# Supplementary material for: Comparative multi-omics analyses reveal differential expression of key genes relevant for parasitism between non-encapsulated and encapsulated Trichinella
Source: Commun Biol. 2021 Jan 29;4:134. doi: 10.1038/s42003-021-01650-z (PMC7846577; doi:10.1038/s42003-021-01650-z)
Supplement: Supplementary file 4 — Supplementary Data 1 [file 42003_2021_1650_MOESM4_ESM.xlsx]

## Sheet: sheet
Annotation of functional proteins in T. pseudospiralis genome										Annotation of functional proteins in T. spiralis genome
Gene	Protease (1627)		GPCRs (88)		Kinase (336)	ES (471)		Target		Gene	Protease (1630)		GPCRs (79)		Kinase (358)	ES (484)		Target
	Blast hit-Protease	Function-Protease	Blast hit-GPCRs	Function-GPCRs	Function-Kinase	Blast hit-ES	Function-ES				Blast hit-Protease	Function-Protease	Blast hit-GPCRs	Function-GPCRs	Function-Kinase	Blast hit-ES	Function-ES
TP00002	MER0789624	IPR010122; Hydroxymethylglutaryl-CoA synthase, eukaryotic IPR013528; Hydroxymethylglutaryl-coenzyme A synthase, N-terminal IPR013746; Hydroxymethylglutaryl-coenzyme A synthase C-terminal domain IPR016039; Thiolase-like	#	#	#	#	#	-		EFV46216	MER1121334		#	#	#	#	#	-
TP00005	MER0955238	IPR001433; Oxidoreductase FAD/NAD(P)-binding IPR001494; Importin-beta, N-terminal domain IPR008333; Oxidoreductase, FAD-binding domain IPR011989; Armadillo-like helical IPR016024; Armadillo-type fold IPR017938; Riboflavin synthase-like beta-barrel	#	#	#	#	#	-		EFV46276	MER0471178	IPR011237; Peptidase M16 domain IPR011765; Peptidase M16, N-terminal	#	#	#	#	#	+
TP00019	MER0164597	IPR001254; Serine proteases, trypsin domain IPR001314; Peptidase S1A, chymotrypsin-type IPR009003; Peptidase S1, PA clan IPR013929; RNA polymerase II-associated protein 1, C-terminal IPR013930; RNA polymerase II-associated protein 1, N-terminal IPR016024; Armadillo-type fold	#	#	#	gi_24430139_ref_NP_056355.2	IPR001254; Serine proteases, trypsin domain IPR001314; Peptidase S1A, chymotrypsin-type IPR009003; Peptidase S1, PA clan IPR013929; RNA polymerase II-associated protein 1, C-terminal IPR013930; RNA polymerase II-associated protein 1, N-terminal IPR016024; Armadillo-type fold	-		EFV46290	#	#	#	#	IPR000756; Diacylglycerol kinase, accessory domain IPR016064; NAD kinase/diacylglycerol kinase-like domain	#	#	+
TP00032	MER0881031	IPR005772; ATPase, V1 complex, subunit F, eukaryotic IPR008218; ATPase, V1 complex, subunit F	#	#	#	#	#	-		EFV46336	MER0700935	IPR021109; Aspartic peptidase domain	#	#	#	#	#	-
TP00040	MER0700153	IPR000477; Reverse transcriptase domain IPR001584; Integrase, catalytic core IPR012337; Ribonuclease H-like domain IPR021109; Aspartic peptidase domain	#	#	#	#	#	-		EFV46386	MER1107594		#	#	#	#	#	-
TP00044	MER0322246	IPR000719; Protein kinase domain IPR000961; AGC-kinase, C-terminal IPR002290; Serine/threonine/dual specificity protein kinase, catalytic domain IPR011009; Protein kinase-like domain IPR017892; Protein kinase, C-terminal	#	#	IPR000719; Protein kinase domain IPR000961; AGC-kinase, C-terminal IPR002290; Serine/threonine/dual specificity protein kinase, catalytic domain IPR011009; Protein kinase-like domain IPR017892; Protein kinase, C-terminal	#	#	-		EFV46400	MER0313900	IPR001841; Zinc finger, RING-type IPR013083; Zinc finger, RING/FYVE/PHD-type	#	#	#	#	#	-
TP00054	#	#	#	#	IPR014746; Glutamine synthetase/guanido kinase, catalytic domain IPR022413; ATP:guanido phosphotransferase, N-terminal IPR022414; ATP:guanido phosphotransferase, catalytic domain	#	#	-		EFV46411	MER1148694	IPR002223; Pancreatic trypsin inhibitor Kunitz domain	#	#	#	#	#	-
TP00064	MER0263540	IPR006939; SNF5/SMARCB1/INI1	#	#	#	#	#	-		EFV46451	#	#	#	#	#	gi_63252886_ref_NP_000908.2	IPR013547; Prolyl 4-hydroxylase alpha-subunit, N-terminal	+
TP00067	MER0814913	IPR001752; Kinesin motor domain IPR027417; P-loop containing nucleoside triphosphate hydrolase	#	#	#	#	#	-		EFV46513	MER0727425	IPR003653; Ulp1 protease family, C-terminal catalytic domain	#	#	#	#	#	-
TP00088	MER1026739	IPR013057; Amino acid transporter, transmembrane domain	#	#	#	#	#	-		EFV46518	MER0488248	IPR001254; Serine proteases, trypsin domain IPR009003; Peptidase S1, PA clan	#	#	#	#	#	-
TP00090	MER0479713	IPR005995; Phosphoglycerate mutase, 2,3-bisphosphoglycerate-independent IPR006124; Metalloenzyme IPR006204; GHMP kinase N-terminal domain IPR006205; Mevalonate kinase IPR006206; Mevalonate/galactokinase IPR011258; BPG-independent PGAM, N-terminal IPR013750; GHMP kinase, C-terminal domain IPR014721; Ribosomal protein S5 domain 2-type fold, subgroup IPR017849; Alkaline phosphatase-like, alpha/beta/…	#	#	IPR005995; Phosphoglycerate mutase, 2,3-bisphosphoglycerate-independent IPR006124; Metalloenzyme IPR006204; GHMP kinase N-terminal domain IPR006205; Mevalonate kinase IPR006206; Mevalonate/galactokinase IPR011258; BPG-independent PGAM, N-terminal IPR013750; GHMP kinase, C-terminal domain IPR014721; Ribosomal protein S5 domain 2-type fold, subgroup IPR017849; Alkaline phosphatase-like, alpha/beta/…	#	#	-		EFV46576	MER0728540	IPR003653; Ulp1 protease family, C-terminal catalytic domain	#	#	#	#	#	-
TP00092	MER0342269	IPR001818; Peptidase M10, metallopeptidase IPR002477; Peptidoglycan binding-like IPR006026; Peptidase, metallopeptidase IPR021190; Peptidase M10A IPR024079; Metallopeptidase, catalytic domain	#	#	#	P09237	IPR001818; Peptidase M10, metallopeptidase IPR002477; Peptidoglycan binding-like IPR006026; Peptidase, metallopeptidase IPR021190; Peptidase M10A IPR024079; Metallopeptidase, catalytic domain	-		EFV46690	#	#	#	#	#	gi_70608161_ref_NP_001020450.1	IPR004345; TB2/DP1/HVA22-related protein	-
TP00093	MER1028648	IPR002415; H/ACA ribonucleoprotein complex, subunit Nhp2, eukaryote IPR004038; Ribosomal protein L7Ae/L30e/S12e/Gadd45 IPR018492; Ribosomal protein L7Ae/L8/Nhp2 family IPR029064; 50S ribosomal protein L30e-like	#	#	#	#	#	-		EFV46770	MER0426130	IPR001108; Peptidase A22A, presenilin	#	#	#	#	#	-
TP00097	MER1148340	IPR001452; SH3 domain IPR008914; Phosphatidylethanolamine-binding protein PEBP IPR010703; Dedicator of cytokinesis C-terminal IPR027007; DHR-1 domain IPR032376; Dedicator of cytokinesis, N-terminal domain	#	#	#	#	#	-		EFV46799	MER0488195	IPR001584; Integrase, catalytic core IPR012337; Ribonuclease H-like domain	#	#	#	#	#	-
TP00106	MER0846778	IPR000182; GNAT domain IPR001094; Flavodoxin IPR001433; Oxidoreductase FAD/NAD(P)-binding IPR001709; Flavoprotein pyridine nucleotide cytochrome reductase IPR003097; FAD-binding, type 1 IPR008254; Flavodoxin/nitric oxide synthase IPR009581; FAM20, C-terminal IPR016181; Acyl-CoA N-acyltransferase IPR017938; Riboflavin synthase-like beta-barrel IPR023173; NADPH-cytochrome p450 reductase, FAD-bindin…	#	#	#	#	#	-		EFV46853	MER1148691	IPR006150; Cysteine-rich repeat IPR008197; WAP-type 'four-disulfide core' domain	#	#	#	#	#	-
TP00116	MER1148252	IPR001394; Peptidase C19, ubiquitin carboxyl-terminal hydrolase IPR002083; MATH/TRAF domain IPR008974; TRAF-like IPR024729; Ubiquitin carboxyl-terminal hydrolase 7, ICP0-binding domain IPR029346; Ubiquitin carboxyl-terminal hydrolase, C-terminal	#	#	#	#	#	-		EFV46856	#	#	#	#	#	gi_52426787_ref_NP_002535.3	IPR000372; Leucine-rich repeat N-terminal domain	-
TP00120	#	#	#	#	IPR000403; Phosphatidylinositol 3-/4-kinase, catalytic domain	#	#	-		EFV46978	#	#	#	#	#	O00339	IPR002035; von Willebrand factor, type A	+
TP00125	#	#	#	#	#	P16562_CRIS2_HUMAN	IPR001283; Cysteine-rich secretory protein, allergen V5/Tpx-1-related IPR003582; ShKT domain IPR014044; CAP domain	-		EFV46982	#	#	7tm_3	transmembrane sweet-taste receptor of 3 GCPR	#	#	#	+
TP00130	MER1148207	IPR001660; Sterile alpha motif domain IPR011237; Peptidase M16 domain IPR011249; Metalloenzyme, LuxS/M16 peptidase-like IPR011765; Peptidase M16, N-terminal IPR013761; Sterile alpha motif/pointed domain	#	#	#	#	#	-		EFV47133	MER1148690	IPR004156; Organic anion transporter polypeptide OATP	#	#	#	#	#	-
TP00132	#	#	#	#	#	Q4V8L1_Q4V8L1_RAT	IPR013087; Zinc finger C2H2-type/integrase DNA-binding domain IPR015880; Zinc finger, C2H2-like	-		EFV47134	#	#	#	#	#	uniprot_trembl_Q9H7R9_Q9H7R9_HUMAN	IPR001487; Bromodomain	-
TP00133	#	#	7tm_1	transmembrane receptor (rhodopsin family)	#	#	#	-		EFV47254	#	#	#	#	IPR018484; Carbohydrate kinase, FGGY, N-terminal	#	#	-
TP00138	#	#	#	#	IPR000719; Protein kinase domain IPR002290; Serine/threonine/dual specificity protein kinase, catalytic domain IPR011009; Protein kinase-like domain	#	#	-		EFV47258	#	#	#	#	#	Q5XID0_Q5XID0_RAT	#	-
TP00139	#	#	#	#	IPR000719; Protein kinase domain IPR002290; Serine/threonine/dual specificity protein kinase, catalytic domain IPR011009; Protein kinase-like domain	#	#	+		EFV47295	#	#	#	#	#	Q8C8G9_Q8C8G9_MOUSE	IPR004843; Calcineurin-like phosphoesterase domain, apaH type IPR006179; 5'-Nucleotidase/apyrase IPR029052; Metallo-dependent phosphatase-like	-
TP00144	MER0707704	IPR001991; Sodium:dicarboxylate symporter	#	#	#	#	#	-		EFV47388	#	#	#	#	IPR005522; Inositol polyphosphate kinase	#	#	+
TP00149	MER0344887	IPR000668; Peptidase C1A, papain C-terminal IPR013201; Cathepsin propeptide inhibitor domain (I29)	#	#	#	#	#	+		EFV47414	MER1148688	IPR002223; Pancreatic trypsin inhibitor Kunitz domain	#	#	#	#	#	-
TP00155	MER1149665	IPR019152; Protein of unknown function DUF2046	#	#	#	#	#	-		EFV47420	MER0930636	IPR007518; Protein of unknown function DUF544	#	#	#	#	#	-
TP00160	MER0512178	IPR001680; WD40 repeat IPR007148; Small-subunit processome, Utp12 IPR011047; Quinoprotein alcohol dehydrogenase-like superfamily IPR015943; WD40/YVTN repeat-like-containing domain IPR017986; WD40-repeat-containing domain	#	#	#	#	#	-		EFV47629	MER0925661	IPR000711; ATPase, OSCP/delta subunit IPR026015; F1F0 ATP synthase OSCP/delta subunit, N-terminal domain	#	#	#	#	#	-
TP00163	MER0710735	IPR000980; SH2 domain IPR003029; S1 domain IPR006641; YqgF/RNase H-like domain IPR010994; RuvA domain 2-like IPR012337; Ribonuclease H-like domain IPR012340; Nucleic acid-binding, OB-fold IPR017072; Transcription elongation factor Spt6 IPR023097; Tex RuvX-like domain IPR023323; Tex-like domain IPR027999; Death-like domain of Spt6 IPR028088; Helix-turn-helix DNA-binding domain of Spt6 IPR028231; T…	#	#	#	#	#	-		EFV47703	MER0461289		#	#	#	#	#	-
TP00172	MER0447305	IPR004468; CTP synthase IPR017456; CTP synthase, N-terminal IPR017926; Glutamine amidotransferase IPR027417; P-loop containing nucleoside triphosphate hydrolase IPR029062; Class I glutamine amidotransferase-like	#	#	#	#	#	-		EFV47710	#	#	#	#	#	gi_34880571_ref_XP_343791.1	IPR002641; Patatin/Phospholipase A2-related IPR016035; Acyl transferase/acyl hydrolase/lysophospholipase	-
TP00175	MER0953003	IPR029044; Nucleotide-diphospho-sugar transferases	#	#	#	#	#	-		EFV47721	MER0165311	IPR006020; PTB/PI domain IPR011993; Pleckstrin-homology domain (PH domain)/Phosphotyrosine-binding domain (PTB)	#	#	#	#	#	-
TP00178	#	#	#	#	#	gi_18201923_ref_NP_004361.2	IPR002035; von Willebrand factor, type A	+		EFV47730	MER0697628	IPR000626; Ubiquitin domain IPR001975; Ribosomal protein L40e IPR011332; Zinc-binding ribosomal protein IPR019956; Ubiquitin IPR029071; Ubiquitin-related domain	#	#	#	#	#	-
TP00186	#	#	#	#	IPR011009; Protein kinase-like domain	#	#	-		EFV47764	#	#	#	#	IPR002219; Protein kinase C-like, phorbol ester/diacylglycerol-binding domain IPR011009; Protein kinase-like domain IPR020454; Diacylglycerol/phorbol-ester binding	#	#	-
TP00187	MER0171070	IPR007000; Phospholipase B-like	#	#	#	#	#	-		EFV47779	MER1148775	IPR001254; Serine proteases, trypsin domain IPR009003; Peptidase S1, PA clan	#	#	#	#	#	-
TP00190	MER1082209	IPR001841; Zinc finger, RING-type IPR013083; Zinc finger, RING/FYVE/PHD-type IPR014881; Nin one binding (NOB1) Zn-ribbon-like	#	#	#	#	#	-		EFV47873	MER0726456	IPR003653; Ulp1 protease family, C-terminal catalytic domain	#	#	#	#	#	-
TP00194	MER0487208	IPR001932; PPM-type phosphatase domain	#	#	#	#	#	-		EFV47887	MER1148774	IPR002919; Trypsin Inhibitor-like, cysteine rich domain	#	#	#	#	#	-
TP00196	MER1148368	IPR008197; WAP-type 'four-disulfide core' domain	#	#	#	Q9DAU7_WFDC2_MOUSE	IPR008197; WAP-type 'four-disulfide core' domain	-		EFV48025	#	#	#	#	#	ENSMUSP00000081747	IPR000884; Thrombospondin type-1 (TSP1) repeat	-
TP00206	#	#	#	#	#	gi_33186908_ref_NP_035838.2	IPR002035; von Willebrand factor, type A	-		EFV48053	MER0488250	IPR001254; Serine proteases, trypsin domain IPR009003; Peptidase S1, PA clan	#	#	#	#	#	-
TP00216	MER0493208	IPR000999; Ribonuclease III domain	#	#	#	#	#	-		EFV48060	MER0434890	IPR001394; Peptidase C19, ubiquitin carboxyl-terminal hydrolase	#	#	#	#	#	+
TP00221	#	#	#	#	IPR000719; Protein kinase domain IPR002290; Serine/threonine/dual specificity protein kinase, catalytic domain IPR011009; Protein kinase-like domain IPR013087; Zinc finger C2H2-type/integrase DNA-binding domain IPR015880; Zinc finger, C2H2-like	#	#	+		EFV48072	MER1148769	IPR000997; Cholinesterase IPR002018; Carboxylesterase, type B IPR029058; Alpha/Beta hydrolase fold	#	#	#	ENSP00000350037	IPR000997; Cholinesterase IPR002018; Carboxylesterase, type B IPR029058; Alpha/Beta hydrolase fold	-
TP00232	#	#	#	#	#	gi_15011854_ref_NP_058861.2	IPR000889; Glutathione peroxidase IPR012336; Thioredoxin-like fold	-		EFV48115	#	#	#	#	#	ENSP00000331705	IPR001791; Laminin G domain IPR013320; Concanavalin A-like lectin/glucanase domain	+
TP00234	MER0156635	IPR001680; WD40 repeat IPR015943; WD40/YVTN repeat-like-containing domain IPR017986; WD40-repeat-containing domain	#	#	#	#	#	-		EFV48163	MER0735705		#	#	#	#	#	-
TP00236	MER1148938	IPR009724; TMEM70 family IPR010468; Hormone-sensitive lipase, N-terminal IPR029058; Alpha/Beta hydrolase fold	#	#	#	#	#	-		EFV48195	MER1148768		#	#	#	#	#	-
TP00245	MER0192128	IPR013781; Glycoside hydrolase, catalytic domain IPR015883; Glycoside hydrolase family 20, catalytic domain IPR017853; Glycoside hydrolase superfamily IPR025705; Beta-hexosaminidase IPR029018; Chitobiase/beta-hexosaminidase domain 2-like	#	#	#	#	#	-		EFV48206	MER0486784	IPR001254; Serine proteases, trypsin domain IPR009003; Peptidase S1, PA clan	#	#	#	#	#	-
TP00254	MER1116637	IPR001841; Zinc finger, RING-type IPR013083; Zinc finger, RING/FYVE/PHD-type	#	#	#	#	#	-		EFV48228	MER1148766	IPR004142; NDRG IPR029058; Alpha/Beta hydrolase fold	#	#	#	#	#	-
TP00258	#	#	#	#	#	Q9EPH6_Q9EPH6_RAT	IPR018108; Mitochondrial substrate/solute carrier IPR023395; Mitochondrial carrier domain	-		EFV48373	MER0986957	IPR013087; Zinc finger C2H2-type/integrase DNA-binding domain IPR015880; Zinc finger, C2H2-like	#	#	#	#	#	+
TP00267	#	#	#	#	#	ENSRNOP00000024866	IPR002654; Glycosyl transferase, family 25 IPR029044; Nucleotide-diphospho-sugar transferases	-		EFV48376	MER0353288	IPR002223; Pancreatic trypsin inhibitor Kunitz domain IPR006150; Cysteine-rich repeat IPR028150; Lustrin, cysteine-rich repeated domain	#	#	#	#	#	-
TP00268	#	#	#	#	IPR000719; Protein kinase domain IPR011009; Protein kinase-like domain IPR020635; Tyrosine-protein kinase, catalytic domain	#	#	-		EFV48425	MER0029210	IPR000630; Ribosomal protein S8	#	#	#	#	#	-
TP00272	MER1133367	IPR027819; C9orf72-like protein family	#	#	#	#	#	-		EFV48428	#	#	#	#	#	gi_82932699_ref_XP_910674.1	IPR000608; Ubiquitin-conjugating enzyme E2 IPR016135; Ubiquitin-conjugating enzyme/RWD-like	-
TP00281	#	#	#	#	IPR000719; Protein kinase domain IPR002290; Serine/threonine/dual specificity protein kinase, catalytic domain IPR011009; Protein kinase-like domain	#	#	-		EFV48443	MER1091331	IPR000504; RNA recognition motif domain IPR012677; Nucleotide-binding alpha-beta plait domain	#	#	#	#	#	-
TP00284	MER0683540	IPR000772; Ricin B, lectin domain IPR001173; Glycosyltransferase 2-like IPR018737; Protein LIN52 IPR029044; Nucleotide-diphospho-sugar transferases	#	#	#	#	#	-		EFV48482	MER1148765	IPR007369; Peptidase A22B, signal peptide peptidase	#	#	#	#	#	-
TP00287	MER1150264	IPR015943; WD40/YVTN repeat-like-containing domain IPR017986; WD40-repeat-containing domain IPR028881; PAN2 domain	#	#	#	#	#	-		EFV48485	MER0622308	IPR002119; Histone H2A IPR007125; Histone H2A/H2B/H3 IPR009072; Histone-fold IPR032454; Histone H2A, C-terminal domain	#	#	#	#	#	-
TP00288	#	#	7tm_1	transmembrane receptor (rhodopsin family)	#	#	#	-		EFV48492	MER1148764	IPR002172; Low-density lipoprotein (LDL) receptor class A repeat IPR020067; Frizzled domain	#	#	#	#	#	-
TP00289	MER1148936	IPR012337; Ribonuclease H-like domain IPR013520; Exonuclease, RNase T/DNA polymerase III IPR028881; PAN2 domain	#	#	#	#	#	-		EFV48493	#	#	#	#	IPR009030; Insulin-like growth factor binding protein, N-terminal IPR011641; Tyrosine-protein kinase ephrin type A/B receptor-like IPR023413; Green fluorescent protein-like	#	#	+
TP00290	#	#	7tm_1	transmembrane receptor (rhodopsin family)	#	#	#	-		EFV48508	#	#	#	#	IPR000403; Phosphatidylinositol 3-/4-kinase, catalytic domain	#	#	-
TP00292	MER0317134	IPR000555; JAB1/MPN/MOV34 metalloenzyme domain IPR010796; B9 domain IPR024969; Rpn11/EIF3F, C-terminal	#	#	#	#	#	-		EFV48534	#	#	#	#	IPR000719; Protein kinase domain IPR002290; Serine/threonine/dual specificity protein kinase, catalytic domain IPR011009; Protein kinase-like domain	#	#	+
TP00293	MER1120375	IPR007271; Nucleotide-sugar transporter IPR012404; Nucleotide-sugar transporter-related	#	#	#	#	#	-		EFV48595	#	#	#	#	#	gi_82955103_ref_XP_619255.2	IPR006671; Cyclin, N-terminal IPR013763; Cyclin-like	-
TP00294	MER0289161	IPR029045; ClpP/crotonase-like domain IPR032259; Enoyl-CoA hydratase/isomerase, HIBYL-CoA-H type	#	#	#	#	#	-		EFV48599	#	#	7tm_1	transmembrane receptor (rhodopsin family)	#	#	#	-
TP00309	MER1150639	IPR000756; Diacylglycerol kinase, accessory domain IPR001206; Diacylglycerol kinase, catalytic domain IPR002048; EF-hand domain IPR002219; Protein kinase C-like, phorbol ester/diacylglycerol-binding domain IPR011992; EF-hand domain pair IPR016064; NAD kinase/diacylglycerol kinase-like domain IPR029477; Diacylglycerol kinase type I, N-terminal	#	#	IPR000756; Diacylglycerol kinase, accessory domain IPR001206; Diacylglycerol kinase, catalytic domain IPR002048; EF-hand domain IPR002219; Protein kinase C-like, phorbol ester/diacylglycerol-binding domain IPR011992; EF-hand domain pair IPR016064; NAD kinase/diacylglycerol kinase-like domain IPR029477; Diacylglycerol kinase type I, N-terminal	#	#	-		EFV48603	MER1148763	IPR001254; Serine proteases, trypsin domain IPR009003; Peptidase S1, PA clan	#	#	#	#	#	-
TP00310	MER1148204	IPR000642; Peptidase M41 IPR001841; Zinc finger, RING-type IPR003593; AAA+ ATPase domain IPR003959; ATPase, AAA-type, core IPR005936; Peptidase, FtsH IPR013083; Zinc finger, RING/FYVE/PHD-type IPR018957; Zinc finger, C3HC4 RING-type IPR027417; P-loop containing nucleoside triphosphate hydrolase	#	#	#	#	#	-		EFV48616	#	#	#	#	IPR001245; Serine-threonine/tyrosine-protein kinase catalytic domain IPR011009; Protein kinase-like domain IPR020635; Tyrosine-protein kinase, catalytic domain	#	#	+
TP00315	MER1034450	IPR001270; ClpA/B family IPR002110; Ankyrin repeat IPR003593; AAA+ ATPase domain IPR003959; ATPase, AAA-type, core IPR019489; Clp ATPase, C-terminal IPR020683; Ankyrin repeat-containing domain IPR027417; P-loop containing nucleoside triphosphate hydrolase	#	#	#	gi_82932897_ref_XP_913608.1	IPR001270; ClpA/B family IPR002110; Ankyrin repeat IPR003593; AAA+ ATPase domain IPR003959; ATPase, AAA-type, core IPR019489; Clp ATPase, C-terminal IPR020683; Ankyrin repeat-containing domain IPR027417; P-loop containing nucleoside triphosphate hydrolase	-		EFV48622	MER0348426	IPR001300; Peptidase C2, calpain, catalytic domain IPR022682; Peptidase C2, calpain, large subunit, domain III IPR022684; Peptidase C2, calpain family	#	#	#	#	#	+
TP00322	#	#	#	#	#	P22105	IPR002557; Chitin binding domain IPR006149; EB domain IPR006150; Cysteine-rich repeat IPR007026; CC domain	-		EFV48648	MER0581638	IPR009097; RNA ligase/cyclic nucleotide phosphodiesterase IPR009210; Activating signal cointegrator 1 complex subunit 1 IPR019510; Protein kinase A anchor protein, nuclear localisation signal domain	#	#	IPR009097; RNA ligase/cyclic nucleotide phosphodiesterase IPR009210; Activating signal cointegrator 1 complex subunit 1 IPR019510; Protein kinase A anchor protein, nuclear localisation signal domain	#	#	-
TP00326	#	#	7tm_3	transmembrane sweet-taste receptor of 3 GCPR	#	#	#	-		EFV48649	#	#	#	#	#	gi_62642454_ref_XP_219976.3	IPR008160; Collagen triple helix repeat	-
TP00339	#	#	#	#	#	gi_31980636_ref_NP_081564.2	IPR001478; PDZ domain IPR001660; Sterile alpha motif domain IPR006102; Glycoside hydrolase, family 2, immunoglobulin-like beta-sandwich IPR008979; Galactose-binding domain-like IPR011993; Pleckstrin-homology domain (PH domain)/Phosphotyrosine-binding domain (PTB) IPR013761; Sterile alpha motif/pointed domain IPR013781; Glycoside hydrolase, catalytic domain IPR013812; Glycoside hydrolase, family 2…	-		EFV48674	#	#	NA		#	#	#	-
TP00344	MER0348036	IPR001650; Helicase, C-terminal IPR011545; DEAD/DEAH box helicase domain IPR014001; Helicase superfamily 1/2, ATP-binding domain IPR027417; P-loop containing nucleoside triphosphate hydrolase	#	#	#	#	#	-		EFV48717	#	#	#	#	IPR003594; Histidine kinase-like ATPase, C-terminal domain IPR007829; TM2 domain IPR020575; Heat shock protein Hsp90, N-terminal	#	#	+
TP00349	MER1148177	IPR005314; Peptidase C50, separase	#	#	#	#	#	-		EFV48728	MER1148762	IPR021109; Aspartic peptidase domain	#	#	#	#	#	-
TP00352	MER1150692	IPR000082; SEA domain IPR000719; Protein kinase domain IPR000742; EGF-like domain IPR001881; EGF-like calcium-binding domain IPR002035; von Willebrand factor, type A IPR002172; Low-density lipoprotein (LDL) receptor class A repeat IPR009030; Insulin-like growth factor binding protein, N-terminal IPR011009; Protein kinase-like domain IPR023413; Green fluorescent protein-like	#	#	IPR000082; SEA domain IPR000719; Protein kinase domain IPR000742; EGF-like domain IPR001881; EGF-like calcium-binding domain IPR002035; von Willebrand factor, type A IPR002172; Low-density lipoprotein (LDL) receptor class A repeat IPR009030; Insulin-like growth factor binding protein, N-terminal IPR011009; Protein kinase-like domain IPR023413; Green fluorescent protein-like	#	#	-		EFV48749	MER1083747	IPR022764; Peptidase S54, rhomboid domain	#	#	#	#	#	-
TP00357	MER1114454	IPR001401; Dynamin, GTPase domain IPR019362; Methylmalonic aciduria and homocystinuria type D protein IPR022812; Dynamin superfamily IPR027417; P-loop containing nucleoside triphosphate hydrolase	#	#	#	#	#	-		EFV48787	MER1148760	IPR000884; Thrombospondin type-1 (TSP1) repeat IPR001590; Peptidase M12B, ADAM/reprolysin IPR024079; Metallopeptidase, catalytic domain	#	#	#	#	#	+
TP00359	#	#	#	#	#	gi_33859578_ref_NP_034863.1	IPR001611; Leucine-rich repeat IPR003591; Leucine-rich repeat, typical subtype	-		EFV48808	MER0748996	IPR002350; Kazal domain IPR003645; Follistatin-like, N-terminal IPR011992; EF-hand domain pair IPR019577; SPARC/Testican, calcium-binding domain	#	#	#	#	#	-
TP00360	#	#	#	#	#	gi_82654226_ref_NP_001032440.1	IPR001611; Leucine-rich repeat IPR003591; Leucine-rich repeat, typical subtype	-		EFV48819	#	#	#	#	IPR000595; Cyclic nucleotide-binding domain IPR012198; cAMP-dependent protein kinase regulatory subunit IPR014710; RmlC-like jelly roll fold IPR018490; Cyclic nucleotide-binding-like	#	#	+
TP00366	MER0315838	IPR022764; Peptidase S54, rhomboid domain	#	#	#	#	#	-		EFV48891	#	#	#	#	#	gi_58761546_ref_NP_055828.2	IPR002937; Amine oxidase IPR023753; FAD/NAD(P)-binding domain	-
TP00367	MER0791229	IPR004328; BRO1 domain IPR025304; ALIX V-shaped domain	#	#	#	#	#	-		EFV48904	MER0441094	IPR001353; Proteasome, subunit alpha/beta IPR029055; Nucleophile aminohydrolases, N-terminal	#	#	#	#	#	-
TP00368	MER0737063	IPR001247; Exoribonuclease, phosphorolytic domain 1 IPR015847; Exoribonuclease, phosphorolytic domain 2 IPR020568; Ribosomal protein S5 domain 2-type fold	#	#	#	#	#	-		EFV48940	MER1118156	IPR006073; GTP binding domain IPR014813; Guanine nucleotide-binding protein-like 3, N-terminal domain IPR023179; GTP-binding protein, orthogonal bundle domain IPR027417; P-loop containing nucleoside triphosphate hydrolase	#	#	#	#	#	-
TP00372	MER0647267	IPR009613; Lipase maturation factor	#	#	#	#	#	-		EFV48947	#	#	#	#	#	Q6AYZ4_Q6AYZ4_RAT	IPR004843; Calcineurin-like phosphoesterase domain, apaH type IPR006186; Serine/threonine-specific protein phosphatase/bis(5-nucleosyl)-tetraphosphatase IPR029052; Metallo-dependent phosphatase-like	-
TP00381	MER0699329	IPR000210; BTB/POZ domain IPR003131; Potassium channel tetramerisation-type BTB domain IPR011333; POZ domain	#	#	#	#	#	-		EFV48982	MER0145952	IPR015408; Zinc finger, Mcm10/DnaG-type IPR015411; Replication factor Mcm10	#	#	#	#	#	-
TP00382	#	#	#	#	IPR001245; Serine-threonine/tyrosine-protein kinase catalytic domain IPR002219; Protein kinase C-like, phorbol ester/diacylglycerol-binding domain IPR011009; Protein kinase-like domain IPR025561; Kinase suppressor of RAS, SAM-like domain	#	#	-		EFV48997	MER0308813	IPR000834; Peptidase M14, carboxypeptidase A	#	#	#	#	#	-
TP00384	MER1148934	IPR000742; EGF-like domain IPR001507; Zona pellucida domain IPR001881; EGF-like calcium-binding domain IPR006150; Cysteine-rich repeat IPR009030; Insulin-like growth factor binding protein, N-terminal IPR023413; Green fluorescent protein-like	#	#	#	#	#	-		EFV49023	MER0804596	IPR001107; Band 7 domain IPR001972; Stomatin family	#	#	#	#	#	-
TP00385	#	#	#	#	IPR000023; Phosphofructokinase domain IPR009161; ATP-dependent 6-phosphofructokinase, eukaryotic-type IPR022953; ATP-dependent 6-phosphofructokinase	#	#	+		EFV49024	MER1141272	IPR003347; JmjC domain	#	#	#	#	#	-
TP00387	#	#	#	#	IPR000719; Protein kinase domain IPR002290; Serine/threonine/dual specificity protein kinase, catalytic domain IPR011009; Protein kinase-like domain	#	#	-		EFV49028	MER1148758	IPR001657; Hedgehog protein IPR001767; Hedgehog protein, Hint domain IPR003586; Hint domain C-terminal IPR028992; Hedgehog/Intein (Hint) domain	#	#	#	#	#	-
TP00389	#	#	#	#	#	gi_79750225_ref_NP_080196.3	IPR011038; Calycin-like IPR014878; Domain of unknown function DUF1794	-		EFV49029	MER0914712	IPR007518; Protein of unknown function DUF544	#	#	#	#	#	-
TP00392	MER0432241	IPR013083; Zinc finger, RING/FYVE/PHD-type	#	#	#	#	#	-		EFV49040	#	#	#	#	#	Q6IUU3_Q6IUU3_RAT	IPR012336; Thioredoxin-like fold IPR013766; Thioredoxin domain	-
TP00394	MER0737175	IPR010729; Ribosomal protein L47, mitochondrial	#	#	#	#	#	-		EFV49099	#	#	#	#	#	gi_27735037_ref_NP_775741.1	IPR018937; Magnesium transporter	-
TP00398	MER1118393	IPR008967; p53-like transcription factor, DNA-binding IPR024061; NDT80 DNA-binding domain IPR025719; Myelin gene regulatory factor C-terminal domain 2 IPR026932; Myelin gene regulatory factor C-terminal domain 1	#	#	#	#	#	-		EFV49109	MER1148757	IPR000668; Peptidase C1A, papain C-terminal IPR014882; Cathepsin C exclusion	#	#	#	gi_31560607_ref_NP_034112.2	IPR000668; Peptidase C1A, papain C-terminal IPR014882; Cathepsin C exclusion	-
TP00400	MER0636371	IPR002591; Type I phosphodiesterase/nucleotide pyrophosphatase/phosphate transferase IPR017849; Alkaline phosphatase-like, alpha/beta/alpha IPR017850; Alkaline-phosphatase-like, core domain	#	#	#	#	#	-		EFV49116	MER0159952	IPR003126; Zinc finger, UBR-type	#	#	#	#	#	+
TP00402	#	#	#	#	#	Q5UMH9_Q5UMH9_RAT	IPR002394; Nicotinic acetylcholine receptor IPR006029; Neurotransmitter-gated ion-channel transmembrane domain IPR006201; Neurotransmitter-gated ion-channel IPR006202; Neurotransmitter-gated ion-channel ligand-binding domain IPR027361; Nicotinic acetylcholine-gated receptor, transmembrane domain	-		EFV49177	MER0572846	IPR000504; RNA recognition motif domain IPR012677; Nucleotide-binding alpha-beta plait domain IPR021933; Protein of unknown function DUF3546	#	#	#	#	#	-
TP00405	MER0475747	IPR008154; Amyloidogenic glycoprotein, extracellular IPR008155; Amyloidogenic glycoprotein IPR011178; Amyloidogenic glycoprotein, copper-binding IPR015849; Amyloidogenic glycoprotein, heparin-binding IPR019543; Beta-amyloid precursor protein C-terminal IPR024329; Amyloidogenic glycoprotein, E2 domain	#	#	#	ENSP00000345444	IPR008154; Amyloidogenic glycoprotein, extracellular IPR008155; Amyloidogenic glycoprotein IPR011178; Amyloidogenic glycoprotein, copper-binding IPR015849; Amyloidogenic glycoprotein, heparin-binding IPR019543; Beta-amyloid precursor protein C-terminal IPR024329; Amyloidogenic glycoprotein, E2 domain	-		EFV49222	MER0278860	IPR001206; Diacylglycerol kinase, catalytic domain IPR002048; EF-hand domain IPR002219; Protein kinase C-like, phorbol ester/diacylglycerol-binding domain IPR011992; EF-hand domain pair IPR016064; NAD kinase/diacylglycerol kinase-like domain IPR029477; Diacylglycerol kinase type I, N-terminal	#	#	IPR001206; Diacylglycerol kinase, catalytic domain IPR002048; EF-hand domain IPR002219; Protein kinase C-like, phorbol ester/diacylglycerol-binding domain IPR011992; EF-hand domain pair IPR016064; NAD kinase/diacylglycerol kinase-like domain IPR029477; Diacylglycerol kinase type I, N-terminal	#	#	-
TP00406	MER0157755	IPR019460; Autophagy-related protein 11	#	#	#	#	#	-		EFV49231	MER0287425	IPR001548; Peptidase M2, peptidyl-dipeptidase A	#	#	#	#	#	-
TP00424	MER0480896	IPR000994; Peptidase M24, structural domain IPR007865; Aminopeptidase P, N-terminal IPR028980; Creatinase/Aminopeptidase P, N-terminal IPR029149; Creatinase/Aminopeptidase P/Spt16, N-terminal	#	#	#	#	#	-		EFV49233	MER0432241		#	#	#	#	#	-
TP00426	MER1151148	IPR013167; Conserved oligomeric Golgi complex, subunit 4	#	#	#	#	#	-		EFV49234	MER1148756	IPR002018; Carboxylesterase, type B IPR029058; Alpha/Beta hydrolase fold	#	#	#	gi_82918405_ref_XP_488148.2	IPR002018; Carboxylesterase, type B IPR029058; Alpha/Beta hydrolase fold	-
TP00432	MER0267997	IPR000719; Protein kinase domain IPR002290; Serine/threonine/dual specificity protein kinase, catalytic domain IPR011009; Protein kinase-like domain IPR022708; Serine/threonine-protein kinase, C-terminal	#	#	IPR000719; Protein kinase domain IPR002290; Serine/threonine/dual specificity protein kinase, catalytic domain IPR011009; Protein kinase-like domain IPR022708; Serine/threonine-protein kinase, C-terminal	#	#	-		EFV49242	#	#	#	#	IPR000403; Phosphatidylinositol 3-/4-kinase, catalytic domain IPR011009; Protein kinase-like domain	#	#	-
TP00434	MER0759035	IPR009851; Modifier of rudimentary, Modr	#	#	#	#	#	-		EFV49243	MER0263867	IPR001251; CRAL-TRIO lipid binding domain	#	#	#	#	#	-
TP00435	#	#	#	#	IPR000719; Protein kinase domain IPR002290; Serine/threonine/dual specificity protein kinase, catalytic domain IPR003533; Doublecortin domain IPR011009; Protein kinase-like domain	#	#	-		EFV49264	#	#	#	#	#	gi_6754920_ref_NP_035084.1	IPR003598; Immunoglobulin subtype 2 IPR003599; Immunoglobulin subtype IPR007110; Immunoglobulin-like domain IPR009138; Neural cell adhesion IPR013098; Immunoglobulin I-set IPR013783; Immunoglobulin-like fold	-
TP00437	MER1149940	IPR001356; Homeobox domain IPR003350; CUT domain IPR009057; Homeodomain-like IPR010982; Lambda repressor-like, DNA-binding domain	#	#	#	#	#	-		EFV49273	MER0382505	IPR000834; Peptidase M14, carboxypeptidase A IPR008969; Carboxypeptidase-like, regulatory domain IPR014766; Carboxypeptidase, regulatory domain	#	#	#	gi_6978701_ref_NP_037260.1	IPR000834; Peptidase M14, carboxypeptidase A IPR008969; Carboxypeptidase-like, regulatory domain IPR014766; Carboxypeptidase, regulatory domain	-
TP00439	MER0493204		#	#	#	#	#	-		EFV49278	MER0685846	IPR001279; Metallo-beta-lactamase	#	#	#	#	#	-
TP00442	MER1117195	IPR009025; DNA-directed RNA polymerase, RBP11-like dimerisation domain	#	#	#	#	#	-		EFV49284	#	#	7tm_1	transmembrane receptor (rhodopsin family)	#	#	#	+
TP00447	#	#	#	#	IPR001452; SH3 domain IPR001478; PDZ domain IPR008145; Guanylate kinase/L-type calcium channel beta subunit IPR011511; Variant SH3 domain IPR027417; P-loop containing nucleoside triphosphate hydrolase	#	#	-		EFV49300	#	#	#	#	#	gi_13569858_ref_NP_112157.1	IPR007087; Zinc finger, C2H2 IPR013087; Zinc finger C2H2-type/integrase DNA-binding domain IPR015880; Zinc finger, C2H2-like	-
TP00455	MER0625812	IPR000719; Protein kinase domain IPR002290; Serine/threonine/dual specificity protein kinase, catalytic domain IPR011009; Protein kinase-like domain	#	#	IPR000719; Protein kinase domain IPR002290; Serine/threonine/dual specificity protein kinase, catalytic domain IPR011009; Protein kinase-like domain	#	#	-		EFV49318	#	#	#	#	#	ENSRNOP00000025171	IPR012336; Thioredoxin-like fold IPR013766; Thioredoxin domain IPR017905; ERV/ALR sulfhydryl oxidase domain	-
TP00474	#	#	#	#	#	gi_31542566_ref_NP_064341.2	IPR004947; Deoxyribonuclease II	-		EFV49326	MER0339428	IPR008753; Peptidase M13, N-terminal domain IPR018497; Peptidase M13, C-terminal domain IPR024079; Metallopeptidase, catalytic domain	#	#	#	#	#	-
TP00475	#	#	#	#	#	gi_31542566_ref_NP_064341.2	IPR004947; Deoxyribonuclease II	-		EFV49347	#	#	#	#	#	gi_31980636_ref_NP_081564.2	IPR008979; Galactose-binding domain-like	+
TP00478	#	#	#	#	IPR000719; Protein kinase domain IPR000961; AGC-kinase, C-terminal IPR002290; Serine/threonine/dual specificity protein kinase, catalytic domain IPR011009; Protein kinase-like domain IPR016238; Ribosomal protein S6 kinase IPR017892; Protein kinase, C-terminal	#	#	-		EFV49350	MER0156000	IPR001680; WD40 repeat IPR015943; WD40/YVTN repeat-like-containing domain IPR017986; WD40-repeat-containing domain	#	#	#	#	#	-
TP00479	MER0915290	IPR001247; Exoribonuclease, phosphorolytic domain 1 IPR015847; Exoribonuclease, phosphorolytic domain 2 IPR020568; Ribosomal protein S5 domain 2-type fold	#	#	#	#	#	-		EFV49368	#	#	#	#	IPR005301; MOB kinase activator family	#	#	+
TP00480	MER0032032	IPR001810; F-box domain IPR006553; Leucine-rich repeat, cysteine-containing subtype	#	#	#	#	#	-		EFV49394	MER0183210	IPR001680; WD40 repeat IPR015943; WD40/YVTN repeat-like-containing domain IPR017986; WD40-repeat-containing domain IPR020472; G-protein beta WD-40 repeat	#	#	#	#	#	-
TP00487	MER0727961	IPR001040; Translation Initiation factor eIF- 4e IPR023398; Translation Initiation factor eIF- 4e-like	#	#	#	#	#	-		EFV49402	MER0737975	IPR000432; DNA mismatch repair protein MutS, C-terminal IPR027417; P-loop containing nucleoside triphosphate hydrolase	#	#	#	#	#	-
TP00501	MER0156476		#	#	#	#	#	-		EFV49406	MER0623580	IPR000477; Reverse transcriptase domain IPR001878; Zinc finger, CCHC-type IPR021109; Aspartic peptidase domain	#	#	#	#	#	-
TP00504	MER0489454	IPR011701; Major facilitator superfamily IPR020846; Major facilitator superfamily domain IPR024989; Major facilitator superfamily associated domain	#	#	#	#	#	-		EFV49430	#	#	#	#	#	Q5RJS4_Q5RJS4_RAT	IPR001841; Zinc finger, RING-type IPR013083; Zinc finger, RING/FYVE/PHD-type	-
TP00505	MER1054248	IPR001236; Lactate/malate dehydrogenase, N-terminal IPR005822; Ribosomal protein L13 IPR010097; Malate dehydrogenase, type 1 IPR015955; Lactate dehydrogenase/glycoside hydrolase, family 4, C-terminal IPR016040; NAD(P)-binding domain IPR022383; Lactate/malate dehydrogenase, C-terminal IPR023564; Ribosomal protein L13 domain	#	#	#	#	#	-		EFV49443	#	#	#	#	IPR000719; Protein kinase domain IPR000980; SH2 domain IPR001245; Serine-threonine/tyrosine-protein kinase catalytic domain IPR011009; Protein kinase-like domain	#	#	-
TP00506	MER0550828	IPR013126; Heat shock protein 70 family IPR029047; Heat shock protein 70kD, peptide-binding domain IPR029048; Heat shock protein 70kD, C-terminal domain	#	#	#	#	#	-		EFV49444	MER0772801	IPR013083; Zinc finger, RING/FYVE/PHD-type	#	#	#	#	#	-
TP00515	MER1073240	IPR001753; Crotonase superfamily IPR014748; Crontonase, C-terminal IPR029045; ClpP/crotonase-like domain	#	#	#	#	#	-		EFV49456	MER1148169	IPR001108; Peptidase A22A, presenilin IPR029526; PiggyBac transposable element-derived protein	#	#	#	#	#	-
TP00526	MER0136293	IPR000277; Cys/Met metabolism, pyridoxal phosphate-dependent enzyme IPR015421; Pyridoxal phosphate-dependent transferase, major region, subdomain 1 IPR015422; Pyridoxal phosphate-dependent transferase, major region, subdomain 2 IPR015424; Pyridoxal phosphate-dependent transferase	#	#	#	#	#	-		EFV49460	#	#	#	#	IPR018484; Carbohydrate kinase, FGGY, N-terminal	#	#	-
TP00527	#	#	7tm_1	transmembrane receptor (rhodopsin family)	#	#	#	-		EFV49476	#	#	#	#	IPR000403; Phosphatidylinositol 3-/4-kinase, catalytic domain	#	#	-
TP00529	#	#	7tm_1	transmembrane receptor (rhodopsin family)	#	#	#	-		EFV49477	MER0935240	IPR005612; CCAAT-binding factor	#	#	#	#	#	-
TP00531	MER0750997	IPR002110; Ankyrin repeat IPR005821; Ion transport domain IPR020683; Ankyrin repeat-containing domain	#	#	#	#	#	-		EFV49485	MER0434888	IPR001394; Peptidase C19, ubiquitin carboxyl-terminal hydrolase	#	#	#	#	#	+
TP00532	MER0746209	IPR001650; Helicase, C-terminal IPR007502; Helicase-associated domain IPR011545; DEAD/DEAH box helicase domain IPR011709; Domain of unknown function DUF1605 IPR014001; Helicase superfamily 1/2, ATP-binding domain IPR027417; P-loop containing nucleoside triphosphate hydrolase	#	#	#	#	#	-		EFV49506	MER1148754	IPR002919; Trypsin Inhibitor-like, cysteine rich domain IPR008197; WAP-type 'four-disulfide core' domain	#	#	#	#	#	-
TP00534	#	#	#	#	IPR002498; Phosphatidylinositol-4-phosphate 5-kinase, core IPR016034; Phosphatidylinositol-4-phosphate 5-kinase, core, subgroup IPR027483; Phosphatidylinositol-4-phosphate 5-kinase, C-terminal IPR027484; Phosphatidylinositol-4-phosphate 5-kinase, N-terminal domain	#	#	-		EFV49527	MER0183076		#	#	#	#	#	-
TP00537	MER0470781	IPR007504; H/ACA ribonucleoprotein complex, subunit Gar1/Naf1 IPR009000; Translation protein, beta-barrel domain IPR021154; H/ACA ribonucleoprotein complex, subunit Gar1	#	#	#	#	#	-		EFV49572	#	#	#	#	IPR000403; Phosphatidylinositol 3-/4-kinase, catalytic domain	#	#	-
TP00556	#	#	#	#	#	uniprot_trembl_O75806_O75806_HUMAN	IPR000047; Helix-turn-helix motif IPR001356; Homeobox domain IPR009057; Homeodomain-like IPR020479; Homeodomain, metazoa	-		EFV49574	MER0445566	IPR014729; Rossmann-like alpha/beta/alpha sandwich fold IPR017926; Glutamine amidotransferase IPR022310; NAD/GMP synthase IPR029062; Class I glutamine amidotransferase-like	#	#	#	#	#	-
TP00558	MER0238096	IPR003591; Leucine-rich repeat, typical subtype IPR003603; U2A'/phosphoprotein 32 family A, C-terminal IPR025875; Leucine rich repeat 4	#	#	#	#	#	-		EFV49590	#	#	#	#	IPR001404; Heat shock protein Hsp90 family IPR003594; Histidine kinase-like ATPase, C-terminal domain IPR020568; Ribosomal protein S5 domain 2-type fold IPR020575; Heat shock protein Hsp90, N-terminal	gi_4507677_ref_NP_003290.1	IPR001404; Heat shock protein Hsp90 family IPR003594; Histidine kinase-like ATPase, C-terminal domain IPR020568; Ribosomal protein S5 domain 2-type fold IPR020575; Heat shock protein Hsp90, N-terminal	-
TP00589	#	#	#	#	IPR000048; IQ motif, EF-hand binding site IPR003117; cAMP-dependent protein kinase regulatory subunit, dimerization-anchoring domain IPR027401; Myosin-like IQ motif-containing domain	#	#	-		EFV49607	#	#	7tm_1	transmembrane receptor (rhodopsin family)	#	#	#	-
TP00590	MER0609821	IPR002049; Laminin EGF domain IPR015915; Kelch-type beta propeller IPR022764; Peptidase S54, rhomboid domain	#	#	#	#	#	-		EFV49611	#	#	#	#	IPR000719; Protein kinase domain IPR002290; Serine/threonine/dual specificity protein kinase, catalytic domain IPR011009; Protein kinase-like domain	#	#	+
TP00592	#	#	7tm_1	transmembrane receptor (rhodopsin family)	#	#	#	-		EFV49623	MER0146127	IPR001680; WD40 repeat IPR015943; WD40/YVTN repeat-like-containing domain IPR017986; WD40-repeat-containing domain IPR020472; G-protein beta WD-40 repeat	#	#	#	#	#	-
TP00599	MER0157803	IPR001680; WD40 repeat IPR013934; Small-subunit processome, Utp13 IPR015943; WD40/YVTN repeat-like-containing domain IPR017986; WD40-repeat-containing domain IPR020472; G-protein beta WD-40 repeat	#	#	#	#	#	-		EFV49625	MER0467551	IPR000340; Dual specificity phosphatase, catalytic domain IPR008343; Mitogen-activated protein (MAP) kinase phosphatase IPR020417; Atypical dual specificity phosphatase IPR020422; Dual specificity protein phosphatase domain IPR029021; Protein-tyrosine phosphatase-like	#	#	IPR000340; Dual specificity phosphatase, catalytic domain IPR008343; Mitogen-activated protein (MAP) kinase phosphatase IPR020417; Atypical dual specificity phosphatase IPR020422; Dual specificity protein phosphatase domain IPR029021; Protein-tyrosine phosphatase-like	#	#	-
TP00601	MER0546856	IPR002092; DNA-directed RNA polymerase, phage-type IPR024075; DNA-directed RNA polymerase, helix hairpin domain IPR029262; DNA-directed RNA polymerase N-terminal domain	#	#	#	#	#	-		EFV49636	MER0496357	IPR016720; Phosphatidate cytidylyltransferase, eukaryota	#	#	#	#	#	-
TP00612	MER1130183	IPR000408; Regulator of chromosome condensation, RCC1 IPR001680; WD40 repeat IPR003123; VPS9 domain IPR003409; MORN motif IPR009091; Regulator of chromosome condensation 1/beta-lactamase-inhibitor protein II IPR015943; WD40/YVTN repeat-like-containing domain IPR017986; WD40-repeat-containing domain IPR020472; G-protein beta WD-40 repeat	#	#	#	#	#	-		EFV49640	#	#	#	#	IPR000719; Protein kinase domain IPR002290; Serine/threonine/dual specificity protein kinase, catalytic domain IPR011009; Protein kinase-like domain	#	#	-
TP00613	MER1148802	IPR000742; EGF-like domain IPR001881; EGF-like calcium-binding domain IPR003886; NIDO domain IPR009030; Insulin-like growth factor binding protein, N-terminal IPR015408; Zinc finger, Mcm10/DnaG-type IPR015411; Replication factor Mcm10 IPR023413; Green fluorescent protein-like IPR024731; EGF domain	#	#	#	#	#	+		EFV49644	MER0270780	IPR000235; Ribosomal protein S5/S7 IPR005716; Ribosomal protein S5/S7, eukaryotic/archaeal IPR023798; Ribosomal protein S7 domain	#	#	#	#	#	-
TP00616	MER0349911	IPR018289; MULE transposase domain	#	#	#	#	#	-		EFV49667	MER0501945	IPR004839; Aminotransferase, class I/classII IPR011282; 2-amino-3-ketobutyrate coenzyme A ligase IPR015421; Pyridoxal phosphate-dependent transferase, major region, subdomain 1 IPR015422; Pyridoxal phosphate-dependent transferase, major region, subdomain 2 IPR015424; Pyridoxal phosphate-dependent transferase	#	#	#	#	#	-
TP00625	MER0712782	IPR000109; Proton-dependent oligopeptide transporter family IPR020846; Major facilitator superfamily domain	#	#	#	Q5U401_Q5U401_RAT	IPR000109; Proton-dependent oligopeptide transporter family IPR020846; Major facilitator superfamily domain	-		EFV49700	MER1145817	IPR002483; PWI domain	#	#	#	#	#	-
TP00626	MER0429162	IPR007305; Vesicle transport protein, Got1/SFT2-like	#	#	#	#	#	-		EFV49710	MER0601504	IPR003619; MAD homology 1, Dwarfin-type IPR019548; CTF transcription factor/nuclear factor 1, N-terminal	#	#	#	#	#	-
TP00632	MER0571984	IPR000198; Rho GTPase-activating protein domain IPR001054; Adenylyl cyclase class-3/4/guanylyl cyclase IPR008936; Rho GTPase activation protein IPR011993; Pleckstrin-homology domain (PH domain)/Phosphotyrosine-binding domain (PTB) IPR029787; Nucleotide cyclase	#	#	#	#	#	-		EFV49712	MER0289928	IPR001948; Peptidase M18 IPR023358; Peptidase M18, domain 2	#	#	#	#	#	-
TP00642	#	#	7tm_1	transmembrane receptor (rhodopsin family)	#	#	#	-		EFV49739	MER0311011	IPR001971; Ribosomal protein S11	#	#	#	#	#	-
TP00644	#	#	#	#	IPR000333; Ser/Thr protein kinase, TGFB receptor IPR000472; Activin types I and II receptor domain IPR000719; Protein kinase domain IPR011009; Protein kinase-like domain	#	#	-		EFV49752	#	#	#	#	#	P20646_PPAP_RAT	IPR000560; Histidine phosphatase superfamily, clade-2 IPR029033; Histidine phosphatase superfamily	-
TP00645	MER1148167	IPR001680; WD40 repeat IPR015943; WD40/YVTN repeat-like-containing domain IPR017986; WD40-repeat-containing domain	#	#	#	#	#	-		EFV49762	MER0156808	IPR001680; WD40 repeat IPR015943; WD40/YVTN repeat-like-containing domain IPR017986; WD40-repeat-containing domain	#	#	#	#	#	-
TP00647	MER1148803	IPR029058; Alpha/Beta hydrolase fold IPR029059; Alpha/beta hydrolase fold-5	#	#	#	#	#	-		EFV49769	#	#	#	#	#	gi_34856334_ref_XP_342715.1	IPR002198; Short-chain dehydrogenase/reductase SDR IPR016040; NAD(P)-binding domain	+
TP00652	MER0610357	IPR002077; Voltage-dependent calcium channel, alpha-1 subunit IPR005445; Voltage-dependent calcium channel, T-type, alpha-1 subunit IPR005821; Ion transport domain IPR027359; Voltage-dependent channel, four helix bundle domain	#	#	#	#	#	-		EFV49815	#	#	7tm_1	transmembrane receptor (rhodopsin family)	#	#	#	-
TP00670	MER0180298	IPR000380; DNA topoisomerase, type IA IPR003601; DNA topoisomerase, type IA, domain 2 IPR003602; DNA topoisomerase, type IA, DNA-binding domain IPR006171; Toprim domain IPR013497; DNA topoisomerase, type IA, central IPR013824; DNA topoisomerase, type IA, central region, subdomain 1 IPR013825; DNA topoisomerase, type IA, central region, subdomain 2 IPR023405; DNA topoisomerase, type IA, core domain	#	#	#	#	#	-		EFV49816	#	#	#	#	IPR002219; Protein kinase C-like, phorbol ester/diacylglycerol-binding domain	#	#	-
TP00678	MER0156740	IPR001680; WD40 repeat IPR008908; Sarcoglycan alpha/epsilon IPR015943; WD40/YVTN repeat-like-containing domain IPR017986; WD40-repeat-containing domain IPR020472; G-protein beta WD-40 repeat	#	#	#	#	#	-		EFV49817	#	#	#	#	IPR001245; Serine-threonine/tyrosine-protein kinase catalytic domain IPR011009; Protein kinase-like domain	#	#	-
TP00681	MER0621326	IPR000330; SNF2-related, N-terminal domain IPR009011; Mannose-6-phosphate receptor binding domain IPR012913; Glucosidase II beta subunit-like IPR014001; Helicase superfamily 1/2, ATP-binding domain IPR027417; P-loop containing nucleoside triphosphate hydrolase	#	#	#	#	#	-		EFV49820	MER0488249	IPR001254; Serine proteases, trypsin domain IPR009003; Peptidase S1, PA clan	#	#	#	#	#	-
TP00687	#	#	#	#	IPR000742; EGF-like domain IPR000859; CUB domain IPR001881; EGF-like calcium-binding domain IPR009030; Insulin-like growth factor binding protein, N-terminal IPR011641; Tyrosine-protein kinase ephrin type A/B receptor-like	#	#	+		EFV49847	MER1148750	IPR001584; Integrase, catalytic core IPR001878; Zinc finger, CCHC-type IPR012337; Ribonuclease H-like domain IPR013103; Reverse transcriptase, RNA-dependent DNA polymerase IPR025724; GAG-pre-integrase domain	#	#	#	#	#	-
TP00689	MER1144082	IPR000742; EGF-like domain IPR001007; VWFC domain IPR001881; EGF-like calcium-binding domain IPR009030; Insulin-like growth factor binding protein, N-terminal IPR013320; Concanavalin A-like lectin/glucanase domain IPR023413; Green fluorescent protein-like	#	#	#	gi_83776571_ref_NP_001032995.1	IPR000742; EGF-like domain IPR001007; VWFC domain IPR001881; EGF-like calcium-binding domain IPR009030; Insulin-like growth factor binding protein, N-terminal IPR013320; Concanavalin A-like lectin/glucanase domain IPR023413; Green fluorescent protein-like	-		EFV49855	#	#	#	#	IPR000719; Protein kinase domain IPR002290; Serine/threonine/dual specificity protein kinase, catalytic domain IPR011009; Protein kinase-like domain	#	#	-
TP00693	#	#	7tm_3	transmembrane sweet-taste receptor of 3 GCPR	#	Q62916_Q62916_RAT	IPR001828; Receptor, ligand binding region IPR017978; GPCR family 3, C-terminal IPR028082; Periplasmic binding protein-like I	-		EFV49856	#	#	#	#	IPR000719; Protein kinase domain IPR002290; Serine/threonine/dual specificity protein kinase, catalytic domain IPR011009; Protein kinase-like domain	#	#	-
TP00697	MER1148323	IPR001506; Peptidase M12A, astacin IPR003582; ShKT domain IPR006026; Peptidase, metallopeptidase IPR024079; Metallopeptidase, catalytic domain	#	#	#	#	#	-		EFV49881	#	#	#	#	#	gi_4503349_ref_NP_001366.1	IPR004947; Deoxyribonuclease II	-
TP00698	MER0412799	IPR002048; EF-hand domain IPR011992; EF-hand domain pair	#	#	#	#	#	-		EFV49885	#	#	#	#	#	gi_50897852_ref_NP_060554.3	IPR008636; Hook-related protein family	-
TP00699	#	#	#	#	IPR000719; Protein kinase domain IPR002290; Serine/threonine/dual specificity protein kinase, catalytic domain IPR011009; Protein kinase-like domain	#	#	-		EFV49888	MER0494175	IPR002314; Aminoacyl-tRNA synthetase, class II (G/ P/ S/T) IPR002320; Threonine-tRNA ligase, class IIa IPR004095; TGS IPR004154; Anticodon-binding IPR012675; Beta-grasp domain IPR012676; TGS-like IPR012947; Threonyl/alanyl tRNA synthetase, SAD IPR018163; Threonyl/alanyl tRNA synthetase, class II-like, putative editing domain	#	#	#	#	#	-
TP00702	MER0713252	IPR011009; Protein kinase-like domain IPR024604; Domain of unknown function DUF3635	#	#	IPR011009; Protein kinase-like domain IPR024604; Domain of unknown function DUF3635	#	#	-		EFV49903	#	#	7tm_1	transmembrane receptor (rhodopsin family)	#	#	#	+
TP00704	#	#	7tm_1	transmembrane receptor (rhodopsin family)	#	#	#	-		EFV49909	#	#	#	#	#	gi_82917261_ref_XP_901487.1	IPR000742; EGF-like domain IPR001881; EGF-like calcium-binding domain	-
TP00705	MER0493944		#	#	#	#	#	-		EFV49915	#	#	#	#	#	gi_4503349_ref_NP_001366.1	IPR004947; Deoxyribonuclease II	-
TP00706	MER0691627	IPR001650; Helicase, C-terminal IPR006166; ERCC4 domain IPR006935; Helicase/UvrB, N-terminal IPR010994; RuvA domain 2-like IPR011335; Restriction endonuclease type II-like IPR020819; DNA repair nuclease, XPF-type/Helicase IPR027417; P-loop containing nucleoside triphosphate hydrolase	#	#	#	#	#	-		EFV49920	#	#	#	#	#	gi_4503349_ref_NP_001366.1	IPR004947; Deoxyribonuclease II	-
TP00714	MER1148653	IPR008758; Peptidase S28 IPR029058; Alpha/Beta hydrolase fold	#	#	#	gi_33469015_ref_NP_082519.1	IPR008758; Peptidase S28 IPR029058; Alpha/Beta hydrolase fold	-		EFV49921	#	#	#	#	#	gi_4503349_ref_NP_001366.1	IPR004947; Deoxyribonuclease II	-
TP00723	MER1148804	IPR004142; NDRG IPR029058; Alpha/Beta hydrolase fold	#	#	#	#	#	+		EFV49926	MER1126843	IPR000798; Ezrin/radixin/moesin-like IPR011993; Pleckstrin-homology domain (PH domain)/Phosphotyrosine-binding domain (PTB) IPR014352; FERM/acyl-CoA-binding protein, 3-helical bundle IPR014847; FERM adjacent (FA) IPR018979; FERM, N-terminal IPR018980; FERM, C-terminal PH-like domain IPR019748; FERM central domain IPR019749; Band 4.1 domain IPR029071; Ubiquitin-related domain	#	#	#	#	#	-
TP00748	MER0930840	IPR000727; Target SNARE coiled-coil homology domain IPR010989; t-SNARE	#	#	#	#	#	-		EFV49932	MER0395092	IPR008042; Retrotransposon, Pao IPR008737; Peptidase aspartic, putative	#	#	#	#	#	-
TP00750	MER0089027	IPR001245; Serine-threonine/tyrosine-protein kinase catalytic domain IPR002110; Ankyrin repeat IPR011009; Protein kinase-like domain IPR020683; Ankyrin repeat-containing domain	#	#	IPR001245; Serine-threonine/tyrosine-protein kinase catalytic domain IPR002110; Ankyrin repeat IPR011009; Protein kinase-like domain IPR020683; Ankyrin repeat-containing domain	#	#	-		EFV49955	MER0179461	IPR001233; tRNA-splicing ligase, RtcB	#	#	#	#	#	-
TP00755	MER0091439	IPR001650; Helicase, C-terminal IPR001680; WD40 repeat IPR004122; Barrier- to-autointegration factor, BAF IPR011545; DEAD/DEAH box helicase domain IPR014001; Helicase superfamily 1/2, ATP-binding domain IPR015943; WD40/YVTN repeat-like-containing domain IPR017986; WD40-repeat-containing domain IPR027417; P-loop containing nucleoside triphosphate hydrolase	#	#	#	#	#	-		EFV49983	MER0431195	IPR010286; Ribosomal RNA large subunit methyltransferase F-like IPR029063; S-adenosyl-L-methionine-dependent methyltransferase	#	#	#	#	#	-
TP00757	MER0161533	IPR006133; DNA-directed DNA polymerase, family B, exonuclease domain IPR006134; DNA-directed DNA polymerase, family B, multifunctional domain IPR006172; DNA-directed DNA polymerase, family B IPR012337; Ribonuclease H-like domain IPR023211; DNA polymerase, palm domain IPR025687; C4-type zinc-finger of DNA polymerase delta	#	#	#	#	#	-		EFV49987	MER0253837	IPR000742; EGF-like domain IPR001791; Laminin G domain IPR001881; EGF-like calcium-binding domain IPR002126; Cadherin IPR013320; Concanavalin A-like lectin/glucanase domain IPR015919; Cadherin-like	#	#	#	#	#	-
TP00758	MER0264833	IPR019383; Golgin subfamily A member 7/ERF4	#	#	#	#	#	-		EFV49991	MER0699359	IPR025314; Domain of unknown function DUF4219	#	#	#	#	#	-
TP00761	#	#	#	#	IPR000719; Protein kinase domain IPR002290; Serine/threonine/dual specificity protein kinase, catalytic domain IPR011009; Protein kinase-like domain	#	#	-		EFV50041	#	#	#	#	#	Q6TXG6_Q6TXG6_RAT	IPR000477; Reverse transcriptase domain IPR001584; Integrase, catalytic core IPR001878; Zinc finger, CCHC-type IPR012337; Ribonuclease H-like domain IPR021109; Aspartic peptidase domain	-
TP00762	MER1145771	IPR001025; Bromo adjacent homology (BAH) domain IPR001487; Bromodomain IPR009071; High mobility group box domain IPR013087; Zinc finger C2H2-type/integrase DNA-binding domain IPR015880; Zinc finger, C2H2-like	#	#	#	#	#	-		EFV50049	MER0185148	IPR002637; Ham1-like protein IPR029001; Inosine triphosphate pyrophosphatase-like	#	#	#	#	#	-
TP00763	#	#	#	#	#	gi_4503349_ref_NP_001366.1	IPR004947; Deoxyribonuclease II	-		EFV50051	MER0149679	IPR001680; WD40 repeat IPR015943; WD40/YVTN repeat-like-containing domain IPR017986; WD40-repeat-containing domain	#	#	#	#	#	-
TP00768	MER0488256	IPR001254; Serine proteases, trypsin domain IPR009003; Peptidase S1, PA clan	#	#	#	#	#	-		EFV50057	MER1148488	IPR000209; Peptidase S8/S53 domain IPR002884; Proprotein convertase, P IPR008979; Galactose-binding domain-like IPR009020; Proteinase inhibitor, propeptide IPR015500; Peptidase S8, subtilisin-related	#	#	#	Q92824	IPR000209; Peptidase S8/S53 domain IPR002884; Proprotein convertase, P IPR008979; Galactose-binding domain-like IPR009020; Proteinase inhibitor, propeptide IPR015500; Peptidase S8, subtilisin-related	-
TP00775	MER1133989	IPR001757; P-type ATPase IPR006544; P-type ATPase, subfamily V IPR008250; P-type ATPase, A domain IPR023214; HAD-like domain IPR023299; P-type ATPase, cytoplasmic domain N	#	#	#	#	#	-		EFV50066	MER0672763	IPR002035; von Willebrand factor, type A IPR010734; Copine	#	#	#	#	#	-
TP00781	MER0975747	IPR000413; Integrin alpha chain IPR013517; FG-GAP repeat IPR013519; Integrin alpha beta-propellor IPR013649; Integrin alpha-2	#	#	#	gi_31560574_ref_NP_034707.2	IPR000413; Integrin alpha chain IPR013517; FG-GAP repeat IPR013519; Integrin alpha beta-propellor IPR013649; Integrin alpha-2	-		EFV50114	#	#	#	#	#	uniprot_trembl_Q5VXD1_Q5VXD1_HUMAN	IPR004947; Deoxyribonuclease II	-
TP00786	#	#	#	#	IPR005919; Higher eukaryotic phosphomevalonate kinase	#	#	-		EFV50118	MER1131279	IPR002156; Ribonuclease H domain IPR009027; Ribosomal protein L9/RNase H1, N-terminal IPR011320; Ribonuclease H1, N-terminal IPR012337; Ribonuclease H-like domain	#	#	#	#	#	-
TP00788	MER0768990	IPR011990; Tetratricopeptide-like helical domain IPR013105; Tetratricopeptide repeat 2 IPR019734; Tetratricopeptide repeat	#	#	#	#	#	-		EFV50121	MER1094243	IPR001650; Helicase, C-terminal IPR011545; DEAD/DEAH box helicase domain IPR014001; Helicase superfamily 1/2, ATP-binding domain IPR027417; P-loop containing nucleoside triphosphate hydrolase	#	#	#	#	#	-
TP00789	MER0494101	IPR016181; Acyl-CoA N-acyltransferase IPR019467; Histone acetyl transferase HAT1 N-terminal	#	#	#	#	#	-		EFV50122	MER0258369	IPR000595; Cyclic nucleotide-binding domain IPR003938; Potassium channel, voltage-dependent, EAG/ELK/ERG IPR003967; Potassium channel, voltage-dependent, ERG IPR005821; Ion transport domain IPR014710; RmlC-like jelly roll fold IPR018490; Cyclic nucleotide-binding-like	#	#	#	#	#	-
TP00797	MER0999481	IPR000980; SH2 domain IPR001031; Thioesterase IPR001227; Acyl transferase domain IPR009081; Acyl carrier protein-like IPR011032; GroES-like IPR013149; Alcohol dehydrogenase, C-terminal IPR013968; Polyketide synthase, ketoreductase domain IPR014030; Beta-ketoacyl synthase, N-terminal IPR014031; Beta-ketoacyl synthase, C-terminal IPR014043; Acyl transferase IPR016035; Acyl transferase/acyl hydrolas…	#	#	#	#	#	-		EFV50136	#	#	#	#	IPR000719; Protein kinase domain IPR002290; Serine/threonine/dual specificity protein kinase, catalytic domain IPR011009; Protein kinase-like domain IPR011047; Quinoprotein alcohol dehydrogenase-like superfamily IPR027295; Quinoprotein alcohol dehydrogenase-like domain	#	#	-
TP00800	#	#	#	#	#	ENSRNOP00000048639	IPR000047; Helix-turn-helix motif IPR001356; Homeobox domain IPR009057; Homeodomain-like IPR020479; Homeodomain, metazoa	-		EFV50150	MER0698867	IPR000477; Reverse transcriptase domain IPR005312; Protein of unknown function DUF1759 IPR008042; Retrotransposon, Pao IPR008737; Peptidase aspartic, putative IPR012337; Ribonuclease H-like domain	#	#	#	#	#	-
TP00805	#	#	#	#	#	uniprot_trembl_Q6UWM5_Q6UWM5_HUMAN	IPR001283; Cysteine-rich secretory protein, allergen V5/Tpx-1-related IPR003582; ShKT domain IPR014044; CAP domain	-		EFV50165	#	#	#	#	#	uniprot_trembl_Q5FBY0_Q5FBY0_HUMAN	IPR000560; Histidine phosphatase superfamily, clade-2 IPR029033; Histidine phosphatase superfamily	-
TP00813	MER0956754	IPR019164; Protein of unknown function DUF2053, membrane	#	#	#	#	#	-		EFV50168	MER0221084	IPR001193; Membrane-bound transcription factor site-2 protease IPR008915; Peptidase M50 IPR012981; PIH1 family	#	#	#	#	#	-
TP00814	MER0470126	IPR003386; Lecithin:cholesterol/phospholipid:diacylglycerol acyltransferase IPR029058; Alpha/Beta hydrolase fold	#	#	#	Q8VEB4_LYPA3_MOUSE	IPR003386; Lecithin:cholesterol/phospholipid:diacylglycerol acyltransferase IPR029058; Alpha/Beta hydrolase fold	-		EFV50187	#	#	#	#	IPR000719; Protein kinase domain IPR001849; Pleckstrin homology domain IPR002290; Serine/threonine/dual specificity protein kinase, catalytic domain IPR011009; Protein kinase-like domain IPR011993; Pleckstrin-homology domain (PH domain)/Phosphotyrosine-binding domain (PTB)	#	#	-
TP00818	#	#	#	#	IPR000719; Protein kinase domain IPR000961; AGC-kinase, C-terminal IPR002290; Serine/threonine/dual specificity protein kinase, catalytic domain IPR009060; UBA-like IPR011009; Protein kinase-like domain	#	#	-		EFV50191	MER0092127	IPR000796; Aspartate/other aminotransferase IPR002083; MATH/TRAF domain IPR004839; Aminotransferase, class I/classII IPR008974; TRAF-like IPR015421; Pyridoxal phosphate-dependent transferase, major region, subdomain 1 IPR015424; Pyridoxal phosphate-dependent transferase	#	#	#	#	#	-
TP00819	MER0090134	IPR001597; Aromatic amino acid beta-eliminating lyase/threonine aldolase IPR003437; Glycine dehydrogenase (decarboxylating) IPR015421; Pyridoxal phosphate-dependent transferase, major region, subdomain 1 IPR015424; Pyridoxal phosphate-dependent transferase IPR020580; Glycine cleavage system P-protein, N-terminal	#	#	#	#	#	-		EFV50192	MER0295477	IPR000194; ATPase, F1/V1/A1 complex, alpha/beta subunit, nucleotide-binding domain IPR000793; ATPase, F1/V1/A1 complex, alpha/beta subunit, C-terminal IPR004100; ATPase, F1 complex alpha/beta subunit, N-terminal domain IPR005725; ATPase, V1 complex, subunit A IPR022878; V-type ATP synthase catalytic alpha chain IPR024034; ATPase, F1 complex beta subunit/V1 complex, C-terminal IPR027417; P-loop co…	#	#	#	#	#	-
TP00821	MER0210257	IPR001697; Pyruvate kinase IPR011037; Pyruvate kinase-like, insert domain IPR015793; Pyruvate kinase, barrel IPR015794; Pyruvate kinase, alpha/beta IPR015795; Pyruvate kinase, C-terminal IPR015806; Pyruvate kinase, beta-barrel insert domain IPR015813; Pyruvate/Phosphoenolpyruvate kinase-like domain	#	#	IPR001697; Pyruvate kinase IPR011037; Pyruvate kinase-like, insert domain IPR015793; Pyruvate kinase, barrel IPR015794; Pyruvate kinase, alpha/beta IPR015795; Pyruvate kinase, C-terminal IPR015806; Pyruvate kinase, beta-barrel insert domain IPR015813; Pyruvate/Phosphoenolpyruvate kinase-like domain	#	#	-		EFV50215	MER0179762	IPR001650; Helicase, C-terminal IPR011545; DEAD/DEAH box helicase domain IPR014001; Helicase superfamily 1/2, ATP-binding domain IPR027417; P-loop containing nucleoside triphosphate hydrolase	#	#	#	#	#	-
TP00828	MER0746375	IPR005225; Small GTP-binding protein domain IPR006689; Small GTPase superfamily, ARF/SAR type IPR024156; Small GTPase superfamily, ARF type IPR027417; P-loop containing nucleoside triphosphate hydrolase	#	#	#	#	#	-		EFV50220	#	#	#	#	IPR000008; C2 domain IPR002219; Protein kinase C-like, phorbol ester/diacylglycerol-binding domain	#	#	-
TP00839	MER1148380	IPR014782; Peptidase M1, membrane alanine aminopeptidase, N-terminal IPR016024; Armadillo-type fold	#	#	#	#	#	-		EFV50230	#	#	7tm_3	transmembrane sweet-taste receptor of 3 GCPR	#	#	#	+
TP00848	MER0779268	IPR003598; Immunoglobulin subtype 2 IPR003599; Immunoglobulin subtype IPR003961; Fibronectin type III IPR007110; Immunoglobulin-like domain IPR013098; Immunoglobulin I-set IPR013783; Immunoglobulin-like fold	#	#	#	#	#	-		EFV50233	#	#	7tm_1	transmembrane receptor (rhodopsin family)	#	#	#	+
TP00849	#	#	#	#	IPR001452; SH3 domain IPR001478; PDZ domain IPR008145; Guanylate kinase/L-type calcium channel beta subunit IPR027417; P-loop containing nucleoside triphosphate hydrolase	#	#	-		EFV50235	MER0265289	IPR003579; Small GTPase superfamily, Rab type IPR005225; Small GTP-binding protein domain IPR006689; Small GTPase superfamily, ARF/SAR type IPR024156; Small GTPase superfamily, ARF type IPR027417; P-loop containing nucleoside triphosphate hydrolase	#	#	#	#	#	-
TP00853	#	#	#	#	IPR001054; Adenylyl cyclase class-3/4/guanylyl cyclase IPR001245; Serine-threonine/tyrosine-protein kinase catalytic domain IPR011009; Protein kinase-like domain IPR024370; PBP domain IPR029787; Nucleotide cyclase	#	#	-		EFV50236	MER0366195	IPR000001; Kringle IPR001190; SRCR domain IPR001254; Serine proteases, trypsin domain IPR001304; C-type lectin IPR001314; Peptidase S1A, chymotrypsin-type IPR002172; Low-density lipoprotein (LDL) receptor class A repeat IPR003609; PAN/Apple domain IPR009003; Peptidase S1, PA clan IPR013806; Kringle-like fold IPR016186; C-type lectin-like IPR016187; C-type lectin fold IPR017448; SRCR-like domain	#	#	#	#	#	-
TP00856	MER1151317	IPR001791; Laminin G domain IPR002126; Cadherin IPR013320; Concanavalin A-like lectin/glucanase domain IPR015919; Cadherin-like	#	#	#	gi_82917261_ref_XP_901487.1	IPR001791; Laminin G domain IPR002126; Cadherin IPR013320; Concanavalin A-like lectin/glucanase domain IPR015919; Cadherin-like	+		EFV50238	MER1135854	IPR000175; Sodium:neurotransmitter symporter	#	#	#	#	#	-
TP00858	MER0383160	IPR001461; Aspartic peptidase IPR021109; Aspartic peptidase domain	#	#	#	#	#	+		EFV50240	#	#	7tm_3	transmembrane sweet-taste receptor of 3 GCPR	#	Q62916_Q62916_RAT	IPR000337; GPCR, family 3 IPR001828; Receptor, ligand binding region IPR017978; GPCR family 3, C-terminal IPR028082; Periplasmic binding protein-like I	+
TP00874	MER0266756	IPR001487; Bromodomain IPR022591; Transcription initiation factor TFIID subunit 1, domain of unknown function	#	#	#	#	#	-		EFV50242	#	#	#	#	#	gi_5454090_ref_NP_006271.1	IPR008855; Translocon-associated IPR011021; Arrestin-like, N-terminal IPR014756; Immunoglobulin E-set	-
TP00875	MER0429253	IPR001148; Alpha carbonic anhydrase	#	#	#	#	#	-		EFV50244	#	#	#	#	IPR000719; Protein kinase domain IPR002290; Serine/threonine/dual specificity protein kinase, catalytic domain IPR011009; Protein kinase-like domain	#	#	-
TP00876	MER0277955	IPR000683; Oxidoreductase, N-terminal IPR016040; NAD(P)-binding domain	#	#	#	#	#	-		EFV50255	MER0230869	IPR001245; Serine-threonine/tyrosine-protein kinase catalytic domain IPR011009; Protein kinase-like domain IPR020635; Tyrosine-protein kinase, catalytic domain	#	#	IPR001245; Serine-threonine/tyrosine-protein kinase catalytic domain IPR011009; Protein kinase-like domain IPR020635; Tyrosine-protein kinase, catalytic domain	#	#	-
TP00899	MER0368707	IPR008429; Cleft lip and palate transmembrane 1	#	#	#	#	#	-		EFV50262	#	#	#	#	#	gi_9910302_ref_NP_064315.1	IPR003929; Potassium channel, calcium-activated, BK, alpha subunit IPR005821; Ion transport domain IPR016040; NAD(P)-binding domain IPR028325; Voltage-gated potassium channel	-
TP00905	#	#	#	#	#	gi_18491010_ref_NP_002828.2	IPR003961; Fibronectin type III IPR013783; Immunoglobulin-like fold	-		EFV50268	#	#	#	#	IPR000719; Protein kinase domain IPR002290; Serine/threonine/dual specificity protein kinase, catalytic domain IPR011009; Protein kinase-like domain	#	#	-
TP00911	#	#	7tm_1	transmembrane receptor (rhodopsin family)	#	#	#	-		EFV50275	MER0471456	IPR000819; Peptidase M17, leucyl aminopeptidase, C-terminal IPR011356; Leucine aminopeptidase/peptidase B	#	#	#	#	#	+
TP00922	MER1151455	IPR024858; Golgin subfamily A	#	#	#	#	#	-		EFV50276	MER1096274	IPR000330; SNF2-related, N-terminal domain IPR001650; Helicase, C-terminal IPR006689; Small GTPase superfamily, ARF/SAR type IPR012496; TMC IPR014001; Helicase superfamily 1/2, ATP-binding domain IPR024156; Small GTPase superfamily, ARF type IPR027417; P-loop containing nucleoside triphosphate hydrolase	#	#	#	#	#	-
TP00935	MER0772523	IPR000033; LDLR class B repeat IPR000742; EGF-like domain IPR001881; EGF-like calcium-binding domain IPR003645; Follistatin-like, N-terminal IPR003886; NIDO domain IPR006605; G2 nidogen/fibulin G2F IPR009017; Green fluorescent protein IPR011042; Six-bladed beta-propeller, TolB-like IPR023413; Green fluorescent protein-like IPR024731; EGF domain	#	#	#	gi_62663700_ref_XP_213954.3	IPR000033; LDLR class B repeat IPR000742; EGF-like domain IPR001881; EGF-like calcium-binding domain IPR003645; Follistatin-like, N-terminal IPR003886; NIDO domain IPR006605; G2 nidogen/fibulin G2F IPR009017; Green fluorescent protein IPR011042; Six-bladed beta-propeller, TolB-like IPR023413; Green fluorescent protein-like IPR024731; EGF domain	-		EFV50278	#	#	#	#	#	gi_21281683_ref_NP_644808.1	IPR011992; EF-hand domain pair	-
TP00941	MER0457862	IPR011990; Tetratricopeptide-like helical domain IPR013699; Signal recognition particle, SRP72 subunit, RNA-binding IPR026270; Signal recognition particle, SRP72 subunit IPR031545; Putative TPR-like repeat	#	#	#	#	#	-		EFV50279	#	#	#	#	#	O08573	IPR001079; Galectin, carbohydrate recognition domain IPR013320; Concanavalin A-like lectin/glucanase domain	+
TP00948	MER0914201	IPR001657; Hedgehog protein IPR001767; Hedgehog protein, Hint domain IPR003586; Hint domain C-terminal IPR003587; Hint domain N-terminal IPR007518; Protein of unknown function DUF544 IPR028992; Hedgehog/Intein (Hint) domain	#	#	#	gi_68341971_ref_NP_001020289.1	IPR001657; Hedgehog protein IPR001767; Hedgehog protein, Hint domain IPR003586; Hint domain C-terminal IPR003587; Hint domain N-terminal IPR007518; Protein of unknown function DUF544 IPR028992; Hedgehog/Intein (Hint) domain	-		EFV50282	MER0925669	IPR002319; Phenylalanyl-tRNA synthetase IPR004530; Phenylalanyl-tRNA synthetase, class IIc, mitochondrial IPR005121; Phenylalanine-tRNA ligase, beta subunit, ferrodoxin-fold anticodon-binding IPR013216; Methyltransferase type 11 IPR029063; S-adenosyl-L-methionine-dependent methyltransferase	#	#	#	#	#	-
TP00951	MER0261893	IPR001965; Zinc finger, PHD-type IPR011011; Zinc finger, FYVE/PHD-type IPR013083; Zinc finger, RING/FYVE/PHD-type IPR019787; Zinc finger, PHD-finger	#	#	#	#	#	-		EFV50304	MER0362216	IPR001440; Tetratricopeptide repeat 1 IPR001478; PDZ domain IPR011990; Tetratricopeptide-like helical domain IPR019734; Tetratricopeptide repeat	#	#	#	#	#	-
TP00976	MER0306286	IPR002043; Uracil-DNA glycosylase IPR005122; Uracil-DNA glycosylase-like	#	#	#	#	#	-		EFV50305	MER0773283	IPR004015; SKI-interacting protein SKIP, SNW domain	#	#	#	#	#	-
TP00978	MER0957808	IPR001273; Aromatic amino acid hydroxylase IPR005961; Phenylalanine-4-hydroxylase, tetrameric form IPR019773; Tyrosine 3-monooxygenase-like IPR019774; Aromatic amino acid hydroxylase, C-terminal	#	#	#	#	#	-		EFV50306	MER1115871	IPR010347; Tyrosyl-DNA phosphodiesterase I IPR027415; Tyrosyl-DNA phosphodiesterase C-terminal domain	#	#	#	#	#	-
TP00990	#	#	#	#	IPR000719; Protein kinase domain IPR002290; Serine/threonine/dual specificity protein kinase, catalytic domain IPR011009; Protein kinase-like domain	gi_62651960_ref_XP_578647.1	IPR000719; Protein kinase domain IPR002290; Serine/threonine/dual specificity protein kinase, catalytic domain IPR011009; Protein kinase-like domain	-		EFV50308	MER1150799	IPR001680; WD40 repeat IPR015943; WD40/YVTN repeat-like-containing domain IPR017986; WD40-repeat-containing domain	#	#	#	#	#	-
TP00994	MER1110873	IPR002198; Short-chain dehydrogenase/reductase SDR IPR002347; Glucose/ribitol dehydrogenase IPR013968; Polyketide synthase, ketoreductase domain IPR016040; NAD(P)-binding domain	#	#	#	#	#	-		EFV50310	MER0356408	IPR000859; CUB domain IPR000884; Thrombospondin type-1 (TSP1) repeat IPR001506; Peptidase M12A, astacin IPR001623; DnaJ domain IPR004640; Co-chaperone Hsc20 IPR006026; Peptidase, metallopeptidase IPR009073; Co-chaperone HscB, C-terminal oligomerisation domain IPR011598; Myc-type, basic helix-loop-helix (bHLH) domain IPR024079; Metallopeptidase, catalytic domain	#	#	#	#	#	-
TP00995	MER0796230	IPR000163; Prohibitin IPR001107; Band 7 domain	#	#	#	#	#	-		EFV50316	MER1150827	IPR001128; Cytochrome P450 IPR002403; Cytochrome P450, E-class, group IV	#	#	#	#	#	-
TP00996	#	#	#	#	#	Q9QXQ5_WNT4_RAT	IPR005817; Wnt	-		EFV50317	MER1148710	IPR000994; Peptidase M24, structural domain IPR004545; ErbB3-binding protein 1 IPR011991; Winged helix-turn-helix DNA-binding domain	#	#	#	#	#	-
TP01012	#	#	#	#	IPR000421; Coagulation factor 5/8 C-terminal domain IPR001245; Serine-threonine/tyrosine-protein kinase catalytic domain IPR008979; Galactose-binding domain-like IPR011009; Protein kinase-like domain IPR020635; Tyrosine-protein kinase, catalytic domain	#	#	-		EFV50324	MER0298231	IPR001506; Peptidase M12A, astacin IPR003582; ShKT domain IPR006026; Peptidase, metallopeptidase IPR024079; Metallopeptidase, catalytic domain	#	#	#	#	#	-
TP01024	MER0932451	IPR015590; Aldehyde dehydrogenase domain IPR016161; Aldehyde/histidinol dehydrogenase IPR016162; Aldehyde dehydrogenase N-terminal domain IPR016163; Aldehyde dehydrogenase, C-terminal	#	#	#	gi_75905479_ref_NP_071609.2	IPR015590; Aldehyde dehydrogenase domain IPR016161; Aldehyde/histidinol dehydrogenase IPR016162; Aldehyde dehydrogenase N-terminal domain IPR016163; Aldehyde dehydrogenase, C-terminal	-		EFV50326	MER1148674		#	#	#	#	#	-
TP01027	MER0335093	IPR014782; Peptidase M1, membrane alanine aminopeptidase, N-terminal IPR024571; ERAP1-like C-terminal domain	#	#	#	#	#	-		EFV50329	MER0277472	IPR007863; Peptidase M16, C-terminal IPR011237; Peptidase M16 domain IPR011249; Metalloenzyme, LuxS/M16 peptidase-like IPR011765; Peptidase M16, N-terminal	#	#	#	#	#	-
TP01049	MER0367273	IPR001254; Serine proteases, trypsin domain IPR001314; Peptidase S1A, chymotrypsin-type IPR009003; Peptidase S1, PA clan	#	#	#	Q99895	IPR001254; Serine proteases, trypsin domain IPR001314; Peptidase S1A, chymotrypsin-type IPR009003; Peptidase S1, PA clan	-		EFV50330	MER1148712	IPR011237; Peptidase M16 domain IPR011249; Metalloenzyme, LuxS/M16 peptidase-like IPR019396; Transmembrane Fragile-X-F-associated protein	#	#	#	#	#	-
TP01050	MER0329450	IPR001977; Dephospho-CoA kinase IPR004821; Cytidyltransferase-like domain IPR014729; Rossmann-like alpha/beta/alpha sandwich fold IPR027417; P-loop containing nucleoside triphosphate hydrolase	#	#	IPR001977; Dephospho-CoA kinase IPR004821; Cytidyltransferase-like domain IPR014729; Rossmann-like alpha/beta/alpha sandwich fold IPR027417; P-loop containing nucleoside triphosphate hydrolase	gi_55741469_ref_NP_001006955.1	IPR001977; Dephospho-CoA kinase IPR004821; Cytidyltransferase-like domain IPR014729; Rossmann-like alpha/beta/alpha sandwich fold IPR027417; P-loop containing nucleoside triphosphate hydrolase	-		EFV50344	#	#	#	#	IPR000008; C2 domain IPR000286; Histone deacetylase superfamily IPR000403; Phosphatidylinositol 3-/4-kinase, catalytic domain IPR001683; Phox homologous domain IPR003084; Histone deacetylase IPR011009; Protein kinase-like domain IPR023801; Histone deacetylase domain IPR024956; tRNAHis guanylyltransferase catalytic domain IPR025845; Thg1 C-terminal domain	#	#	-
TP01055	MER0019720	IPR006811; RNA polymerase II subunit A	#	#	#	#	#	-		EFV50357	#	#	#	#	#	ENSRNOP00000049726	IPR001753; Crotonase superfamily IPR006108; 3-hydroxyacyl-CoA dehydrogenase, C-terminal IPR006176; 3-hydroxyacyl-CoA dehydrogenase, NAD binding IPR008927; 6-phosphogluconate dehydrogenase C-terminal domain-like IPR013328; 6-phosphogluconate dehydrogenase, domain 2 IPR016040; NAD(P)-binding domain IPR029045; ClpP/crotonase-like domain	-
TP01063	MER1005039	IPR000845; Nucleoside phosphorylase domain IPR011268; Purine nucleoside phosphorylase IPR011270; Purine nucleoside phosphorylase I, inosine/guanosine-specific	#	#	#	#	#	-		EFV50372	MER1140737	IPR007052; CS domain IPR008978; HSP20-like chaperone	#	#	#	#	#	-
TP01069	MER0360227	IPR000979; Phosphodiesterase MJ0936/Vps29 IPR024654; Calcineurin-like phosphoesterase domain, lpxH type IPR029052; Metallo-dependent phosphatase-like	#	#	#	#	#	-		EFV50387	MER0186244	IPR001590; Peptidase M12B, ADAM/reprolysin IPR001762; Disintegrin domain IPR006586; ADAM, cysteine-rich IPR024079; Metallopeptidase, catalytic domain	#	#	#	#	#	-
TP01086	#	#	#	#	IPR000719; Protein kinase domain IPR002290; Serine/threonine/dual specificity protein kinase, catalytic domain IPR011009; Protein kinase-like domain	#	#	-		EFV50398	MER1116793	IPR007708; Lariat debranching enzyme, C-terminal IPR029052; Metallo-dependent phosphatase-like	#	#	#	#	#	-
TP01087	MER0662763	IPR010334; mRNA-decapping enzyme subunit 1 IPR011993; Pleckstrin-homology domain (PH domain)/Phosphotyrosine-binding domain (PTB) IPR031953; mRNA-decapping enzyme, C-terminal	#	#	#	#	#	-		EFV50403	#	#	#	#	#	Q6PEE8_Q6PEE8_MOUSE	IPR000413; Integrin alpha chain IPR013517; FG-GAP repeat IPR013519; Integrin alpha beta-propellor IPR013649; Integrin alpha-2	-
TP01096	MER0425378	IPR000182; GNAT domain IPR016181; Acyl-CoA N-acyltransferase	#	#	#	#	#	-		EFV50417	MER0698890	IPR029472; Gag-polypeptide of LTR copia-type	#	#	#	#	#	-
TP01097	#	#	#	#	IPR006001; Carbohydrate kinase, thermoresistant glucokinase IPR027417; P-loop containing nucleoside triphosphate hydrolase IPR031322; Shikimate kinase/gluconokinase	uniprot_trembl_Q5T6J7_Q5T6J7_HUMAN	IPR006001; Carbohydrate kinase, thermoresistant glucokinase IPR027417; P-loop containing nucleoside triphosphate hydrolase IPR031322; Shikimate kinase/gluconokinase	-		EFV50430	MER1137774	IPR000594; THIF-type NAD/FAD binding fold IPR001680; WD40 repeat IPR015943; WD40/YVTN repeat-like-containing domain IPR017986; WD40-repeat-containing domain IPR019572; Ubiquitin-activating enzyme, catalytic cysteine domain	#	#	#	#	#	-
TP01099	MER0230869	IPR001245; Serine-threonine/tyrosine-protein kinase catalytic domain IPR011009; Protein kinase-like domain IPR020635; Tyrosine-protein kinase, catalytic domain	#	#	IPR001245; Serine-threonine/tyrosine-protein kinase catalytic domain IPR011009; Protein kinase-like domain IPR020635; Tyrosine-protein kinase, catalytic domain	#	#	-		EFV50452	MER0380228	IPR001269; tRNA-dihydrouridine synthase IPR013785; Aldolase-type TIM barrel	#	#	#	#	#	-
TP01126	#	#	7tm_3	transmembrane sweet-taste receptor of 3 GCPR	#	#	#	-		EFV50453	MER0621824	IPR019035; Mediator complex, subunit Med12 IPR021990; Mediator complex, subunit Med12, LCEWAV-domain	#	#	#	#	#	-
TP01127	#	#	7tm_3	transmembrane sweet-taste receptor of 3 GCPR	#	#	#	-		EFV50456	MER0907653	IPR000555; JAB1/MPN/MOV34 metalloenzyme domain IPR000756; Diacylglycerol kinase, accessory domain IPR001206; Diacylglycerol kinase, catalytic domain IPR002219; Protein kinase C-like, phorbol ester/diacylglycerol-binding domain IPR016064; NAD kinase/diacylglycerol kinase-like domain	#	#	IPR000555; JAB1/MPN/MOV34 metalloenzyme domain IPR000756; Diacylglycerol kinase, accessory domain IPR001206; Diacylglycerol kinase, catalytic domain IPR002219; Protein kinase C-like, phorbol ester/diacylglycerol-binding domain IPR016064; NAD kinase/diacylglycerol kinase-like domain	#	#	-
TP01161	MER0765966	IPR002656; Acyltransferase 3 IPR006621; Nose resistant-to-fluoxetine protein, N-terminal	#	#	#	gi_62664543_ref_XP_214556.3	IPR002656; Acyltransferase 3 IPR006621; Nose resistant-to-fluoxetine protein, N-terminal	-		EFV50469	MER0639774	IPR000445; Helix-hairpin-helix motif IPR003265; HhH-GPD domain IPR011257; DNA glycosylase IPR015797; NUDIX hydrolase domain-like IPR023170; Helix-turn-helix, base-excision DNA repair, C-terminal IPR029119; MutY, C-terminal	#	#	#	#	#	-
TP01163	MER0216433	IPR006639; Presenilin/signal peptide peptidase IPR007369; Peptidase A22B, signal peptide peptidase	#	#	#	#	#	-		EFV50470	#	#	#	#	IPR001232; S-phase kinase-associated protein 1-like IPR011333; POZ domain IPR016072; SKP1 component, dimerisation IPR016073; SKP1 component, POZ domain	#	#	-
TP01164	MER0708551	IPR000806; Rab GDI protein IPR018203; GDP dissociation inhibitor IPR023753; FAD/NAD(P)-binding domain	#	#	#	#	#	-		EFV50473	#	#	#	#	#	gi_82955103_ref_XP_619255.2	IPR006671; Cyclin, N-terminal IPR013763; Cyclin-like	-
TP01165	#	#	#	#	IPR001404; Heat shock protein Hsp90 family IPR003594; Histidine kinase-like ATPase, C-terminal domain IPR020568; Ribosomal protein S5 domain 2-type fold IPR020575; Heat shock protein Hsp90, N-terminal	gi_62651904_ref_XP_576206.1	IPR001404; Heat shock protein Hsp90 family IPR003594; Histidine kinase-like ATPase, C-terminal domain IPR020568; Ribosomal protein S5 domain 2-type fold IPR020575; Heat shock protein Hsp90, N-terminal	-		EFV50494	MER0434081	IPR001394; Peptidase C19, ubiquitin carboxyl-terminal hydrolase	#	#	#	#	#	-
TP01178	MER0450771	IPR015880; Zinc finger, C2H2-like	#	#	#	#	#	-		EFV50499	#	#	#	#	IPR000403; Phosphatidylinositol 3-/4-kinase, catalytic domain IPR001263; Phosphoinositide 3-kinase, accessory (PIK) domain IPR011009; Protein kinase-like domain IPR016024; Armadillo-type fold	#	#	-
TP01179	#	#	#	#	#	Q99KR8	IPR000933; Glycoside hydrolase, family 29 IPR013781; Glycoside hydrolase, catalytic domain IPR016286; Alpha-L-fucosidase, metazoa-type IPR017853; Glycoside hydrolase superfamily IPR031919; Alpha-L-fucosidase, C-terminal	+		EFV50507	MER0752756	IPR006109; Glycerol-3-phosphate dehydrogenase, NAD-dependent, C-terminal IPR006168; Glycerol-3-phosphate dehydrogenase, NAD-dependent IPR008927; 6-phosphogluconate dehydrogenase C-terminal domain-like IPR011128; Glycerol-3-phosphate dehydrogenase, NAD-dependent, N-terminal IPR013328; 6-phosphogluconate dehydrogenase, domain 2 IPR016040; NAD(P)-binding domain IPR017751; Glycerol-3-phosphate dehydr…	#	#	#	#	#	-
TP01192	MER0118028	IPR000320; Hedgehog, N-terminal signalling domain IPR001657; Hedgehog protein IPR001767; Hedgehog protein, Hint domain IPR003586; Hint domain C-terminal IPR003587; Hint domain N-terminal IPR009045; Hedgehog signalling/DD-peptidase zinc-binding domain IPR028992; Hedgehog/Intein (Hint) domain	#	#	#	#	#	-		EFV50560	MER1124640	IPR004095; TGS IPR005225; Small GTP-binding protein domain IPR006073; GTP binding domain IPR012676; TGS-like IPR027417; P-loop containing nucleoside triphosphate hydrolase IPR031662; GTP binding protein, second domain	#	#	#	#	#	-
TP01194	MER0533176	IPR000818; TEA/ATTS	#	#	#	#	#	-		EFV50563	MER0460839	IPR000717; Proteasome component (PCI) domain IPR008905; Eukaryotic translation initiation factor 3 subunit C, N-terminal domain IPR011991; Winged helix-turn-helix DNA-binding domain IPR027516; Eukaryotic translation initiation factor 3 subunit C	#	#	#	#	#	-
TP01200	#	#	#	#	IPR000719; Protein kinase domain IPR002290; Serine/threonine/dual specificity protein kinase, catalytic domain IPR011009; Protein kinase-like domain	#	#	-		EFV50566	MER0342196	IPR001818; Peptidase M10, metallopeptidase IPR002477; Peptidoglycan binding-like IPR006026; Peptidase, metallopeptidase IPR021190; Peptidase M10A IPR024079; Metallopeptidase, catalytic domain	#	#	#	gi_10946772_ref_NP_067387.1	IPR001818; Peptidase M10, metallopeptidase IPR002477; Peptidoglycan binding-like IPR006026; Peptidase, metallopeptidase IPR021190; Peptidase M10A IPR024079; Metallopeptidase, catalytic domain	-
TP01204	#	#	#	#	#	Q3B8Q4_Q3B8Q4_RAT	IPR001806; Small GTPase superfamily IPR002041; Ran GTPase IPR003578; Small GTPase superfamily, Rho type IPR003579; Small GTPase superfamily, Rab type IPR005225; Small GTP-binding protein domain IPR020849; Small GTPase superfamily, Ras type IPR027417; P-loop containing nucleoside triphosphate hydrolase	+		EFV50567	#	#	#	#	#	gi_21314850_ref_NP_647466.1	IPR001148; Alpha carbonic anhydrase	-
TP01207	MER0374236	IPR003607; HD/PDEase domain IPR006674; HD domain	#	#	#	#	#	-		EFV50571	MER0946240	IPR002140; Ribosome maturation protein Sdo1/SBDS IPR018978; Ribosome maturation protein SBDS, C-terminal IPR019783; Ribosome maturation protein SBDS, N-terminal	#	#	#	#	#	-
TP01219	MER0297184	IPR000014; PAS domain IPR001067; Nuclear translocator IPR011598; Myc-type, basic helix-loop-helix (bHLH) domain	#	#	#	#	#	-		EFV50573	MER1151289	IPR000938; CAP Gly-rich domain	#	#	#	#	#	-
TP01225	MER0479538	IPR002687; Nop domain IPR012974; NOP5, N-terminal IPR012976; NOSIC	#	#	#	#	#	-		EFV50597	MER0757543	IPR001672; Phosphoglucose isomerase (PGI) IPR023096; Phosphoglucose isomerase, C-terminal	#	#	#	#	#	-
TP01226	MER1128451	IPR000033; LDLR class B repeat IPR001881; EGF-like calcium-binding domain IPR011042; Six-bladed beta-propeller, TolB-like	#	#	#	gi_62652278_ref_XP_243524.3	IPR000033; LDLR class B repeat IPR001881; EGF-like calcium-binding domain IPR011042; Six-bladed beta-propeller, TolB-like	-		EFV50598	#	#	#	#	IPR005301; MOB kinase activator family	#	#	-
TP01227	MER1148677	IPR000539; Frizzled protein IPR020067; Frizzled domain	#	#	#	P97401	IPR000539; Frizzled protein IPR020067; Frizzled domain	-		EFV50599	MER0137943	IPR005225; Small GTP-binding protein domain IPR006689; Small GTPase superfamily, ARF/SAR type IPR024156; Small GTPase superfamily, ARF type IPR027417; P-loop containing nucleoside triphosphate hydrolase	#	#	#	#	#	-
TP01228	#	#	#	#	IPR000719; Protein kinase domain IPR002290; Serine/threonine/dual specificity protein kinase, catalytic domain IPR011009; Protein kinase-like domain IPR027442; MAP kinase activated protein kinase, C-terminal domain	#	#	-		EFV50605	#	#	#	#	#	gi_19924079_ref_NP_612548.1	IPR004947; Deoxyribonuclease II	-
TP01229	MER0278870	IPR000219; Dbl homology (DH) domain IPR001251; CRAL-TRIO lipid binding domain IPR001849; Pleckstrin homology domain IPR002017; Spectrin repeat IPR011993; Pleckstrin-homology domain (PH domain)/Phosphotyrosine-binding domain (PTB) IPR018159; Spectrin/alpha-actinin	#	#	#	#	#	-		EFV50610	#	#	#	#	IPR000719; Protein kinase domain IPR002290; Serine/threonine/dual specificity protein kinase, catalytic domain IPR011009; Protein kinase-like domain	#	#	-
TP01249	MER0314733	IPR001781; Zinc finger, LIM-type	#	#	#	#	#	-		EFV50618	MER0911535	IPR007286; EAP30 IPR011991; Winged helix-turn-helix DNA-binding domain	#	#	#	#	#	-
TP01253	MER0205318	IPR000483; Cysteine-rich flanking region, C-terminal IPR001611; Leucine-rich repeat IPR003591; Leucine-rich repeat, typical subtype IPR003598; Immunoglobulin subtype 2 IPR003599; Immunoglobulin subtype IPR007110; Immunoglobulin-like domain IPR013098; Immunoglobulin I-set IPR013783; Immunoglobulin-like fold	#	#	#	#	#	-		EFV50621	#	#	#	#	IPR009286; Inositol-pentakisphosphate 2-kinase	#	#	-
TP01270	#	#	#	#	IPR002099; DNA mismatch repair protein family IPR003594; Histidine kinase-like ATPase, C-terminal domain IPR013507; DNA mismatch repair protein, C-terminal IPR014721; Ribosomal protein S5 domain 2-type fold, subgroup IPR014790; MutL, C-terminal, dimerisation IPR020568; Ribosomal protein S5 domain 2-type fold	#	#	-		EFV50626	MER0434080	IPR016125; Peptidase C15, pyroglutamyl peptidase I-like	#	#	#	#	#	-
TP01271	MER0698923	IPR015425; Formin, FH2 domain IPR016024; Armadillo-type fold	#	#	#	#	#	-		EFV50627	MER0518530	IPR001356; Homeobox domain IPR009057; Homeodomain-like	#	#	#	#	#	-
TP01296	MER0344848	IPR002155; Thiolase IPR016039; Thiolase-like IPR020616; Thiolase, N-terminal IPR020617; Thiolase, C-terminal	#	#	#	#	#	-		EFV50628	#	#	#	#	#	Q4KLY5_Q4KLY5_RAT	IPR032630; P-type ATPase, C-terminal	-
TP01301	MER0265231	IPR000210; BTB/POZ domain IPR003131; Potassium channel tetramerisation-type BTB domain IPR011333; POZ domain	#	#	#	#	#	-		EFV50629	MER0785045	IPR001757; P-type ATPase IPR006539; P-type ATPase, subfamily IV IPR008250; P-type ATPase, A domain IPR023214; HAD-like domain IPR023299; P-type ATPase, cytoplasmic domain N IPR032631; P-type ATPase, N-terminal	#	#	#	#	#	-
TP01302	MER0490500	IPR003439; ABC transporter-like IPR003593; AAA+ ATPase domain IPR005292; Multi drug resistance-associated protein IPR011527; ABC transporter type 1, transmembrane domain IPR027417; P-loop containing nucleoside triphosphate hydrolase	#	#	#	#	#	-		EFV50651	MER0790612	IPR002227; Tyrosinase copper-binding domain IPR003609; PAN/Apple domain IPR008922; Uncharacterised domain, di-copper centre	#	#	#	#	#	+
TP01308	#	#	#	#	IPR000687; RIO kinase IPR011009; Protein kinase-like domain IPR011991; Winged helix-turn-helix DNA-binding domain IPR015285; RIO2 kinase winged helix domain, N-terminal	#	#	-		EFV50659	MER1148778	IPR029058; Alpha/Beta hydrolase fold IPR029059; Alpha/beta hydrolase fold-5	#	#	#	#	#	-
TP01313	MER1137547	IPR000873; AMP-dependent synthetase/ligase IPR010506; DMAP1-binding	#	#	#	#	#	-		EFV50660	MER0589509	IPR001199; Cytochrome b5-like heme/steroid binding domain	#	#	#	#	#	-
TP01315	MER0359643	IPR002300; Aminoacyl-tRNA synthetase, class Ia IPR002302; Leucine-tRNA ligase IPR009008; Valyl/Leucyl/Isoleucyl-tRNA synthetase, editing domain IPR009080; Aminoacyl-tRNA synthetase, class 1a, anticodon-binding IPR013155; Methionyl/Valyl/Leucyl/Isoleucyl-tRNA synthetase, anticodon-binding IPR014729; Rossmann-like alpha/beta/alpha sandwich fold	#	#	#	#	#	-		EFV50679	MER1119071	IPR002198; Short-chain dehydrogenase/reductase SDR IPR016040; NAD(P)-binding domain	#	#	#	#	#	-
TP01316	#	#	#	#	IPR000719; Protein kinase domain IPR002290; Serine/threonine/dual specificity protein kinase, catalytic domain IPR011009; Protein kinase-like domain	#	#	-		EFV50684	#	#	#	#	#	gi_4503863_ref_NP_000803.1	IPR006029; Neurotransmitter-gated ion-channel transmembrane domain IPR006201; Neurotransmitter-gated ion-channel IPR006202; Neurotransmitter-gated ion-channel ligand-binding domain	+
TP01319	MER0219974	IPR006639; Presenilin/signal peptide peptidase IPR007369; Peptidase A22B, signal peptide peptidase	#	#	#	#	#	-		EFV50692	MER1148776	IPR003764; N-acetylglucosamine-6-phosphate deacetylase IPR006680; Amidohydrolase-related IPR011059; Metal-dependent hydrolase, composite domain IPR032466; Metal-dependent hydrolase	#	#	#	#	#	-
TP01321	MER0218797	IPR003599; Immunoglobulin subtype IPR007110; Immunoglobulin-like domain IPR013098; Immunoglobulin I-set IPR013151; Immunoglobulin IPR013783; Immunoglobulin-like fold	#	#	#	#	#	-		EFV50703	MER0201366	IPR003599; Immunoglobulin subtype IPR007110; Immunoglobulin-like domain IPR013098; Immunoglobulin I-set IPR013162; CD80-like, immunoglobulin C2-set IPR013783; Immunoglobulin-like fold	#	#	#	ENSRNOP00000028306	IPR003599; Immunoglobulin subtype IPR007110; Immunoglobulin-like domain IPR013098; Immunoglobulin I-set IPR013162; CD80-like, immunoglobulin C2-set IPR013783; Immunoglobulin-like fold	-
TP01327	#	#	#	#	#	gi_31083306_ref_NP_114141.1	IPR000884; Thrombospondin type-1 (TSP1) repeat	-		EFV50704	MER0778035	IPR003598; Immunoglobulin subtype 2 IPR003599; Immunoglobulin subtype IPR007110; Immunoglobulin-like domain IPR013098; Immunoglobulin I-set IPR013783; Immunoglobulin-like fold	#	#	#	uniprot_trembl_Q5W0F8_Q5W0F8_HUMAN	IPR003598; Immunoglobulin subtype 2 IPR003599; Immunoglobulin subtype IPR007110; Immunoglobulin-like domain IPR013098; Immunoglobulin I-set IPR013783; Immunoglobulin-like fold	-
TP01330	MER0390244	IPR001806; Small GTPase superfamily IPR002041; Ran GTPase IPR003578; Small GTPase superfamily, Rho type IPR003579; Small GTPase superfamily, Rab type IPR005225; Small GTP-binding protein domain IPR020849; Small GTPase superfamily, Ras type IPR027417; P-loop containing nucleoside triphosphate hydrolase	#	#	#	#	#	-		EFV50728	MER1150722	IPR029071; Ubiquitin-related domain	#	#	#	#	#	-
TP01334	MER0188332	IPR007873; Glycosyltransferase, ALG3	#	#	#	#	#	-		EFV50729	MER0267739	IPR000198; Rho GTPase-activating protein domain IPR004148; BAR domain IPR008936; Rho GTPase activation protein IPR027267; Arfaptin homology (AH) domain/BAR domain	#	#	#	#	#	-
TP01337	#	#	#	#	IPR000719; Protein kinase domain IPR002290; Serine/threonine/dual specificity protein kinase, catalytic domain IPR011009; Protein kinase-like domain	#	#	-		EFV50733	MER0700343	IPR000477; Reverse transcriptase domain IPR001584; Integrase, catalytic core IPR001878; Zinc finger, CCHC-type IPR005312; Protein of unknown function DUF1759 IPR008042; Retrotransposon, Pao IPR012337; Ribonuclease H-like domain IPR013103; Reverse transcriptase, RNA-dependent DNA polymerase	#	#	#	#	#	-
TP01349	MER0032200	IPR004443; YjeF N-terminal domain	#	#	#	#	#	-		EFV50744	MER0242282	IPR000022; Carboxyl transferase IPR000089; Biotin/lipoyl attachment IPR005479; Carbamoyl-phosphate synthetase large subunit-like, ATP-binding domain IPR005481; Biotin carboxylase-like, N-terminal domain IPR005482; Biotin carboxylase, C-terminal IPR011053; Single hybrid motif IPR011054; Rudiment single hybrid motif IPR013537; Acetyl-CoA carboxylase, central domain IPR013815; ATP-grasp fold, subdom…	#	#	#	#	#	-
TP01367	MER0748011	IPR004850; NtA (N-terminal agrin) domain IPR008993; Tissue inhibitor of metalloproteinases-like, OB-fold	#	#	#	#	#	-		EFV50761	#	#	#	#	IPR019187; Cyclin-dependent kinase 2-associated protein	#	#	-
TP01368	MER1148429	IPR002049; Laminin EGF domain IPR002350; Kazal domain IPR003645; Follistatin-like, N-terminal	#	#	#	#	#	-		EFV50767	MER0922623	IPR000953; Chromo/chromo shadow domain IPR002717; Histone acetyltransferase domain, MYST-type IPR016181; Acyl-CoA N-acyltransferase IPR016197; Chromo domain-like IPR025995; RNA binding activity-knot of a chromodomain	#	#	#	#	#	-
TP01369	MER0915410	IPR001898; Sodium/sulphate symporter	#	#	#	#	#	-		EFV50768	MER0242445	IPR009060; UBA-like IPR015940; Ubiquitin-associated domain IPR019103; Aspartic peptidase, DDI1-type IPR021109; Aspartic peptidase domain	#	#	#	#	#	-
TP01374	MER0764380	IPR000742; EGF-like domain IPR001881; EGF-like calcium-binding domain IPR002049; Laminin EGF domain IPR009030; Insulin-like growth factor binding protein, N-terminal IPR013032; EGF-like, conserved site IPR013111; EGF-like domain, extracellular IPR026823; Complement Clr-like EGF domain	#	#	#	O88281_EGFL3_RAT	IPR000742; EGF-like domain IPR001881; EGF-like calcium-binding domain IPR002049; Laminin EGF domain IPR009030; Insulin-like growth factor binding protein, N-terminal IPR013032; EGF-like, conserved site IPR013111; EGF-like domain, extracellular IPR026823; Complement Clr-like EGF domain	-		EFV50811	MER0700375	IPR021109; Aspartic peptidase domain	#	#	#	#	#	-
TP01385	MER1148455	IPR001254; Serine proteases, trypsin domain IPR001314; Peptidase S1A, chymotrypsin-type IPR009003; Peptidase S1, PA clan	#	#	#	#	#	-		EFV50845	MER0566336	IPR003126; Zinc finger, UBR-type IPR011011; Zinc finger, FYVE/PHD-type IPR013083; Zinc finger, RING/FYVE/PHD-type	#	#	#	#	#	-
TP01410	MER0780140	IPR003598; Immunoglobulin subtype 2 IPR003599; Immunoglobulin subtype IPR007110; Immunoglobulin-like domain IPR013098; Immunoglobulin I-set IPR013783; Immunoglobulin-like fold	#	#	#	gi_30425330_ref_NP_780757.1	IPR003598; Immunoglobulin subtype 2 IPR003599; Immunoglobulin subtype IPR007110; Immunoglobulin-like domain IPR013098; Immunoglobulin I-set IPR013783; Immunoglobulin-like fold	-		EFV50848	MER0345632	IPR001258; NHL repeat IPR011042; Six-bladed beta-propeller, TolB-like IPR013083; Zinc finger, RING/FYVE/PHD-type	#	#	#	#	#	-
TP01411	MER0593283	IPR006076; FAD dependent oxidoreductase IPR006222; Glycine cleavage T-protein-like, N-terminal IPR013977; Glycine cleavage T-protein, C-terminal barrel domain IPR023753; FAD/NAD(P)-binding domain IPR027266; GTP-binding protein TrmE/Glycine cleavage system T protein, domain 1 IPR029043; Glycine cleavage T-protein/YgfZ, C-terminal domain IPR032503; FAD dependent oxidoreductase, central domain	#	#	#	#	#	-		EFV50850	#	#	#	#	IPR000719; Protein kinase domain IPR002290; Serine/threonine/dual specificity protein kinase, catalytic domain IPR011009; Protein kinase-like domain	#	#	-
TP01412	MER1148855	IPR008914; Phosphatidylethanolamine-binding protein PEBP	#	#	#	#	#	-		EFV50853	MER0559113	IPR000242; PTP type protein phosphatase IPR003595; Protein-tyrosine phosphatase, catalytic IPR029021; Protein-tyrosine phosphatase-like	#	#	#	#	#	-
TP01413	MER0939921	IPR003675; CAAX amino terminal protease	#	#	#	#	#	+		EFV50871	MER0486790	IPR001254; Serine proteases, trypsin domain IPR009003; Peptidase S1, PA clan	#	#	#	#	#	-
TP01421	MER1125313	IPR001017; Dehydrogenase, E1 component IPR017597; Pyruvate dehydrogenase (acetyl-transferring) E1 component, alpha subunit, subgroup y IPR029061; Thiamin diphosphate-binding fold	#	#	#	#	#	-		EFV50883	MER0666005	IPR003395; RecF/RecN/SMC, N-terminal IPR010935; SMCs flexible hinge IPR024704; Structural maintenance of chromosomes protein IPR027417; P-loop containing nucleoside triphosphate hydrolase	#	#	#	#	#	-
TP01424	MER0905849	IPR002048; EF-hand domain IPR002067; Mitochondrial carrier protein IPR011992; EF-hand domain pair IPR018108; Mitochondrial substrate/solute carrier IPR023395; Mitochondrial carrier domain	#	#	#	#	#	-		EFV50886	MER0439735	IPR001944; Glycoside hydrolase, family 35 IPR008979; Galactose-binding domain-like IPR013781; Glycoside hydrolase, catalytic domain IPR017853; Glycoside hydrolase superfamily IPR026283; Beta-galactosidase 1-like IPR031330; Glycoside hydrolase 35, catalytic domain	#	#	#	ENSRNOP00000013632	IPR001944; Glycoside hydrolase, family 35 IPR008979; Galactose-binding domain-like IPR013781; Glycoside hydrolase, catalytic domain IPR017853; Glycoside hydrolase superfamily IPR026283; Beta-galactosidase 1-like IPR031330; Glycoside hydrolase 35, catalytic domain	-
TP01428	MER0205082	IPR007110; Immunoglobulin-like domain IPR013098; Immunoglobulin I-set IPR013783; Immunoglobulin-like fold	#	#	#	#	#	-		EFV50889	MER0256488	IPR000217; Tubulin IPR002453; Beta tubulin IPR003008; Tubulin/FtsZ, GTPase domain IPR008280; Tubulin/FtsZ, C-terminal IPR018316; Tubulin/FtsZ, 2-layer sandwich domain IPR023123; Tubulin, C-terminal	#	#	#	#	#	-
TP01444	MER1149001	IPR008914; Phosphatidylethanolamine-binding protein PEBP	#	#	#	#	#	+		EFV50908	MER0486789	IPR001254; Serine proteases, trypsin domain IPR009003; Peptidase S1, PA clan	#	#	#	#	#	-
TP01448	#	#	#	#	IPR001245; Serine-threonine/tyrosine-protein kinase catalytic domain IPR002290; Serine/threonine/dual specificity protein kinase, catalytic domain IPR011009; Protein kinase-like domain	#	#	+		EFV50917	MER0266125	IPR002126; Cadherin IPR015919; Cadherin-like	#	#	#	#	#	-
TP01458	#	#	#	#	#	gi_27753998_ref_NP_083070.2	IPR015797; NUDIX hydrolase domain-like	+		EFV50919	MER0278473	IPR002126; Cadherin IPR015919; Cadherin-like	#	#	#	#	#	-
TP01459	MER1148401	IPR007863; Peptidase M16, C-terminal IPR011237; Peptidase M16 domain IPR011249; Metalloenzyme, LuxS/M16 peptidase-like IPR011765; Peptidase M16, N-terminal	#	#	#	#	#	-		EFV50934	MER0017942	IPR001757; P-type ATPase IPR004014; Cation-transporting P-type ATPase, N-terminal IPR005775; P-type ATPase, subfamily IIC IPR006068; Cation-transporting P-type ATPase, C-terminal IPR008250; P-type ATPase, A domain IPR023214; HAD-like domain IPR023298; P-type ATPase, transmembrane domain IPR023299; P-type ATPase, cytoplasmic domain N	#	#	#	#	#	-
TP01464	MER0485792	IPR001680; WD40 repeat IPR015943; WD40/YVTN repeat-like-containing domain IPR017986; WD40-repeat-containing domain	#	#	#	#	#	-		EFV50939	MER0639535	IPR000182; GNAT domain IPR000898; Indoleamine 2,3-dioxygenase IPR001878; Zinc finger, CCHC-type IPR016181; Acyl-CoA N-acyltransferase	#	#	#	#	#	-
TP01466	MER0886509	IPR001661; Glycoside hydrolase, family 37 IPR008928; Six-hairpin glycosidase-like	#	#	#	#	#	-		EFV50942	MER0486788	IPR001254; Serine proteases, trypsin domain IPR009003; Peptidase S1, PA clan	#	#	#	#	#	-
TP01468	MER0344704	IPR005612; CCAAT-binding factor IPR016024; Armadillo-type fold	#	#	#	#	#	-		EFV50984	MER0743683	IPR003382; Flavoprotein	#	#	#	#	#	-
TP01470	MER0306021	IPR001781; Zinc finger, LIM-type IPR005011; SNU66/SART1 family	#	#	#	#	#	-		EFV50985	MER0062685	IPR002553; Clathrin/coatomer adaptor, adaptin-like, N-terminal IPR003008; Tubulin/FtsZ, GTPase domain IPR010474; Bovine leukaemia virus receptor IPR011989; Armadillo-like helical IPR016024; Armadillo-type fold IPR019605; Misato Segment II tubulin-like domain	#	#	#	#	#	-
TP01472	MER1148999	IPR002350; Kazal domain	#	#	#	#	#	+		EFV50990	#	#	#	#	#	gi_62663641_ref_XP_225411.3	IPR013087; Zinc finger C2H2-type/integrase DNA-binding domain IPR015880; Zinc finger, C2H2-like	-
TP01473	#	#	#	#	#	gi_62662635_ref_XP_579538.1	IPR000742; EGF-like domain IPR001881; EGF-like calcium-binding domain	-		EFV50991	MER0956617	IPR013087; Zinc finger C2H2-type/integrase DNA-binding domain IPR015880; Zinc finger, C2H2-like	#	#	#	#	#	-
TP01477	#	#	#	#	#	Q8C8G9_Q8C8G9_MOUSE	IPR004843; Calcineurin-like phosphoesterase domain, apaH type IPR006179; 5'-Nucleotidase/apyrase IPR008334; 5'-Nucleotidase, C-terminal IPR029052; Metallo-dependent phosphatase-like	+		EFV51018	MER0698304		#	#	#	#	#	-
TP01482	MER0366898	IPR004843; Calcineurin-like phosphoesterase domain, apaH type IPR006179; 5'-Nucleotidase/apyrase IPR008334; 5'-Nucleotidase, C-terminal IPR029052; Metallo-dependent phosphatase-like	#	#	#	Q8C8G9_Q8C8G9_MOUSE	IPR004843; Calcineurin-like phosphoesterase domain, apaH type IPR006179; 5'-Nucleotidase/apyrase IPR008334; 5'-Nucleotidase, C-terminal IPR029052; Metallo-dependent phosphatase-like	-		EFV51048	MER0773568	IPR002035; von Willebrand factor, type A IPR004595; TFIIH C1-like domain IPR007198; Ssl1-like IPR012170; TFIIH subunit Ssl1/p44	#	#	#	#	#	-
TP01486	#	#	#	#	IPR000719; Protein kinase domain IPR002290; Serine/threonine/dual specificity protein kinase, catalytic domain IPR011009; Protein kinase-like domain IPR024205; Mst1 SARAH domain	#	#	-		EFV51052	MER0562410	IPR011989; Armadillo-like helical IPR016024; Armadillo-type fold IPR024585; Domain of unknown function DUF3385, target of rapamycin protein	#	#	#	#	#	-
TP01487	MER0699889	IPR000719; Protein kinase domain IPR002290; Serine/threonine/dual specificity protein kinase, catalytic domain IPR011009; Protein kinase-like domain	#	#	IPR000719; Protein kinase domain IPR002290; Serine/threonine/dual specificity protein kinase, catalytic domain IPR011009; Protein kinase-like domain	#	#	-		EFV51053	#	#	#	#	IPR000403; Phosphatidylinositol 3-/4-kinase, catalytic domain IPR003151; PIK-related kinase, FAT IPR003152; FATC domain IPR009076; Rapamycin-binding domain IPR011009; Protein kinase-like domain	#	#	-
TP01492	MER0315352	IPR001404; Heat shock protein Hsp90 family IPR020568; Ribosomal protein S5 domain 2-type fold	#	#	#	#	#	-		EFV51054	#	#	#	#	#	gi_37594459_ref_NP_932156.1	IPR015797; NUDIX hydrolase domain-like	-
TP01493	#	#	#	#	IPR001404; Heat shock protein Hsp90 family IPR003594; Histidine kinase-like ATPase, C-terminal domain IPR020568; Ribosomal protein S5 domain 2-type fold IPR020575; Heat shock protein Hsp90, N-terminal	#	#	+		EFV51060	MER0601584	IPR000884; Thrombospondin type-1 (TSP1) repeat IPR001212; Somatomedin B domain	#	#	#	gi_62648514_ref_XP_216317.3	IPR000884; Thrombospondin type-1 (TSP1) repeat IPR001212; Somatomedin B domain	-
TP01494	MER0357539	IPR000876; Ribosomal protein S4e IPR002942; RNA-binding S4 domain IPR005824; KOW IPR013843; Ribosomal protein S4e, N-terminal IPR013845; Ribosomal protein S4e, central region IPR032277; 40S ribosomal protein S4, C-terminal domain	#	#	#	#	#	-		EFV51082	MER0147299	IPR000409; BEACH domain IPR001680; WD40 repeat IPR015943; WD40/YVTN repeat-like-containing domain IPR017986; WD40-repeat-containing domain	#	#	#	#	#	-
TP01504	#	#	#	#	#	gi_71774133_ref_NP_035279.2	IPR002130; Cyclophilin-type peptidyl-prolyl cis-trans isomerase domain IPR024936; Cyclophilin-type peptidyl-prolyl cis-trans isomerase IPR029000; Cyclophilin-like domain	-		EFV51118	#	#	#	#	#	ENSRNOP00000043662	IPR001283; Cysteine-rich secretory protein, allergen V5/Tpx-1-related IPR014044; CAP domain	+
TP01521	MER0395561	IPR000772; Ricin B, lectin domain IPR027791; Galactosyltransferase, C-terminal IPR029044; Nucleotide-diphospho-sugar transferases	#	#	#	gi_77798177_ref_NP_001030017.1	IPR000772; Ricin B, lectin domain IPR027791; Galactosyltransferase, C-terminal IPR029044; Nucleotide-diphospho-sugar transferases	-		EFV51142	MER0484238	IPR001254; Serine proteases, trypsin domain IPR009003; Peptidase S1, PA clan	#	#	#	P05208_ELA2A_MOUSE	IPR001254; Serine proteases, trypsin domain IPR009003; Peptidase S1, PA clan	-
TP01522	#	#	#	#	IPR000719; Protein kinase domain IPR002290; Serine/threonine/dual specificity protein kinase, catalytic domain IPR011009; Protein kinase-like domain	#	#	-		EFV51147	#	#	#	#	#	ENSRNOP00000039022	IPR029169; PEST proteolytic signal-containing nuclear protein	-
TP01529	MER0944871	IPR000504; RNA recognition motif domain IPR012677; Nucleotide-binding alpha-beta plait domain IPR032296; Cytoplasmic polyadenylation element-binding protein, ZZ domain	#	#	#	#	#	-		EFV51149	MER0847838	IPR001576; Phosphoglycerate kinase IPR015824; Phosphoglycerate kinase, N-terminal IPR015901; Phosphoglycerate kinase, C-terminal	#	#	IPR001576; Phosphoglycerate kinase IPR015824; Phosphoglycerate kinase, N-terminal IPR015901; Phosphoglycerate kinase, C-terminal	#	#	-
TP01531	MER0425575	IPR000717; Proteasome component (PCI) domain IPR011991; Winged helix-turn-helix DNA-binding domain	#	#	#	#	#	-		EFV51153	MER0178133	IPR006091; Acyl-CoA oxidase/dehydrogenase, central domain IPR009075; Acyl-CoA dehydrogenase/oxidase C-terminal IPR009100; Acyl-CoA dehydrogenase/oxidase, N-terminal and middle domain IPR013786; Acyl-CoA dehydrogenase/oxidase, N-terminal	#	#	#	#	#	-
TP01532	#	#	#	#	IPR000584; Voltage-dependent calcium channel, L-type, beta subunit IPR001452; SH3 domain IPR008145; Guanylate kinase/L-type calcium channel beta subunit IPR027417; P-loop containing nucleoside triphosphate hydrolase	#	#	-		EFV51173	MER0345540	IPR005178; Organic solute transporter subunit alpha/Transmembrane protein 184	#	#	#	#	#	-
TP01533	MER0288335	IPR001577; Peptidase M8, leishmanolysin	#	#	#	gi_27370232_ref_NP_766411.1	IPR001577; Peptidase M8, leishmanolysin	+		EFV51182	#	#	#	#	#	gi_62661495_ref_XP_224197.3	IPR008042; Retrotransposon, Pao IPR012337; Ribonuclease H-like domain IPR015416; Zinc finger, H2C2-type, histone UAS binding	-
TP01534	MER0763482	IPR000742; EGF-like domain IPR002049; Laminin EGF domain IPR013032; EGF-like, conserved site IPR013111; EGF-like domain, extracellular	#	#	#	gi_50233828_ref_NP_001001979.1	IPR000742; EGF-like domain IPR002049; Laminin EGF domain IPR013032; EGF-like, conserved site IPR013111; EGF-like domain, extracellular	-		EFV51194	MER0084461	IPR000569; HECT domain	#	#	#	#	#	-
TP01537	MER0238734	IPR000242; PTP type protein phosphatase IPR003595; Protein-tyrosine phosphatase, catalytic IPR029021; Protein-tyrosine phosphatase-like	#	#	#	#	#	-		EFV51201	MER0356161	IPR004000; Actin family	#	#	#	#	#	-
TP01558	MER0278859	IPR001623; DnaJ domain IPR015399; Domain of unknown function DUF1977, DnaJ-like	#	#	#	#	#	-		EFV51221	MER0300398	IPR007120; DNA-directed RNA polymerase, subunit 2, domain 6 IPR007641; RNA polymerase Rpb2, domain 7 IPR007642; RNA polymerase Rpb2, domain 2 IPR007644; RNA polymerase, beta subunit, protrusion IPR007645; RNA polymerase Rpb2, domain 3 IPR009674; RNA polymerase I, Rpa2 specific	#	#	#	#	#	-
TP01560	MER1148019	IPR000426; Proteasome alpha-subunit, N-terminal domain IPR001353; Proteasome, subunit alpha/beta IPR029055; Nucleophile aminohydrolases, N-terminal	#	#	#	#	#	-		EFV51222	MER0290615	IPR015324; Ribosomal protein Rsm22, bacterial-type IPR029063; S-adenosyl-L-methionine-dependent methyltransferase	#	#	#	#	#	-
TP01575	MER0690469	IPR000504; RNA recognition motif domain IPR012677; Nucleotide-binding alpha-beta plait domain	#	#	#	#	#	-		EFV51223	MER0178855	IPR003593; AAA+ ATPase domain IPR003959; ATPase, AAA-type, core IPR008921; DNA polymerase III, clamp loader complex, gamma/delta/delta subunit, C-terminal IPR013748; Replication factor C, C-terminal IPR027417; P-loop containing nucleoside triphosphate hydrolase	#	#	#	#	#	-
TP01576	MER1151671	IPR002557; Chitin binding domain	#	#	#	#	#	-		EFV51225	MER0434889	IPR001394; Peptidase C19, ubiquitin carboxyl-terminal hydrolase	#	#	#	gi_62659045_ref_XP_222274.3	IPR001394; Peptidase C19, ubiquitin carboxyl-terminal hydrolase	-
TP01600	MER0908131	IPR001164; Arf GTPase activating protein	#	#	#	#	#	-		EFV51227	#	#	#	#	IPR000719; Protein kinase domain IPR011009; Protein kinase-like domain	#	#	-
TP01607	MER0551772	IPR000741; Fructose-bisphosphate aldolase, class-I IPR013785; Aldolase-type TIM barrel	#	#	#	#	#	-		EFV51242	MER0700177	IPR021109; Aspartic peptidase domain	#	#	#	#	#	-
TP01608	MER0489309	IPR001375; Peptidase S9, prolyl oligopeptidase, catalytic domain IPR002469; Dipeptidylpeptidase IV, N-terminal domain IPR025066; Protein of unknown function DUF4078 IPR029058; Alpha/Beta hydrolase fold	#	#	#	#	#	-		EFV51252	MER0164826	IPR001584; Integrase, catalytic core IPR008042; Retrotransposon, Pao IPR012337; Ribonuclease H-like domain	#	#	#	#	#	-
TP01619	MER0771888	IPR000432; DNA mismatch repair protein MutS, C-terminal IPR007695; DNA mismatch repair protein MutS-like, N-terminal IPR007696; DNA mismatch repair protein MutS, core IPR007861; DNA mismatch repair protein MutS, clamp IPR011184; DNA mismatch repair MutS IPR027417; P-loop containing nucleoside triphosphate hydrolase	#	#	#	#	#	-		EFV51271	MER0814781	IPR002646; Poly A polymerase, head domain	#	#	#	#	#	-
TP01620	MER0180244	IPR007120; DNA-directed RNA polymerase, subunit 2, domain 6 IPR007641; RNA polymerase Rpb2, domain 7 IPR007642; RNA polymerase Rpb2, domain 2 IPR007644; RNA polymerase, beta subunit, protrusion IPR007645; RNA polymerase Rpb2, domain 3 IPR007646; RNA polymerase Rpb2, domain 4 IPR007647; RNA polymerase Rpb2, domain 5 IPR014724; RNA polymerase Rpb2, OB-fold	#	#	#	#	#	-		EFV51291	MER0700717	IPR000477; Reverse transcriptase domain IPR001878; Zinc finger, CCHC-type IPR021109; Aspartic peptidase domain	#	#	#	#	#	-
TP01630	MER0267674	IPR008942; ENTH/VHS IPR011417; AP180 N-terminal homology (ANTH) domain IPR013809; ENTH domain IPR014712; Phosphoinositide-binding clathrin adaptor, domain 2	#	#	#	#	#	-		EFV51304	MER0704261	IPR002305; Aminoacyl-tRNA synthetase, class Ic IPR002306; Tryptophan-tRNA ligase IPR014729; Rossmann-like alpha/beta/alpha sandwich fold	#	#	#	#	#	-
TP01631	MER0959108	IPR000557; Calponin repeat IPR001715; Calponin homology domain IPR003096; Smooth muscle protein/calponin	#	#	#	#	#	-		EFV51305	#	#	#	#	IPR000704; Casein kinase II, regulatory subunit IPR016149; Casein kinase II, regulatory subunit, alpha-helical IPR016150; Casein kinase II, regulatory subunit, beta-sheet	#	#	+
TP01634	MER1133665	IPR006073; GTP binding domain IPR012971; Nucleolar GTP-binding protein 2, N-terminal domain IPR023179; GTP-binding protein, orthogonal bundle domain IPR027417; P-loop containing nucleoside triphosphate hydrolase	#	#	#	#	#	-		EFV51307	#	#	#	#	IPR000704; Casein kinase II, regulatory subunit IPR016149; Casein kinase II, regulatory subunit, alpha-helical IPR016150; Casein kinase II, regulatory subunit, beta-sheet	#	#	-
TP01635	#	#	#	#	#	uniprot_trembl_Q6JUT2_Q6JUT2_HUMAN	IPR009038; GOLD domain	-		EFV51308	MER0487573	IPR004203; Cytochrome c oxidase subunit IV family IPR013288; Cytochrome c oxidase subunit IV	#	#	#	#	#	-
TP01636	MER0164647	IPR003734; Domain of unknown function DUF155	#	#	#	#	#	-		EFV51311	MER0275614	IPR001506; Peptidase M12A, astacin IPR003582; ShKT domain IPR006026; Peptidase, metallopeptidase IPR011989; Armadillo-like helical IPR016024; Armadillo-type fold IPR019156; Ataxin-10 domain IPR019407; Cytoplasmic tRNA 2-thiolation protein 2 IPR024079; Metallopeptidase, catalytic domain	#	#	#	#	#	-
TP01640	MER0356425	IPR001506; Peptidase M12A, astacin IPR003582; ShKT domain IPR006026; Peptidase, metallopeptidase IPR024079; Metallopeptidase, catalytic domain	#	#	#	#	#	-		EFV51313	MER0636303	IPR002020; Citrate synthase IPR010109; Citrate synthase, eukaryotic-type IPR016142; Citrate synthase-like, large alpha subdomain	#	#	#	#	#	-
TP01649	MER1052266	IPR005839; Methylthiotransferase IPR006466; MiaB-like tRNA modifying enzyme, archaeal-type IPR006638; Elongator protein 3/MiaB/NifB IPR007197; Radical SAM IPR013848; Methylthiotransferase, N-terminal IPR023404; Radical SAM, alpha/beta horseshoe	#	#	#	#	#	-		EFV51324	MER0656131	IPR001564; Nucleoside diphosphate kinase	#	#	IPR001564; Nucleoside diphosphate kinase	#	#	-
TP01651	#	#	#	#	IPR000008; C2 domain IPR002219; Protein kinase C-like, phorbol ester/diacylglycerol-binding domain IPR010439; Calcium-dependent secretion activator IPR019558; Mammalian uncoordinated homology 13, subgroup, domain 2	#	#	-		EFV51325	MER0268603	IPR002110; Ankyrin repeat IPR002893; Zinc finger, MYND-type IPR020683; Ankyrin repeat-containing domain	#	#	#	#	#	-
TP01654	#	#	7tm_1	transmembrane receptor (rhodopsin family)	#	#	#	-		EFV51331	MER0699992	IPR000477; Reverse transcriptase domain IPR021109; Aspartic peptidase domain	#	#	#	#	#	-
TP01665	MER0225175	IPR001650; Helicase, C-terminal IPR011545; DEAD/DEAH box helicase domain IPR012541; DBP10CT IPR014001; Helicase superfamily 1/2, ATP-binding domain IPR027417; P-loop containing nucleoside triphosphate hydrolase	#	#	#	#	#	-		EFV51352	MER0780511	IPR003598; Immunoglobulin subtype 2 IPR003599; Immunoglobulin subtype IPR003961; Fibronectin type III IPR007110; Immunoglobulin-like domain IPR009138; Neural cell adhesion IPR013098; Immunoglobulin I-set IPR013106; Immunoglobulin V-set domain IPR013783; Immunoglobulin-like fold	#	#	#	#	#	-
TP01673	MER0466378	IPR000644; CBS domain IPR002550; Domain of unknown function DUF21	#	#	#	gi_62642327_ref_XP_219879.3	IPR000644; CBS domain IPR002550; Domain of unknown function DUF21	-		EFV51355	#	#	7tm_1	transmembrane receptor (rhodopsin family)	#	#	#	-
TP01675	MER0328387	IPR006073; GTP binding domain IPR016496; GTPase HflX IPR025121; GTPase HflX, N-terminal IPR027417; P-loop containing nucleoside triphosphate hydrolase	#	#	#	#	#	-		EFV51365	#	#	#	#	#	Q5UMH9_Q5UMH9_RAT	IPR006029; Neurotransmitter-gated ion-channel transmembrane domain IPR006201; Neurotransmitter-gated ion-channel IPR006202; Neurotransmitter-gated ion-channel ligand-binding domain IPR027361; Nicotinic acetylcholine-gated receptor, transmembrane domain	+
TP01676	MER1135234	IPR013087; Zinc finger C2H2-type/integrase DNA-binding domain IPR015880; Zinc finger, C2H2-like	#	#	#	#	#	+		EFV51383	MER0957849	IPR001254; Serine proteases, trypsin domain IPR009003; Peptidase S1, PA clan	#	#	#	#	#	-
TP01677	MER0291864	IPR001251; CRAL-TRIO lipid binding domain IPR001578; Peptidase C12, ubiquitin carboxyl-terminal hydrolase IPR005037; Pre-mRNA-splicing factor 38 IPR009038; GOLD domain	#	#	#	#	#	-		EFV51409	MER0636519	IPR000533; Tropomyosin	#	#	#	#	#	-
TP01681	MER0277421	IPR012875; Protein of unknown function DUF1674	#	#	#	#	#	-		EFV51435	MER0467824	IPR024079; Metallopeptidase, catalytic domain	#	#	#	#	#	-
TP01704	MER1150548		#	#	#	#	#	-		EFV51437	MER0221154	IPR005935; Diphosphomevalonate/phosphomevalonate decarboxylase IPR013750; GHMP kinase, C-terminal domain IPR014721; Ribosomal protein S5 domain 2-type fold, subgroup IPR020568; Ribosomal protein S5 domain 2-type fold IPR029765; Diphosphomevalonate decarboxylase	#	#	#	#	#	-
TP01705	MER0806868	IPR001107; Band 7 domain IPR003107; HAT (Half-A-TPR) repeat IPR008847; Suppressor of forked	#	#	#	gi_62656822_ref_XP_220756.3	IPR001107; Band 7 domain IPR003107; HAT (Half-A-TPR) repeat IPR008847; Suppressor of forked	-		EFV51438	MER0747895	IPR006597; Sel1-like repeat IPR011990; Tetratricopeptide-like helical domain	#	#	#	#	#	-
TP01712	MER0169372	IPR008015; GMP phosphodiesterase, delta subunit IPR014756; Immunoglobulin E-set IPR017287; Retinal rod rhodopsin-sensitive cGMP 3', 5'-cyclic phosphodiesterase, delta subunit	#	#	#	#	#	-		EFV51453	MER0256290	IPR012677; Nucleotide-binding alpha-beta plait domain	#	#	#	#	#	-
TP01714	MER0708651	IPR000331; Rap GTPase activating protein domain	#	#	#	#	#	-		EFV51462	#	#	#	#	#	gi_62662635_ref_XP_579538.1	IPR000742; EGF-like domain IPR001881; EGF-like calcium-binding domain	-
TP01727	#	#	#	#	#	gi_22748743_ref_NP_689555.1	IPR000582; Acyl-CoA-binding protein, ACBP IPR001753; Crotonase superfamily IPR014352; FERM/acyl-CoA-binding protein, 3-helical bundle IPR029045; ClpP/crotonase-like domain	-		EFV51480	MER0958853	IPR001254; Serine proteases, trypsin domain IPR009003; Peptidase S1, PA clan	#	#	#	P20918	IPR001254; Serine proteases, trypsin domain IPR009003; Peptidase S1, PA clan	-
TP01734	MER0630149	IPR000719; Protein kinase domain IPR002290; Serine/threonine/dual specificity protein kinase, catalytic domain IPR011009; Protein kinase-like domain IPR028375; KA1 domain/Ssp2, C-terminal IPR032270; AMPK, C-terminal adenylate sensor domain	#	#	IPR000719; Protein kinase domain IPR002290; Serine/threonine/dual specificity protein kinase, catalytic domain IPR011009; Protein kinase-like domain IPR028375; KA1 domain/Ssp2, C-terminal IPR032270; AMPK, C-terminal adenylate sensor domain	#	#	-		EFV51489	MER0766048	IPR000210; BTB/POZ domain IPR003131; Potassium channel tetramerisation-type BTB domain IPR003968; Potassium channel, voltage dependent, Kv IPR003971; Potassium channel, voltage dependent, Kv9 IPR005821; Ion transport domain IPR011333; POZ domain IPR027359; Voltage-dependent channel, four helix bundle domain IPR028325; Voltage-gated potassium channel	#	#	#	#	#	-
TP01741	MER1150403	IPR000159; Ras-associating (RA) domain IPR001478; PDZ domain IPR001683; Phox homologous domain	#	#	#	#	#	-		EFV51499	MER0700393	IPR000477; Reverse transcriptase domain IPR001584; Integrase, catalytic core IPR012337; Ribonuclease H-like domain IPR021109; Aspartic peptidase domain	#	#	#	#	#	-
TP01744	MER0089797	IPR002376; Formyl transferase, N-terminal IPR004607; Phosphoribosylglycinamide formyltransferase IPR004733; Phosphoribosylformylglycinamidine cyclo-ligase IPR010918; AIR synthase-related protein, C-terminal domain IPR011054; Rudiment single hybrid motif IPR013815; ATP-grasp fold, subdomain 1 IPR013816; ATP-grasp fold, subdomain 2 IPR016185; Pre-ATP-grasp domain IPR016188; PurM-like, N-terminal do…	#	#	#	#	#	-		EFV51505	#	#	#	#	IPR000719; Protein kinase domain IPR000961; AGC-kinase, C-terminal IPR002290; Serine/threonine/dual specificity protein kinase, catalytic domain IPR011009; Protein kinase-like domain IPR016239; Ribosomal protein S6 kinase II IPR017892; Protein kinase, C-terminal	#	#	-
TP01745	#	#	#	#	IPR000719; Protein kinase domain IPR002290; Serine/threonine/dual specificity protein kinase, catalytic domain IPR011009; Protein kinase-like domain	#	#	-		EFV51518	#	#	#	#	#	gi_9966775_ref_NP_064472.2	IPR000742; EGF-like domain IPR001881; EGF-like calcium-binding domain	-
TP01746	MER0707138	IPR009025; DNA-directed RNA polymerase, RBP11-like dimerisation domain IPR011262; DNA-directed RNA polymerase, insert domain IPR011263; DNA-directed RNA polymerase, RpoA/D/Rpb3-type	#	#	#	#	#	-		EFV51532	MER0156766	IPR001680; WD40 repeat IPR006692; Coatomer, WD associated region IPR010714; Coatomer, alpha subunit, C-terminal IPR015943; WD40/YVTN repeat-like-containing domain IPR016391; Coatomer alpha subunit IPR017986; WD40-repeat-containing domain IPR020472; G-protein beta WD-40 repeat	#	#	#	#	#	-
TP01751	MER0268308	IPR000488; Death domain IPR000719; Protein kinase domain IPR002110; Ankyrin repeat IPR002290; Serine/threonine/dual specificity protein kinase, catalytic domain IPR011009; Protein kinase-like domain IPR011029; Death-like domain IPR020683; Ankyrin repeat-containing domain IPR027417; P-loop containing nucleoside triphosphate hydrolase	#	#	IPR000488; Death domain IPR000719; Protein kinase domain IPR002110; Ankyrin repeat IPR002290; Serine/threonine/dual specificity protein kinase, catalytic domain IPR011009; Protein kinase-like domain IPR011029; Death-like domain IPR020683; Ankyrin repeat-containing domain IPR027417; P-loop containing nucleoside triphosphate hydrolase	#	#	-		EFV51534	#	#	#	#	#	gi_13384700_ref_NP_079610.1	IPR012336; Thioredoxin-like fold	-
TP01776	MER1148488	IPR000209; Peptidase S8/S53 domain IPR002884; Proprotein convertase, P IPR008979; Galactose-binding domain-like IPR009020; Proteinase inhibitor, propeptide IPR015500; Peptidase S8, subtilisin-related	#	#	#	Q92824	IPR000209; Peptidase S8/S53 domain IPR002884; Proprotein convertase, P IPR008979; Galactose-binding domain-like IPR009020; Proteinase inhibitor, propeptide IPR015500; Peptidase S8, subtilisin-related	-		EFV51566	MER0472104	IPR011990; Tetratricopeptide-like helical domain IPR019397; Uncharacterised protein family TMEM39 IPR019734; Tetratricopeptide repeat	#	#	#	#	#	-
TP01782	MER0149679	IPR001680; WD40 repeat IPR015943; WD40/YVTN repeat-like-containing domain IPR017986; WD40-repeat-containing domain	#	#	#	#	#	-		EFV51568	MER0698215	IPR000286; Histone deacetylase superfamily IPR003084; Histone deacetylase IPR023801; Histone deacetylase domain	#	#	#	#	#	-
TP01785	MER0185148	IPR002637; Ham1-like protein IPR029001; Inosine triphosphate pyrophosphatase-like	#	#	#	#	#	-		EFV51577	#	#	#	#	#	gi_62662635_ref_XP_579538.1	IPR000742; EGF-like domain IPR001881; EGF-like calcium-binding domain	-
TP01798	MER0527438	IPR000742; EGF-like domain IPR002509; NodB homology domain IPR006149; EB domain IPR011330; Glycoside hydrolase/deacetylase, beta/alpha-barrel	#	#	#	#	#	-		EFV51596	MER0946992	IPR002318; Alanine-tRNA ligase, class IIc IPR009000; Translation protein, beta-barrel domain IPR012947; Threonyl/alanyl tRNA synthetase, SAD IPR018162; Alanine-tRNA ligase, class IIc, anti-codon-binding domain IPR018163; Threonyl/alanyl tRNA synthetase, class II-like, putative editing domain IPR018164; Alanyl-tRNA synthetase, class IIc, N-terminal IPR023033; Alanine-tRNA ligase, eukaryota/bacteria	#	#	#	#	#	-
TP01799	MER1130898	IPR000742; EGF-like domain IPR006149; EB domain IPR006150; Cysteine-rich repeat	#	#	#	#	#	-		EFV51599	MER0651571	IPR000542; Acyltransferase ChoActase/COT/CPT	#	#	#	gi_45476575_ref_NP_034021.1	IPR000542; Acyltransferase ChoActase/COT/CPT	-
TP01803	MER0445566	IPR001674; GMP synthase, C-terminal IPR014729; Rossmann-like alpha/beta/alpha sandwich fold IPR017926; Glutamine amidotransferase IPR022310; NAD/GMP synthase IPR029062; Class I glutamine amidotransferase-like	#	#	#	#	#	-		EFV51603	MER1148702	IPR008197; WAP-type 'four-disulfide core' domain	#	#	#	#	#	-
TP01805	#	#	#	#	#	gi_13569858_ref_NP_112157.1	IPR007087; Zinc finger, C2H2 IPR013087; Zinc finger C2H2-type/integrase DNA-binding domain IPR015880; Zinc finger, C2H2-like	-		EFV51612	#	#	#	#	#	Q6PGD0	#	-
TP01807	MER0243774	IPR001806; Small GTPase superfamily IPR002041; Ran GTPase IPR003578; Small GTPase superfamily, Rho type IPR003579; Small GTPase superfamily, Rab type IPR005225; Small GTP-binding protein domain IPR020849; Small GTPase superfamily, Ras type IPR027417; P-loop containing nucleoside triphosphate hydrolase	#	#	#	#	#	-		EFV51615	#	#	#	#	IPR003175; Cyclin-dependent kinase inhibitor	#	#	-
TP01812	MER0729229	IPR001373; Cullin, N-terminal IPR002394; Nicotinic acetylcholine receptor IPR006029; Neurotransmitter-gated ion-channel transmembrane domain IPR006201; Neurotransmitter-gated ion-channel IPR006202; Neurotransmitter-gated ion-channel ligand-binding domain IPR011991; Winged helix-turn-helix DNA-binding domain IPR016158; Cullin homology IPR016159; Cullin repeat-like-containing domain IPR019559; Cull…	#	#	#	#	#	-		EFV51618	MER1134126	IPR001631; DNA topoisomerase I IPR008336; DNA topoisomerase I, DNA binding, eukaryotic-type IPR011010; DNA breaking-rejoining enzyme, catalytic core IPR013030; DNA topoisomerase I, DNA binding, mixed alpha/beta motif, eukaryotic-type IPR013034; DNA topoisomerase I, domain 1 IPR013499; DNA topoisomerase I, eukaryotic-type IPR013500; DNA topoisomerase I, catalytic core, eukaryotic-type IPR014711; D…	#	#	#	#	#	-
TP01813	MER0090090	IPR001202; WW domain IPR002198; Short-chain dehydrogenase/reductase SDR IPR002347; Glucose/ribitol dehydrogenase IPR016040; NAD(P)-binding domain	#	#	#	#	#	-		EFV51624	MER1020955	IPR000089; Biotin/lipoyl attachment IPR001078; 2-oxoacid dehydrogenase acyltransferase, catalytic domain IPR004167; E3-binding domain IPR011053; Single hybrid motif IPR023213; Chloramphenicol acetyltransferase-like domain	#	#	#	#	#	-
TP01821	MER1150350	IPR003107; HAT (Half-A-TPR) repeat IPR010491; PRP1 splicing factor, N-terminal IPR011990; Tetratricopeptide-like helical domain IPR013105; Tetratricopeptide repeat 2 IPR019734; Tetratricopeptide repeat	#	#	#	#	#	-		EFV51629	MER0289046	IPR008753; Peptidase M13, N-terminal domain IPR018497; Peptidase M13, C-terminal domain IPR024079; Metallopeptidase, catalytic domain	#	#	#	#	#	+
TP01826	MER0306840	IPR008669; LSM-interacting domain IPR012492; Protein RED, C-terminal IPR012916; RED-like, N-terminal	#	#	#	#	#	-		EFV51634	MER0395771	IPR000198; Rho GTPase-activating protein domain IPR000300; Inositol polyphosphate-related phosphatase IPR005135; Endonuclease/exonuclease/phosphatase IPR008936; Rho GTPase activation protein	#	#	#	#	#	-
TP01829	MER0606265	IPR001611; Leucine-rich repeat IPR003959; ATPase, AAA-type, core IPR011991; Winged helix-turn-helix DNA-binding domain IPR027417; P-loop containing nucleoside triphosphate hydrolase	#	#	#	#	#	-		EFV51636	#	#	#	#	#	P98063_BMP1_MOUSE	IPR000859; CUB domain	-
TP01831	MER0287861	IPR000322; Glycoside hydrolase family 31 IPR000519; P-type trefoil domain IPR011013; Galactose mutarotase-like domain IPR017853; Glycoside hydrolase superfamily IPR031727; Galactose mutarotase, N-terminal barrel	#	#	#	gi_82889763_ref_XP_911292.1	IPR000322; Glycoside hydrolase family 31 IPR000519; P-type trefoil domain IPR011013; Galactose mutarotase-like domain IPR017853; Glycoside hydrolase superfamily IPR031727; Galactose mutarotase, N-terminal barrel	-		EFV51659	MER0696902	IPR006630; RNA-binding protein Lupus La IPR011991; Winged helix-turn-helix DNA-binding domain IPR012677; Nucleotide-binding alpha-beta plait domain	#	#	#	#	#	-
TP01832	MER0256032	IPR000719; Protein kinase domain IPR001180; Citron homology (CNH) domain IPR002290; Serine/threonine/dual specificity protein kinase, catalytic domain IPR011009; Protein kinase-like domain	#	#	IPR000719; Protein kinase domain IPR001180; Citron homology (CNH) domain IPR002290; Serine/threonine/dual specificity protein kinase, catalytic domain IPR011009; Protein kinase-like domain	#	#	-		EFV51677	MER0929695	IPR004193; Glycoside hydrolase, family 13, N-terminal IPR006047; Glycosyl hydrolase, family 13, catalytic domain IPR006048; Alpha-amylase/branching enzyme, C-terminal all beta IPR006589; Glycosyl hydrolase, family 13, subfamily, catalytic domain IPR013780; Glycosyl hydrolase, family 13, all-beta IPR013781; Glycoside hydrolase, catalytic domain IPR013783; Immunoglobulin-like fold IPR014756; Immuno…	#	#	#	#	#	-
TP01837	MER0294935	IPR002123; Phospholipid/glycerol acyltransferase IPR004552; 1-acyl-sn-glycerol-3-phosphate acyltransferase	#	#	#	#	#	-		EFV51680	#	#	#	#	#	gi_9966775_ref_NP_064472.2	IPR000742; EGF-like domain IPR001881; EGF-like calcium-binding domain	-
TP01839	MER1147384	IPR001810; F-box domain IPR011990; Tetratricopeptide-like helical domain IPR019734; Tetratricopeptide repeat	#	#	#	#	#	-		EFV51689	MER1148707	IPR006150; Cysteine-rich repeat IPR008197; WAP-type 'four-disulfide core' domain	#	#	#	gi_82887249_ref_XP_204940.5	IPR006150; Cysteine-rich repeat IPR008197; WAP-type 'four-disulfide core' domain	-
TP01841	MER0276261	IPR001506; Peptidase M12A, astacin IPR006026; Peptidase, metallopeptidase IPR024079; Metallopeptidase, catalytic domain	#	#	#	#	#	-		EFV51696	#	#	#	#	#	gi_16758024_ref_NP_445776.1	IPR000008; C2 domain	-
TP01844	MER0876396	IPR000237; GRIP IPR000560; Histidine phosphatase superfamily, clade-2 IPR000719; Protein kinase domain IPR002290; Serine/threonine/dual specificity protein kinase, catalytic domain IPR011009; Protein kinase-like domain IPR011989; Armadillo-like helical IPR016024; Armadillo-type fold IPR029033; Histidine phosphatase superfamily IPR032023; GCC2, Rab binding domain	#	#	IPR000237; GRIP IPR000560; Histidine phosphatase superfamily, clade-2 IPR000719; Protein kinase domain IPR002290; Serine/threonine/dual specificity protein kinase, catalytic domain IPR011009; Protein kinase-like domain IPR011989; Armadillo-like helical IPR016024; Armadillo-type fold IPR029033; Histidine phosphatase superfamily IPR032023; GCC2, Rab binding domain	P20646_PPAP_RAT	IPR000237; GRIP IPR000560; Histidine phosphatase superfamily, clade-2 IPR000719; Protein kinase domain IPR002290; Serine/threonine/dual specificity protein kinase, catalytic domain IPR011009; Protein kinase-like domain IPR011989; Armadillo-like helical IPR016024; Armadillo-type fold IPR029033; Histidine phosphatase superfamily IPR032023; GCC2, Rab binding domain	-		EFV51697	MER0915754	IPR000734; Triacylglycerol lipase family IPR013818; Lipase, N-terminal IPR029058; Alpha/Beta hydrolase fold	#	#	#	gi_37674236_ref_NP_081201.2	IPR000734; Triacylglycerol lipase family IPR013818; Lipase, N-terminal IPR029058; Alpha/Beta hydrolase fold	-
TP01845	MER0789833	IPR001452; SH3 domain IPR002014; VHS domain IPR008942; ENTH/VHS IPR018205; VHS subgroup	#	#	#	#	#	-		EFV51721	MER0833627	IPR001680; WD40 repeat IPR013577; Lethal giant larvae homologue 2 IPR015943; WD40/YVTN repeat-like-containing domain IPR017986; WD40-repeat-containing domain	#	#	#	#	#	-
TP01846	MER1148383	IPR001915; Peptidase M48 IPR032456; CAAX prenyl protease 1, N-terminal	#	#	#	#	#	-		EFV51723	MER0747688	IPR000242; PTP type protein phosphatase IPR000980; SH2 domain IPR003595; Protein-tyrosine phosphatase, catalytic IPR029021; Protein-tyrosine phosphatase-like	#	#	#	#	#	-
TP01851	MER0276693	IPR001394; Peptidase C19, ubiquitin carboxyl-terminal hydrolase	#	#	#	#	#	-		EFV51734	MER0660001	IPR004006; DhaK domain IPR004007; DhaL domain	#	#	#	#	#	-
TP01861	MER0904509	IPR000043; Adenosylhomocysteinase IPR015878; S-adenosyl-L-homocysteine hydrolase, NAD binding domain IPR016040; NAD(P)-binding domain	#	#	#	#	#	-		EFV51736	MER1125318	IPR001005; SANT/Myb domain IPR001623; DnaJ domain IPR009057; Homeodomain-like IPR032003; Ribosome-associated complex head domain	#	#	#	#	#	-
TP01864	MER0421035	IPR006603; PQ-loop repeat	#	#	#	#	#	-		EFV51746	#	#	#	#	#	gi_29789351_ref_NP_598771.1	IPR007252; Nuclear pore protein 84/107	-
TP01867	MER0365421	IPR000859; CUB domain IPR001254; Serine proteases, trypsin domain IPR001314; Peptidase S1A, chymotrypsin-type IPR002172; Low-density lipoprotein (LDL) receptor class A repeat IPR009003; Peptidase S1, PA clan	#	#	#	#	#	+		EFV51748	#	#	7tm_1	transmembrane receptor (rhodopsin family)	#	#	#	-
TP01870	MER1148318	IPR000539; Frizzled protein IPR020067; Frizzled domain	#	#	#	#	#	-		EFV51751	#	#	#	#	IPR013641; Protein KTI12/L-seryl-tRNA(Sec) kinase IPR027417; P-loop containing nucleoside triphosphate hydrolase	#	#	-
TP01872	MER0726563	IPR001373; Cullin, N-terminal IPR011991; Winged helix-turn-helix DNA-binding domain IPR016158; Cullin homology IPR016159; Cullin repeat-like-containing domain IPR019559; Cullin protein, neddylation domain	#	#	#	#	#	-		EFV51753	#	#	#	#	#	gi_5453912_ref_NP_006217.1	IPR000008; C2 domain IPR000909; Phosphatidylinositol-specific phospholipase C, X domain IPR000980; SH2 domain IPR001192; Phosphoinositide phospholipase C family IPR001452; SH3 domain IPR001711; Phospholipase C, phosphatidylinositol-specific, Y domain IPR011993; Pleckstrin-homology domain (PH domain)/Phosphotyrosine-binding domain (PTB) IPR015359; Phosphoinositide-specific phospholipase C, EF-hand…	-
TP01891	MER0322207	IPR006155; Machado-Joseph disease protein MJD IPR019147; Suppressor of white apricot N-terminal domain	#	#	#	#	#	-		EFV51754	MER0454363	IPR010378; Protein of unknown function DUF974	#	#	#	#	#	-
TP01903	MER0748255	IPR002350; Kazal domain IPR003645; Follistatin-like, N-terminal IPR011992; EF-hand domain pair IPR019577; SPARC/Testican, calcium-binding domain	#	#	#	#	#	-		EFV51763	#	#	7tm_1	transmembrane receptor (rhodopsin family)	#	#	#	-
TP01906	MER0711387	IPR005821; Ion transport domain IPR020683; Ankyrin repeat-containing domain	#	#	#	#	#	-		EFV51765	#	#	#	#	#	gi_9966775_ref_NP_064472.2	IPR000742; EGF-like domain IPR001881; EGF-like calcium-binding domain	-
TP01907	MER0234131	IPR016024; Armadillo-type fold IPR028934; Vacuolar protein sorting protein 26 related IPR032629; Mon2, dimerisation and cyclophilin-binding domain	#	#	#	#	#	-		EFV51766	MER0958129	IPR001232; S-phase kinase-associated protein 1-like IPR011333; POZ domain IPR016072; SKP1 component, dimerisation IPR016073; SKP1 component, POZ domain IPR016897; S-phase kinase-associated protein 1	#	#	IPR001232; S-phase kinase-associated protein 1-like IPR011333; POZ domain IPR016072; SKP1 component, dimerisation IPR016073; SKP1 component, POZ domain IPR016897; S-phase kinase-associated protein 1	#	#	-
TP01909	MER0190111	IPR000504; RNA recognition motif domain IPR002343; Paraneoplastic encephalomyelitis antigen IPR006548; Splicing factor ELAV/HuD IPR012677; Nucleotide-binding alpha-beta plait domain	#	#	#	gi_62653772_ref_XP_236307.3	IPR000504; RNA recognition motif domain IPR002343; Paraneoplastic encephalomyelitis antigen IPR006548; Splicing factor ELAV/HuD IPR012677; Nucleotide-binding alpha-beta plait domain	-		EFV51768	#	#	#	#	IPR001232; S-phase kinase-associated protein 1-like IPR011333; POZ domain IPR016072; SKP1 component, dimerisation IPR016073; SKP1 component, POZ domain	#	#	-
TP01911	MER0370468	IPR023631; Amidase signature domain	#	#	#	#	#	-		EFV51769	#	#	#	#	IPR001232; S-phase kinase-associated protein 1-like IPR011333; POZ domain IPR016072; SKP1 component, dimerisation IPR016073; SKP1 component, POZ domain IPR016897; S-phase kinase-associated protein 1	#	#	+
TP01920	MER0537760	IPR000219; Dbl homology (DH) domain IPR000261; EH domain IPR001452; SH3 domain IPR001849; Pleckstrin homology domain IPR002048; EF-hand domain IPR007235; Glycosyl transferase, family 28, C-terminal IPR011992; EF-hand domain pair IPR011993; Pleckstrin-homology domain (PH domain)/Phosphotyrosine-binding domain (PTB)	#	#	#	#	#	-		EFV51773	MER0322320	IPR006155; Machado-Joseph disease protein MJD	#	#	#	#	#	-
TP01928	#	#	#	#	#	P35859_ALS_RAT	IPR001611; Leucine-rich repeat IPR003591; Leucine-rich repeat, typical subtype	-		EFV51777	MER0974578	IPR006214; Bax inhibitor 1-related	#	#	#	#	#	-
TP01929	MER1105932	IPR000436; Sushi/SCR/CCP domain	#	#	#	ENSP00000343124	IPR000436; Sushi/SCR/CCP domain	-		EFV51797	#	#	#	#	#	Q5UMH9_Q5UMH9_RAT	IPR006029; Neurotransmitter-gated ion-channel transmembrane domain IPR006201; Neurotransmitter-gated ion-channel IPR006202; Neurotransmitter-gated ion-channel ligand-binding domain IPR027361; Nicotinic acetylcholine-gated receptor, transmembrane domain	+
TP01930	MER0618503	IPR000436; Sushi/SCR/CCP domain IPR003599; Immunoglobulin subtype IPR007110; Immunoglobulin-like domain IPR013783; Immunoglobulin-like fold	#	#	#	#	#	+		EFV51799	MER0781158	IPR000034; Laminin IV IPR000742; EGF-like domain IPR001791; Laminin G domain IPR002049; Laminin EGF domain IPR002172; Low-density lipoprotein (LDL) receptor class A repeat IPR003598; Immunoglobulin subtype 2 IPR003599; Immunoglobulin subtype IPR007110; Immunoglobulin-like domain IPR009030; Insulin-like growth factor binding protein, N-terminal IPR013098; Immunoglobulin I-set IPR013151; Immunoglob…	#	#	#	#	#	-
TP01935	MER0647959	IPR000719; Protein kinase domain IPR002290; Serine/threonine/dual specificity protein kinase, catalytic domain IPR011009; Protein kinase-like domain	#	#	IPR000719; Protein kinase domain IPR002290; Serine/threonine/dual specificity protein kinase, catalytic domain IPR011009; Protein kinase-like domain	#	#	-		EFV51810	#	#	#	#	IPR000687; RIO kinase IPR011009; Protein kinase-like domain	#	#	-
TP01941	MER0755676	IPR011012; Longin-like domain IPR016635; Adaptor protein complex, sigma subunit IPR022775; AP complex, mu/sigma subunit	#	#	#	#	#	-		EFV51822	#	#	#	#	IPR000175; Sodium:neurotransmitter symporter IPR000980; SH2 domain IPR001245; Serine-threonine/tyrosine-protein kinase catalytic domain IPR001452; SH3 domain IPR011009; Protein kinase-like domain IPR020635; Tyrosine-protein kinase, catalytic domain	#	#	+
TP01942	MER1133817	IPR005809; Succinyl-CoA synthetase, beta subunit IPR005811; ATP-citrate lyase/succinyl-CoA ligase IPR013650; ATP-grasp fold, succinyl-CoA synthetase-type IPR013815; ATP-grasp fold, subdomain 1 IPR013816; ATP-grasp fold, subdomain 2 IPR016102; Succinyl-CoA synthetase-like	#	#	#	#	#	-		EFV51830	MER0319979	IPR000203; GPS motif IPR000832; GPCR, family 2, secretin-like IPR000922; D-galactoside/L-rhamnose binding SUEL lectin domain IPR032471; GAIN domain, N-terminal	7tm_2	transmembrane receptor (Secretin family)	#	#	#	-
TP01943	MER0290245	IPR000873; AMP-dependent synthetase/ligase	#	#	#	#	#	-		EFV51851	#	#	7tm_2	transmembrane receptor (Secretin family)	#	gi_27923927_ref_NP_778156.1	IPR000832; GPCR, family 2, secretin-like	+
TP01946	MER0824406	IPR000560; Histidine phosphatase superfamily, clade-2 IPR029033; Histidine phosphatase superfamily	#	#	#	P20646_PPAP_RAT	IPR000560; Histidine phosphatase superfamily, clade-2 IPR029033; Histidine phosphatase superfamily	+		EFV51852	MER1150543	IPR000832; GPCR, family 2, secretin-like IPR001304; C-type lectin IPR001879; GPCR, family 2, extracellular hormone receptor domain IPR016186; C-type lectin-like IPR016187; C-type lectin fold IPR032471; GAIN domain, N-terminal	7tm_2	transmembrane receptor (Secretin family)	#	#	#	+
TP01954	#	#	#	#	#	P58022	IPR001190; SRCR domain IPR006626; Parallel beta-helix repeat IPR011050; Pectin lyase fold/virulence factor IPR012334; Pectin lyase fold IPR016186; C-type lectin-like IPR016187; C-type lectin fold IPR017448; SRCR-like domain	+		EFV51856	MER1148729	IPR002223; Pancreatic trypsin inhibitor Kunitz domain IPR006149; EB domain IPR006150; Cysteine-rich repeat IPR028150; Lustrin, cysteine-rich repeated domain	#	#	#	O54819	IPR002223; Pancreatic trypsin inhibitor Kunitz domain IPR006149; EB domain IPR006150; Cysteine-rich repeat IPR028150; Lustrin, cysteine-rich repeated domain	-
TP01955	MER0639549	IPR002500; Phosphoadenosine phosphosulphate reductase IPR014729; Rossmann-like alpha/beta/alpha sandwich fold	#	#	#	#	#	-		EFV51859	MER0264954	IPR003890; MIF4G-like, type 3 IPR016021; MIF4G-like domain IPR016024; Armadillo-type fold	#	#	#	#	#	-
TP01957	MER0765737	IPR008197; WAP-type 'four-disulfide core' domain	#	#	#	Q8IUB2	IPR008197; WAP-type 'four-disulfide core' domain	-		EFV51861	MER0306277	IPR001657; Hedgehog protein IPR001767; Hedgehog protein, Hint domain IPR003587; Hint domain N-terminal IPR028992; Hedgehog/Intein (Hint) domain	#	#	#	#	#	+
TP01961	#	#	#	#	#	ENSRNOP00000018248	IPR011893; Selenoprotein, Rdx type IPR012336; Thioredoxin-like fold	-		EFV51870	MER1148730	IPR004142; NDRG IPR029058; Alpha/Beta hydrolase fold	#	#	#	#	#	-
TP01965	MER0635675	IPR001487; Bromodomain IPR027353; NET domain	#	#	#	#	#	-		EFV51871	MER0997382	IPR004839; Aminotransferase, class I/classII IPR015421; Pyridoxal phosphate-dependent transferase, major region, subdomain 1 IPR015422; Pyridoxal phosphate-dependent transferase, major region, subdomain 2 IPR015424; Pyridoxal phosphate-dependent transferase	#	#	#	#	#	-
TP01966	MER1150949	IPR006571; TLDc domain	#	#	#	#	#	-		EFV51872	MER1148239		#	#	#	#	#	-
TP01972	MER0467913	IPR001590; Peptidase M12B, ADAM/reprolysin IPR024079; Metallopeptidase, catalytic domain	#	#	#	#	#	-		EFV51878	MER0493223	IPR015943; WD40/YVTN repeat-like-containing domain IPR017986; WD40-repeat-containing domain IPR027417; P-loop containing nucleoside triphosphate hydrolase	#	#	#	#	#	-
TP01973	MER1148230	IPR000997; Cholinesterase IPR002018; Carboxylesterase, type B IPR014788; Acetylcholinesterase, tetramerisation domain IPR029058; Alpha/Beta hydrolase fold	#	#	#	P21836_ACES_MOUSE	IPR000997; Cholinesterase IPR002018; Carboxylesterase, type B IPR014788; Acetylcholinesterase, tetramerisation domain IPR029058; Alpha/Beta hydrolase fold	-		EFV51897	MER0706047	IPR023175; Vacuolar protein sorting-associate protein Vta1/Callose synthase, N-terminal domain	#	#	#	#	#	-
TP01974	MER0434082	IPR001394; Peptidase C19, ubiquitin carboxyl-terminal hydrolase	#	#	#	#	#	-		EFV51899	MER1151030	IPR001322; Lamin Tail Domain IPR001664; Intermediate filament protein	#	#	#	#	#	-
TP01979	MER0393242	IPR009450; Phosphatidylinositol N-acetylglucosaminyltransferase subunit C	#	#	#	#	#	-		EFV51901	MER0357857	IPR000194; ATPase, F1/V1/A1 complex, alpha/beta subunit, nucleotide-binding domain IPR000793; ATPase, F1/V1/A1 complex, alpha/beta subunit, C-terminal IPR004100; ATPase, F1 complex alpha/beta subunit, N-terminal domain IPR005294; ATPase, F1 complex, alpha subunit IPR023366; ATP synthase subunit alpha-like domain IPR027417; P-loop containing nucleoside triphosphate hydrolase	#	#	#	#	#	-
TP01981	MER0882551	IPR003265; HhH-GPD domain IPR011257; DNA glycosylase IPR012904; 8-oxoguanine DNA glycosylase, N-terminal IPR023170; Helix-turn-helix, base-excision DNA repair, C-terminal	#	#	#	#	#	-		EFV51908	#	#	#	#	IPR000906; ZU5 domain IPR001452; SH3 domain IPR001478; PDZ domain IPR008145; Guanylate kinase/L-type calcium channel beta subunit IPR011511; Variant SH3 domain IPR027417; P-loop containing nucleoside triphosphate hydrolase	#	#	-
TP01982	MER0347872	IPR001300; Peptidase C2, calpain, catalytic domain IPR022682; Peptidase C2, calpain, large subunit, domain III IPR022683; Peptidase C2, calpain, domain III IPR022684; Peptidase C2, calpain family	#	#	#	#	#	-		EFV51909	MER0152505	IPR011659; WD40-like Beta Propeller IPR015943; WD40/YVTN repeat-like-containing domain	#	#	#	#	#	+
TP01983	MER0641893	IPR002067; Mitochondrial carrier protein IPR011992; EF-hand domain pair IPR018108; Mitochondrial substrate/solute carrier IPR023395; Mitochondrial carrier domain	#	#	#	#	#	-		EFV51915	MER0280354	IPR001599; Alpha-2-macroglobulin IPR002890; Alpha-2-macroglobulin, N-terminal IPR008930; Terpenoid cyclases/protein prenyltransferase alpha-alpha toroid IPR009048; Alpha-macroglobulin, receptor-binding IPR011625; Alpha-2-macroglobulin, N-terminal 2 IPR011626; Alpha-macroglobulin complement component IPR019565; Alpha-2-macroglobulin, thiol-ester bond-forming	#	#	#	#	#	-
TP01984	MER0697628	IPR000626; Ubiquitin domain IPR001975; Ribosomal protein L40e IPR011332; Zinc-binding ribosomal protein IPR019956; Ubiquitin IPR029071; Ubiquitin-related domain	#	#	#	#	#	-		EFV51916	#	#	#	#	#	gi_6806919_ref_NP_004516.1	IPR002172; Low-density lipoprotein (LDL) receptor class A repeat	-
TP01990	#	#	#	#	IPR000719; Protein kinase domain IPR001478; PDZ domain IPR008145; Guanylate kinase/L-type calcium channel beta subunit IPR011009; Protein kinase-like domain IPR027417; P-loop containing nucleoside triphosphate hydrolase	#	#	-		EFV51928	MER1146116	IPR000719; Protein kinase domain IPR011009; Protein kinase-like domain	#	#	IPR000719; Protein kinase domain IPR011009; Protein kinase-like domain	#	#	-
TP01999	MER0709577	IPR000719; Protein kinase domain IPR000742; EGF-like domain IPR001007; VWFC domain IPR001774; Delta/Serrate/lag-2 (DSL) protein IPR001881; EGF-like calcium-binding domain IPR002290; Serine/threonine/dual specificity protein kinase, catalytic domain IPR006552; VWC out IPR011009; Protein kinase-like domain	#	#	IPR000719; Protein kinase domain IPR000742; EGF-like domain IPR001007; VWFC domain IPR001774; Delta/Serrate/lag-2 (DSL) protein IPR001881; EGF-like calcium-binding domain IPR002290; Serine/threonine/dual specificity protein kinase, catalytic domain IPR006552; VWC out IPR011009; Protein kinase-like domain	#	#	-		EFV51946	MER0824650	IPR004841; Amino acid permease/ SLC12A domain IPR018491; SLC12A transporter, C-terminal	#	#	#	#	#	-
TP02002	MER0904075	IPR001478; PDZ domain	#	#	#	#	#	-		EFV51955	MER1138952	IPR008907; P25-alpha	#	#	#	#	#	-
TP02005	MER1110329	IPR000924; Glutamyl/glutaminyl-tRNA synthetase IPR004527; Glutamate-tRNA ligase, bacterial/mitochondrial IPR008925; Aminoacyl-tRNA synthetase, class I, anticodon-binding IPR014729; Rossmann-like alpha/beta/alpha sandwich fold IPR020058; Glutamyl/glutaminyl-tRNA synthetase, class Ib, catalytic domain IPR020061; Glutamyl/glutaminyl-tRNA synthetase, class Ib, alpha-bundle domain IPR020751; Aminoacyl…	#	#	#	#	#	-		EFV51957	MER0149901	IPR001680; WD40 repeat IPR006594; LIS1 homology motif IPR006595; CTLH, C-terminal LisH motif IPR015943; WD40/YVTN repeat-like-containing domain IPR017986; WD40-repeat-containing domain	#	#	#	#	#	-
TP02007	MER0545787	IPR000571; Zinc finger, CCCH-type	#	#	#	#	#	-		EFV51958	MER1144188	IPR001507; Zona pellucida domain	#	#	#	#	#	-
TP02021	MER0826894	IPR027450; Alpha-ketoglutarate-dependent dioxygenase AlkB-like	#	#	#	#	#	-		EFV51969	#	#	#	#	IPR000719; Protein kinase domain IPR002290; Serine/threonine/dual specificity protein kinase, catalytic domain IPR011009; Protein kinase-like domain	#	#	-
TP02028	MER0816219	IPR002404; IRS-type PTB domain IPR003439; ABC transporter-like IPR003593; AAA+ ATPase domain IPR011527; ABC transporter type 1, transmembrane domain IPR011993; Pleckstrin-homology domain (PH domain)/Phosphotyrosine-binding domain (PTB) IPR027417; P-loop containing nucleoside triphosphate hydrolase	#	#	#	#	#	-		EFV51975	#	#	#	#	IPR000403; Phosphatidylinositol 3-/4-kinase, catalytic domain	#	#	-
TP02030	MER0263806	IPR002553; Clathrin/coatomer adaptor, adaptin-like, N-terminal IPR011710; Coatomer beta subunit, C-terminal IPR011989; Armadillo-like helical IPR016024; Armadillo-type fold IPR016460; Coatomer beta subunit (COPB1) IPR029446; Coatomer beta subunit, appendage platform domain	#	#	#	#	#	-		EFV51977	MER1134998	IPR010558; Caenorhabditis elegans ly-6-related	#	#	#	#	#	-
TP02031	MER0151313	IPR025258; Putative zinc-RING and/or ribbon	#	#	#	#	#	-		EFV51981	MER0699677	IPR011598; Myc-type, basic helix-loop-helix (bHLH) domain	#	#	#	#	#	-
TP02032	MER0153517	IPR005065; Platelet-activating factor acetylhydrolase IPR029058; Alpha/Beta hydrolase fold	#	#	#	#	#	-		EFV51986	#	#	IPR000276	G protein-coupled receptor, rhodopsin-like	#	#	#	-
TP02036	MER1149565	IPR032396; Spindle assembly abnormal protein 6, N-terminal	#	#	#	#	#	-		EFV51987	MER1119279	IPR003890; MIF4G-like, type 3 IPR003891; Initiation factor eIF-4 gamma, MA3 IPR016021; MIF4G-like domain IPR016024; Armadillo-type fold	#	#	#	#	#	-
TP02037	#	#	#	#	IPR001245; Serine-threonine/tyrosine-protein kinase catalytic domain IPR003306; WIF domain IPR011009; Protein kinase-like domain IPR020635; Tyrosine-protein kinase, catalytic domain	gi_6678868_ref_NP_032617.1	IPR001245; Serine-threonine/tyrosine-protein kinase catalytic domain IPR003306; WIF domain IPR011009; Protein kinase-like domain IPR020635; Tyrosine-protein kinase, catalytic domain	-		EFV51988	MER0813865	IPR001102; Transglutaminase, N-terminal IPR002931; Transglutaminase-like IPR008958; Transglutaminase, C-terminal IPR013783; Immunoglobulin-like fold IPR014756; Immunoglobulin E-set IPR023608; Protein-glutamine gamma-glutamyltransferase, eukaryota	#	#	#	#	#	-
TP02044	MER1148633	IPR008758; Peptidase S28 IPR029058; Alpha/Beta hydrolase fold	#	#	#	gi_76096362_ref_NP_001028882.1	IPR008758; Peptidase S28 IPR029058; Alpha/Beta hydrolase fold	-		EFV51996	MER0435375	IPR001353; Proteasome, subunit alpha/beta IPR001757; P-type ATPase IPR004014; Cation-transporting P-type ATPase, N-terminal IPR006068; Cation-transporting P-type ATPase, C-terminal IPR008250; P-type ATPase, A domain IPR023214; HAD-like domain IPR023298; P-type ATPase, transmembrane domain IPR023299; P-type ATPase, cytoplasmic domain N IPR029055; Nucleophile aminohydrolases, N-terminal	#	#	#	#	#	-
TP02054	MER1150159	IPR004156; Organic anion transporter polypeptide OATP IPR020846; Major facilitator superfamily domain	#	#	#	#	#	-		EFV51998	#	#	#	#	IPR000719; Protein kinase domain IPR002290; Serine/threonine/dual specificity protein kinase, catalytic domain IPR011009; Protein kinase-like domain	#	#	-
TP02055	MER1148245	IPR004156; Organic anion transporter polypeptide OATP IPR020846; Major facilitator superfamily domain	#	#	#	#	#	-		EFV51999	MER0485177	IPR001353; Proteasome, subunit alpha/beta IPR029055; Nucleophile aminohydrolases, N-terminal	#	#	#	#	#	+
TP02060	MER1127639	IPR002853; Transcription factor TFIIE, alpha subunit IPR013083; Zinc finger, RING/FYVE/PHD-type IPR021600; Transcription factor TFIIE alpha subunit, C-terminal IPR024550; TFIIEalpha/SarR/Rpc3 HTH domain	#	#	#	#	#	-		EFV52007	#	#	#	#	#	gi_62655464_ref_XP_237415.3	IPR000742; EGF-like domain	-
TP02065	MER1119467	IPR003100; PAZ domain IPR003165; Piwi domain IPR012337; Ribonuclease H-like domain IPR014811; Argonaute, linker 1 domain IPR032472; Argonaute linker 2 domain IPR032473; Protein argonaute, Mid domain IPR032474; Protein argonaute, N-terminal	#	#	#	#	#	-		EFV52010	MER0777443	IPR000719; Protein kinase domain IPR002290; Serine/threonine/dual specificity protein kinase, catalytic domain IPR003598; Immunoglobulin subtype 2 IPR003599; Immunoglobulin subtype IPR003961; Fibronectin type III IPR007110; Immunoglobulin-like domain IPR010939; Protein of unknown function DUF1136 IPR011009; Protein kinase-like domain IPR013098; Immunoglobulin I-set IPR013783; Immunoglobulin-like …	#	#	IPR000719; Protein kinase domain IPR002290; Serine/threonine/dual specificity protein kinase, catalytic domain IPR003598; Immunoglobulin subtype 2 IPR003599; Immunoglobulin subtype IPR003961; Fibronectin type III IPR007110; Immunoglobulin-like domain IPR010939; Protein of unknown function DUF1136 IPR011009; Protein kinase-like domain IPR013098; Immunoglobulin I-set IPR013783; Immunoglobulin-like …	#	#	+
TP02073	MER0278161	IPR003593; AAA+ ATPase domain IPR003959; ATPase, AAA-type, core IPR005843; Alpha-D-phosphohexomutase, C-terminal IPR005844; Alpha-D-phosphohexomutase, alpha/beta/alpha domain I IPR016055; Alpha-D-phosphohexomutase, alpha/beta/alpha I/II/III IPR027417; P-loop containing nucleoside triphosphate hydrolase	#	#	#	#	#	-		EFV52014	MER0540107	IPR001623; DnaJ domain IPR012336; Thioredoxin-like fold	#	#	#	gi_10732861_ref_NP_036831.2	IPR001623; DnaJ domain IPR012336; Thioredoxin-like fold	-
TP02077	MER0103829	IPR003961; Fibronectin type III IPR013783; Immunoglobulin-like fold IPR015915; Kelch-type beta propeller	#	#	#	#	#	-		EFV52016	MER0322963		#	#	#	#	#	-
TP02081	MER0517404	IPR001645; Folylpolyglutamate synthetase IPR004101; Mur ligase, C-terminal IPR013221; Mur ligase, central	#	#	#	#	#	-		EFV52018	#	#	#	#	IPR000719; Protein kinase domain IPR002290; Serine/threonine/dual specificity protein kinase, catalytic domain IPR011009; Protein kinase-like domain	#	#	-
TP02100	MER1148215	IPR002919; Trypsin Inhibitor-like, cysteine rich domain IPR006150; Cysteine-rich repeat	#	#	#	#	#	-		EFV52024	#	#	#	#	IPR000719; Protein kinase domain IPR002290; Serine/threonine/dual specificity protein kinase, catalytic domain IPR011009; Protein kinase-like domain	#	#	-
TP02102	MER1140467	IPR013568; SEFIR domain	#	#	#	#	#	-		EFV52027	MER0867184	IPR000782; FAS1 domain	#	#	#	P82198_BGH3_MOUSE	IPR000782; FAS1 domain	-
TP02111	MER1148799	IPR000716; Thyroglobulin type-1 IPR001424; Superoxide dismutase, copper/zinc binding domain IPR002919; Trypsin Inhibitor-like, cysteine rich domain IPR008197; WAP-type 'four-disulfide core' domain	#	#	#	#	#	+		EFV52031	MER0946173	IPR006084; XPG/Rad2 endonuclease IPR006085; XPG N-terminal IPR006086; XPG-I domain IPR008918; Helix-hairpin-helix motif, class 2 IPR020045; 5'-3' exonuclease, C-terminal domain IPR023426; Flap structure-specific endonuclease IPR029060; PIN domain-like	#	#	#	#	#	-
TP02112	MER1113702	IPR007311; ST7 IPR011990; Tetratricopeptide-like helical domain	#	#	#	gi_23346515_ref_NP_694731.1	IPR007311; ST7 IPR011990; Tetratricopeptide-like helical domain	-		EFV52032	MER1148782	IPR000555; JAB1/MPN/MOV34 metalloenzyme domain IPR001245; Serine-threonine/tyrosine-protein kinase catalytic domain IPR011009; Protein kinase-like domain IPR020635; Tyrosine-protein kinase, catalytic domain IPR024969; Rpn11/EIF3F, C-terminal	#	#	IPR000555; JAB1/MPN/MOV34 metalloenzyme domain IPR001245; Serine-threonine/tyrosine-protein kinase catalytic domain IPR011009; Protein kinase-like domain IPR020635; Tyrosine-protein kinase, catalytic domain IPR024969; Rpn11/EIF3F, C-terminal	#	#	-
TP02123	MER0765556	IPR001606; ARID DNA-binding domain IPR001965; Zinc finger, PHD-type IPR003347; JmjC domain IPR003349; JmjN domain IPR004198; Zinc finger, C5HC2-type IPR011011; Zinc finger, FYVE/PHD-type IPR013083; Zinc finger, RING/FYVE/PHD-type	#	#	#	#	#	-		EFV52034	MER0780048	IPR003598; Immunoglobulin subtype 2 IPR003599; Immunoglobulin subtype IPR007110; Immunoglobulin-like domain IPR013098; Immunoglobulin I-set IPR013783; Immunoglobulin-like fold	#	#	#	#	#	-
TP02125	MER0778348	IPR003598; Immunoglobulin subtype 2 IPR003599; Immunoglobulin subtype IPR003961; Fibronectin type III IPR007110; Immunoglobulin-like domain IPR013098; Immunoglobulin I-set IPR013783; Immunoglobulin-like fold	#	#	#	#	#	-		EFV52036	MER0206481	IPR000483; Cysteine-rich flanking region, C-terminal IPR001611; Leucine-rich repeat IPR003591; Leucine-rich repeat, typical subtype IPR003598; Immunoglobulin subtype 2 IPR003599; Immunoglobulin subtype IPR007110; Immunoglobulin-like domain IPR013098; Immunoglobulin I-set IPR013783; Immunoglobulin-like fold	#	#	#	#	#	+
TP02126	MER0148843	IPR001680; WD40 repeat IPR007319; Small-subunit processome, Utp21 IPR011044; Quinoprotein amine dehydrogenase, beta chain-like IPR015943; WD40/YVTN repeat-like-containing domain IPR017986; WD40-repeat-containing domain	#	#	#	#	#	-		EFV52047	MER0314733	IPR001781; Zinc finger, LIM-type	#	#	#	#	#	-
TP02142	MER0706908	IPR000008; C2 domain	#	#	#	#	#	-		EFV52050	MER1135350	IPR000331; Rap GTPase activating protein domain IPR000504; RNA recognition motif domain IPR006535; HnRNP R/Q splicing factor IPR012677; Nucleotide-binding alpha-beta plait domain IPR016024; Armadillo-type fold IPR018515; Tuberin-type domain IPR024584; Tuberin, N-terminal	#	#	#	#	#	-
TP02145	MER1116512	IPR000253; Forkhead-associated (FHA) domain IPR001752; Kinesin motor domain IPR001849; Pleckstrin homology domain IPR008984; SMAD/FHA domain IPR011993; Pleckstrin-homology domain (PH domain)/Phosphotyrosine-binding domain (PTB) IPR022140; Kinesin-like KIF1-type IPR022164; Kinesin-like IPR027417; P-loop containing nucleoside triphosphate hydrolase IPR032405; Kinesin-associated	#	#	#	#	#	-		EFV52062	#	#	#	#	IPR000023; Phosphofructokinase domain IPR009161; ATP-dependent 6-phosphofructokinase, eukaryotic-type IPR022953; ATP-dependent 6-phosphofructokinase	#	#	-
TP02146	MER0916477	IPR000008; C2 domain IPR001936; Ras GTPase-activating protein IPR008936; Rho GTPase activation protein IPR011993; Pleckstrin-homology domain (PH domain)/Phosphotyrosine-binding domain (PTB)	#	#	#	#	#	-		EFV52065	#	#	#	#	#	gi_27894368_ref_NP_060087.2	#	-
TP02149	#	#	#	#	IPR000719; Protein kinase domain IPR002290; Serine/threonine/dual specificity protein kinase, catalytic domain IPR011009; Protein kinase-like domain IPR011993; Pleckstrin-homology domain (PH domain)/Phosphotyrosine-binding domain (PTB)	gi_4506075_ref_NP_002733.1	IPR000719; Protein kinase domain IPR002290; Serine/threonine/dual specificity protein kinase, catalytic domain IPR011009; Protein kinase-like domain IPR011993; Pleckstrin-homology domain (PH domain)/Phosphotyrosine-binding domain (PTB)	+		EFV52071	MER1115417	IPR019311; Protein of unknown function DUF2362	#	#	#	#	#	-
TP02150	MER0312893	IPR003323; OTU domain	#	#	#	#	#	-		EFV52074	MER0975369	IPR001451; Hexapeptide repeat IPR011004; Trimeric LpxA-like	#	#	#	#	#	-
TP02156	#	#	#	#	#	gi_4757900_ref_NP_004334.1	IPR001580; Calreticulin/calnexin IPR009033; Calreticulin/calnexin, P domain IPR009169; Calreticulin IPR013320; Concanavalin A-like lectin/glucanase domain	+		EFV52081	#	#	#	#	#	uniprot_trembl_Q9BRF5_Q9BRF5_HUMAN	IPR001158; DIX domain IPR014936; Axin beta-catenin binding IPR016137; RGS domain IPR024066; RGS, subdomain 1 IPR029071; Ubiquitin-related domain	-
TP02157	MER0225103	IPR001164; Arf GTPase activating protein IPR001849; Pleckstrin homology domain IPR002110; Ankyrin repeat IPR011993; Pleckstrin-homology domain (PH domain)/Phosphotyrosine-binding domain (PTB) IPR020683; Ankyrin repeat-containing domain IPR027267; Arfaptin homology (AH) domain/BAR domain	#	#	#	#	#	-		EFV52082	MER0359145	IPR004434; Isocitrate dehydrogenase NAD-dependent IPR024084; Isopropylmalate dehydrogenase-like domain	#	#	#	#	#	-
TP02164	MER0953973	IPR000195; Rab-GTPase-TBC domain IPR001356; Homeobox domain IPR001781; Zinc finger, LIM-type IPR009057; Homeodomain-like	#	#	#	#	#	-		EFV52090	MER0487565	IPR000408; Regulator of chromosome condensation, RCC1 IPR001841; Zinc finger, RING-type IPR008979; Galactose-binding domain-like IPR009091; Regulator of chromosome condensation 1/beta-lactamase-inhibitor protein II IPR012983; PHR	#	#	#	#	#	-
TP02170	MER0265155	IPR004087; K Homology domain IPR004088; K Homology domain, type 1 IPR015096; Domain of unknown function DUF1897	#	#	#	#	#	-		EFV52093	MER1110670	IPR001452; SH3 domain IPR003134; Hs1/Cortactin	#	#	#	gi_4758794_ref_NP_004534.1	IPR001452; SH3 domain IPR003134; Hs1/Cortactin	-
TP02171	MER0290789	IPR000010; Cystatin domain	#	#	#	#	#	+		EFV52104	MER1150541	IPR007304; TAP42-like protein	#	#	#	#	#	-
TP02172	MER0667111	IPR001584; Integrase, catalytic core IPR012337; Ribonuclease H-like domain	#	#	#	#	#	-		EFV52111	MER0256349	IPR001440; Tetratricopeptide repeat 1 IPR011990; Tetratricopeptide-like helical domain IPR019734; Tetratricopeptide repeat	#	#	#	#	#	-
TP02182	MER0183521	IPR001680; WD40 repeat IPR015943; WD40/YVTN repeat-like-containing domain IPR017986; WD40-repeat-containing domain IPR020472; G-protein beta WD-40 repeat	#	#	#	#	#	-		EFV52112	MER0464331	IPR008979; Galactose-binding domain-like IPR010400; PITH domain IPR012336; Thioredoxin-like fold IPR013766; Thioredoxin domain	#	#	#	#	#	-
TP02196	#	#	#	#	IPR019265; Protein of unknown function UPF0568 IPR020618; Adenylate kinase isoenzyme 6 IPR027417; P-loop containing nucleoside triphosphate hydrolase	#	#	-		EFV52115	#	#	#	#	#	gi_34871494_ref_XP_343906.1	IPR006222; Glycine cleavage T-protein-like, N-terminal IPR017703; YgfZ/GcvT conserved site	-
TP02213	#	#	7tm_1	transmembrane receptor (rhodopsin family)	#	#	#	-		EFV52121	MER0380242	IPR007751; Domain of unknown function DUF676, lipase-like IPR022122; Protein FAM135 IPR029058; Alpha/Beta hydrolase fold	#	#	#	#	#	-
TP02220	#	#	7tm_2	transmembrane receptor (Secretin family)	#	gi_27923927_ref_NP_778156.1	IPR000832; GPCR, family 2, secretin-like	+		EFV52122	MER1148164		#	#	#	#	#	-
TP02221	#	#	7tm_3	transmembrane sweet-taste receptor of 3 GCPR	#	gi_71896637_ref_NP_783573.3	IPR000832; GPCR, family 2, secretin-like IPR001304; C-type lectin IPR001879; GPCR, family 2, extracellular hormone receptor domain IPR016186; C-type lectin-like IPR016187; C-type lectin fold IPR032471; GAIN domain, N-terminal	-		EFV52123	#	#	#	#	IPR000719; Protein kinase domain IPR002290; Serine/threonine/dual specificity protein kinase, catalytic domain IPR011009; Protein kinase-like domain	#	#	-
TP02238	MER1132687	IPR001245; Serine-threonine/tyrosine-protein kinase catalytic domain IPR011009; Protein kinase-like domain IPR013320; Concanavalin A-like lectin/glucanase domain IPR013783; Immunoglobulin-like fold IPR020635; Tyrosine-protein kinase, catalytic domain	#	#	IPR001245; Serine-threonine/tyrosine-protein kinase catalytic domain IPR011009; Protein kinase-like domain IPR013320; Concanavalin A-like lectin/glucanase domain IPR013783; Immunoglobulin-like fold IPR020635; Tyrosine-protein kinase, catalytic domain	#	#	+		EFV52129	MER0579134	IPR003859; Beta-1,4-galactosyltransferase IPR027791; Galactosyltransferase, C-terminal IPR027995; Galactosyltransferase, N-terminal IPR029044; Nucleotide-diphospho-sugar transferases	#	#	#	#	#	-
TP02246	MER1148572	IPR008914; Phosphatidylethanolamine-binding protein PEBP	#	#	#	#	#	-		EFV52135	#	#	#	#	IPR001054; Adenylyl cyclase class-3/4/guanylyl cyclase IPR001245; Serine-threonine/tyrosine-protein kinase catalytic domain IPR001828; Receptor, ligand binding region IPR011009; Protein kinase-like domain IPR011645; Haem NO binding associated IPR028082; Periplasmic binding protein-like I IPR029787; Nucleotide cyclase	#	#	+
TP02258	MER1144257	IPR001892; Ribosomal protein S13 IPR010979; Ribosomal protein S13-like, H2TH IPR027437; 30s ribosomal protein S13, C-terminal	#	#	#	#	#	-		EFV52141	MER0308390	IPR000980; SH2 domain IPR006020; PTB/PI domain IPR011993; Pleckstrin-homology domain (PH domain)/Phosphotyrosine-binding domain (PTB) IPR013625; Tensin phosphotyrosine-binding domain	#	#	#	#	#	-
TP02265	MER0358784	IPR003439; ABC transporter-like IPR003593; AAA+ ATPase domain IPR027417; P-loop containing nucleoside triphosphate hydrolase	#	#	#	#	#	-		EFV52155	MER0358852	IPR001907; ATP-dependent Clp protease proteolytic subunit IPR007213; Leucine carboxyl methyltransferase IPR011043; Galactose oxidase/kelch, beta-propeller IPR015915; Kelch-type beta propeller IPR023562; Clp protease proteolytic subunit /Translocation-enhancing protein TepA IPR029045; ClpP/crotonase-like domain IPR029063; S-adenosyl-L-methionine-dependent methyltransferase	#	#	#	#	#	-
TP02266	MER0509641		#	#	#	#	#	-		EFV52157	#	#	7tm_1	transmembrane receptor (rhodopsin family)	#	#	#	-
TP02267	MER0157926	IPR001680; WD40 repeat IPR011047; Quinoprotein alcohol dehydrogenase-like superfamily IPR015943; WD40/YVTN repeat-like-containing domain IPR017986; WD40-repeat-containing domain IPR020472; G-protein beta WD-40 repeat IPR021772; Protein of unknown function DUF3337	#	#	#	#	#	-		EFV52164	MER0176942	IPR008162; Inorganic pyrophosphatase	#	#	#	#	#	-
TP02276	MER0774357	IPR004353; Vacuolar fusion protein MON1	#	#	#	#	#	-		EFV52168	#	#	#	#	#	Q9HCB6	IPR000884; Thrombospondin type-1 (TSP1) repeat	-
TP02277	MER0652361	IPR000719; Protein kinase domain IPR002290; Serine/threonine/dual specificity protein kinase, catalytic domain IPR011009; Protein kinase-like domain IPR027442; MAP kinase activated protein kinase, C-terminal domain	#	#	IPR000719; Protein kinase domain IPR002290; Serine/threonine/dual specificity protein kinase, catalytic domain IPR011009; Protein kinase-like domain IPR027442; MAP kinase activated protein kinase, C-terminal domain	#	#	+		EFV52183	#	#	#	#	#	O54822_O54822_RAT	IPR000644; CBS domain IPR001807; Chloride channel, voltage gated IPR014743; Chloride channel, core	+
TP02285	MER1133317	IPR001079; Galectin, carbohydrate recognition domain IPR013320; Concanavalin A-like lectin/glucanase domain	#	#	#	#	#	-		EFV52188	MER0635561	IPR001313; Pumilio RNA-binding repeat IPR011989; Armadillo-like helical IPR012959; CPL domain IPR016024; Armadillo-type fold	#	#	#	#	#	-
TP02291	MER1151476	IPR001007; VWFC domain IPR001846; von Willebrand factor, type D domain	#	#	#	#	#	-		EFV52193	MER0188797	IPR000905; Gcp-like domain IPR017861; Kae1/TsaD family	#	#	#	#	#	-
TP02294	MER0278437	IPR005828; Major facilitator, sugar transporter-like IPR020846; Major facilitator superfamily domain	#	#	#	#	#	-		EFV52199	MER0566530	IPR000760; Inositol monophosphatase	#	#	#	gi_62648593_ref_XP_575759.1	IPR000760; Inositol monophosphatase	-
TP02295	MER0835259	IPR000315; B-box-type zinc finger IPR001258; NHL repeat IPR001298; Filamin/ABP280 repeat IPR011042; Six-bladed beta-propeller, TolB-like IPR013783; Immunoglobulin-like fold IPR014756; Immunoglobulin E-set IPR017868; Filamin/ABP280 repeat-like	#	#	#	#	#	-		EFV52201	MER0566498	IPR009071; High mobility group box domain	#	#	#	#	#	-
TP02315	#	#	#	#	IPR000719; Protein kinase domain IPR002290; Serine/threonine/dual specificity protein kinase, catalytic domain IPR011009; Protein kinase-like domain	#	#	-		EFV52205	MER0270769	IPR001494; Importin-beta, N-terminal domain IPR011989; Armadillo-like helical IPR016024; Armadillo-type fold	#	#	#	#	#	-
TP02338	MER0919445	IPR000933; Glycoside hydrolase, family 29 IPR013780; Glycosyl hydrolase, family 13, all-beta IPR013781; Glycoside hydrolase, catalytic domain IPR016286; Alpha-L-fucosidase, metazoa-type IPR017853; Glycoside hydrolase superfamily IPR031919; Alpha-L-fucosidase, C-terminal	#	#	#	uniprot_trembl_Q3LID0_Q3LID0_HUMAN	IPR000933; Glycoside hydrolase, family 29 IPR013780; Glycosyl hydrolase, family 13, all-beta IPR013781; Glycoside hydrolase, catalytic domain IPR016286; Alpha-L-fucosidase, metazoa-type IPR017853; Glycoside hydrolase superfamily IPR031919; Alpha-L-fucosidase, C-terminal	-		EFV52206	MER0594789	IPR008160; Collagen triple helix repeat IPR010515; Collagenase NC10/endostatin IPR016186; C-type lectin-like IPR016187; C-type lectin fold	#	#	#	P39059	IPR008160; Collagen triple helix repeat IPR010515; Collagenase NC10/endostatin IPR016186; C-type lectin-like IPR016187; C-type lectin fold	-
TP02343	MER1148604	IPR001375; Peptidase S9, prolyl oligopeptidase, catalytic domain IPR002470; Peptidase S9A, prolyl oligopeptidase IPR023302; Peptidase S9A, N-terminal domain IPR029058; Alpha/Beta hydrolase fold	#	#	#	#	#	-		EFV52210	#	#	#	#	#	gi_62653763_ref_XP_343403.2	IPR000998; MAM domain IPR003961; Fibronectin type III IPR007110; Immunoglobulin-like domain IPR013320; Concanavalin A-like lectin/glucanase domain IPR013783; Immunoglobulin-like fold	-
TP02346	MER0611419	IPR001627; Sema domain IPR007110; Immunoglobulin-like domain IPR013783; Immunoglobulin-like fold IPR015943; WD40/YVTN repeat-like-containing domain IPR016201; Plexin-like fold	#	#	#	ENSRNOP00000051428	IPR001627; Sema domain IPR007110; Immunoglobulin-like domain IPR013783; Immunoglobulin-like fold IPR015943; WD40/YVTN repeat-like-containing domain IPR016201; Plexin-like fold	-		EFV52212	#	#	7tm_1	transmembrane receptor (rhodopsin family)	#	#	#	+
TP02355	MER0240643	IPR000445; Helix-hairpin-helix motif IPR000467; G-patch domain IPR003265; HhH-GPD domain IPR011257; DNA glycosylase IPR011666; Domain of unknown function DUF1604 IPR023170; Helix-turn-helix, base-excision DNA repair, C-terminal IPR030841; Endonuclease III-like protein 1	#	#	#	#	#	-		EFV52218	MER0451951	IPR004299; Membrane bound O-acyl transferase, MBOAT IPR010703; Dedicator of cytokinesis C-terminal	#	#	#	#	#	-
TP02357	MER0382114	IPR000323; Copper type II, ascorbate-dependent monooxygenase, N-terminal IPR000720; Peptidyl-glycine alpha-amidating monooxygenase IPR000834; Peptidase M14, carboxypeptidase A IPR001258; NHL repeat IPR008977; PHM/PNGase F domain IPR011042; Six-bladed beta-propeller, TolB-like IPR014784; Copper type II, ascorbate-dependent monooxygenase-like, C-terminal IPR024548; Copper type II ascorbate-dependen…	#	#	#	#	#	-		EFV52231	MER0382111	IPR000834; Peptidase M14, carboxypeptidase A IPR003146; Proteinase inhibitor, carboxypeptidase propeptide IPR009020; Proteinase inhibitor, propeptide	#	#	#	#	#	+
TP02358	MER0305597	IPR003439; ABC transporter-like IPR003593; AAA+ ATPase domain IPR027417; P-loop containing nucleoside triphosphate hydrolase	#	#	#	#	#	-		EFV52235	#	#	#	#	#	gi_49574210_ref_NP_067034.2	#	-
TP02369	MER0311215	IPR000086; NUDIX hydrolase domain IPR000716; Thyroglobulin type-1 IPR011992; EF-hand domain pair IPR015797; NUDIX hydrolase domain-like IPR018784; Learning associated protein 18-like IPR019577; SPARC/Testican, calcium-binding domain	#	#	#	#	#	-		EFV52242	MER1149934	IPR000033; LDLR class B repeat IPR000742; EGF-like domain IPR001881; EGF-like calcium-binding domain IPR002172; Low-density lipoprotein (LDL) receptor class A repeat IPR009030; Insulin-like growth factor binding protein, N-terminal IPR011042; Six-bladed beta-propeller, TolB-like IPR026823; Complement Clr-like EGF domain	#	#	#	#	#	+
TP02373	MER1150102	IPR006150; Cysteine-rich repeat IPR008197; WAP-type 'four-disulfide core' domain	#	#	#	#	#	-		EFV52245	MER0623957	IPR003126; Zinc finger, UBR-type IPR025704; E3 ubiquitin ligase, UBR4 IPR027417; P-loop containing nucleoside triphosphate hydrolase IPR032174; Intron-binding protein aquarius, N-terminal	#	#	#	#	#	-
TP02377	MER0700313	IPR029526; PiggyBac transposable element-derived protein	#	#	#	#	#	-		EFV52248	#	#	#	#	#	gi_8393450_ref_NP_058907.1	IPR001893; Cysteine-rich Golgi apparatus protein 1 repeat	-
TP02379	MER0766016	IPR006101; Glycoside hydrolase, family 2 IPR006102; Glycoside hydrolase, family 2, immunoglobulin-like beta-sandwich IPR006103; Glycoside hydrolase family 2, catalytic domain IPR006104; Glycosyl hydrolases family 2, sugar binding domain IPR008979; Galactose-binding domain-like IPR013781; Glycoside hydrolase, catalytic domain IPR013812; Glycoside hydrolase, family 2/20, immunoglobulin-like beta-sa…	#	#	#	gi_6754098_ref_NP_034498.1	IPR006101; Glycoside hydrolase, family 2 IPR006102; Glycoside hydrolase, family 2, immunoglobulin-like beta-sandwich IPR006103; Glycoside hydrolase family 2, catalytic domain IPR006104; Glycosyl hydrolases family 2, sugar binding domain IPR008979; Galactose-binding domain-like IPR013781; Glycoside hydrolase, catalytic domain IPR013812; Glycoside hydrolase, family 2/20, immunoglobulin-like beta-sa…	-		EFV52254	MER0483239	IPR000994; Peptidase M24, structural domain IPR013719; Domain of unknown function DUF1747 IPR013953; FACT complex subunit Spt16p/Cdc68p IPR029148; FACT complex subunit Spt16, N-terminal lobe domain IPR029149; Creatinase/Aminopeptidase P/Spt16, N-terminal	#	#	#	#	#	-
TP02380	MER1132587	IPR001881; EGF-like calcium-binding domain IPR002557; Chitin binding domain	#	#	#	gi_9506563_ref_NP_062270.1	IPR001881; EGF-like calcium-binding domain IPR002557; Chitin binding domain	-		EFV52270	#	#	#	#	#	Q574D8_Q574D8_RAT	IPR002110; Ankyrin repeat IPR020683; Ankyrin repeat-containing domain	-
TP02386	MER0611696	IPR003392; Patched IPR004765; Niemann-Pick C type protein IPR032190; Niemann-Pick C1, N-terminal	#	#	#	#	#	-		EFV52284	MER0224806	IPR000597; Ribosomal protein L3 IPR009000; Translation protein, beta-barrel domain IPR014729; Rossmann-like alpha/beta/alpha sandwich fold IPR014730; Electron transfer flavoprotein, alpha/beta-subunit, N-terminal IPR014731; Electron transfer flavoprotein, alpha subunit, C-terminal IPR029035; DHS-like NAD/FAD-binding domain	#	#	#	#	#	-
TP02387	MER1148386	IPR001254; Serine proteases, trypsin domain IPR001314; Peptidase S1A, chymotrypsin-type IPR009003; Peptidase S1, PA clan	#	#	#	#	#	+		EFV52292	#	#	#	#	IPR007666; ADP-specific phosphofructokinase/glucokinase IPR029056; Ribokinase-like	#	#	-
TP02389	MER1119469	IPR000276; G protein-coupled receptor, rhodopsin-like	7tm_1	transmembrane receptor (rhodopsin family)	#	#	#	-		EFV52293	#	#	#	#	IPR000719; Protein kinase domain IPR002290; Serine/threonine/dual specificity protein kinase, catalytic domain IPR011009; Protein kinase-like domain	#	#	-
TP02391	MER0682947	IPR007191; Sec8 exocyst complex component specific domain	#	#	#	#	#	-		EFV52300	MER0304349	IPR004045; Glutathione S-transferase, N-terminal IPR004046; Glutathione S-transferase, C-terminal IPR010987; Glutathione S-transferase, C-terminal-like IPR012336; Thioredoxin-like fold	#	#	#	#	#	-
TP02401	#	#	#	#	IPR000719; Protein kinase domain IPR002290; Serine/threonine/dual specificity protein kinase, catalytic domain IPR011009; Protein kinase-like domain	#	#	-		EFV52307	#	#	#	#	IPR000403; Phosphatidylinositol 3-/4-kinase, catalytic domain	#	#	+
TP02406	MER0226348	IPR002893; Zinc finger, MYND-type IPR005123; Oxoglutarate/iron-dependent dioxygenase IPR006620; Prolyl 4-hydroxylase, alpha subunit	#	#	#	#	#	-		EFV52315	MER0707822	IPR003877; SPRY domain IPR013320; Concanavalin A-like lectin/glucanase domain	#	#	#	#	#	+
TP02408	MER0434482	IPR002048; EF-hand domain IPR011992; EF-hand domain pair	#	#	#	#	#	-		EFV52319	MER0828115	IPR003593; AAA+ ATPase domain IPR003959; ATPase, AAA-type, core IPR007330; MIT IPR015415; Vps4 oligomerisation, C-terminal IPR027417; P-loop containing nucleoside triphosphate hydrolase	#	#	#	#	#	-
TP02415	MER0301952	IPR011047; Quinoprotein alcohol dehydrogenase-like superfamily IPR015943; WD40/YVTN repeat-like-containing domain	#	#	#	#	#	-		EFV52333	#	#	#	#	IPR022673; Hexokinase, C-terminal	#	#	+
TP02418	MER0533787	IPR001024; PLAT/LH2 domain	#	#	#	#	#	-		EFV52341	MER0286669	IPR000722; RNA polymerase, alpha subunit IPR006592; RNA polymerase, N-terminal IPR007066; RNA polymerase Rpb1, domain 3 IPR007073; RNA polymerase Rpb1, domain 7 IPR007075; RNA polymerase Rpb1, domain 6 IPR007080; RNA polymerase Rpb1, domain 1 IPR007081; RNA polymerase Rpb1, domain 5 IPR007083; RNA polymerase Rpb1, domain 4	#	#	#	#	#	-
TP02421	MER0647087	IPR001440; Tetratricopeptide repeat 1 IPR006636; Heat shock chaperonin-binding IPR011990; Tetratricopeptide-like helical domain IPR019734; Tetratricopeptide repeat	#	#	#	gi_82898515_ref_XP_917289.1	IPR001440; Tetratricopeptide repeat 1 IPR006636; Heat shock chaperonin-binding IPR011990; Tetratricopeptide-like helical domain IPR019734; Tetratricopeptide repeat	-		EFV52347	MER0308810	IPR000834; Peptidase M14, carboxypeptidase A	#	#	#	#	#	-
TP02423	MER0157595	IPR000742; EGF-like domain IPR001791; Laminin G domain IPR013320; Concanavalin A-like lectin/glucanase domain	#	#	#	uniprot_trembl_Q8IUE3_Q8IUE3_HUMAN	IPR000742; EGF-like domain IPR001791; Laminin G domain IPR013320; Concanavalin A-like lectin/glucanase domain	-		EFV52349	MER1149660	IPR001251; CRAL-TRIO lipid binding domain IPR009038; GOLD domain	#	#	#	#	#	-
TP02424	MER0277440	IPR000010; Cystatin domain IPR001806; Small GTPase superfamily IPR002041; Ran GTPase IPR003578; Small GTPase superfamily, Rho type IPR003579; Small GTPase superfamily, Rab type IPR005225; Small GTP-binding protein domain IPR020849; Small GTPase superfamily, Ras type IPR027417; P-loop containing nucleoside triphosphate hydrolase	#	#	#	#	#	-		EFV52359	MER1136009	IPR003877; SPRY domain IPR013320; Concanavalin A-like lectin/glucanase domain	#	#	#	#	#	-
TP02426	MER0493181	IPR009003; Peptidase S1, PA clan	#	#	#	P19637_TPA_RAT	IPR009003; Peptidase S1, PA clan	-		EFV52360	MER1097015		#	#	#	#	#	-
TP02435	MER0056243	IPR000626; Ubiquitin domain IPR000938; CAP Gly-rich domain IPR029071; Ubiquitin-related domain	#	#	#	#	#	-		EFV52363	MER0747089	IPR011766; Thiamine pyrophosphate enzyme, C-terminal TPP-binding IPR012000; Thiamine pyrophosphate enzyme, central domain IPR012001; Thiamine pyrophosphate enzyme, N-terminal TPP-binding domain IPR029035; DHS-like NAD/FAD-binding domain IPR029061; Thiamin diphosphate-binding fold	#	#	#	#	#	-
TP02437	MER1148493	IPR007484; Peptidase M28	#	#	#	#	#	-		EFV52365	MER0609554	IPR001368; TNFR/NGFR cysteine-rich region IPR011029; Death-like domain	#	#	#	#	#	-
TP02441	MER0488259	IPR001254; Serine proteases, trypsin domain IPR001314; Peptidase S1A, chymotrypsin-type IPR009003; Peptidase S1, PA clan	#	#	#	#	#	-		EFV52366	MER0997605	IPR001375; Peptidase S9, prolyl oligopeptidase, catalytic domain IPR002469; Dipeptidylpeptidase IV, N-terminal domain IPR029058; Alpha/Beta hydrolase fold	#	#	#	#	#	-
TP02447	MER0915680	IPR009771; Ribosome control protein 1 IPR015943; WD40/YVTN repeat-like-containing domain	#	#	#	#	#	-		EFV52369	#	#	#	#	IPR000719; Protein kinase domain IPR002290; Serine/threonine/dual specificity protein kinase, catalytic domain IPR011009; Protein kinase-like domain	#	#	-
TP02448	MER1148989	IPR013094; Alpha/beta hydrolase fold-3 IPR029058; Alpha/Beta hydrolase fold	#	#	#	#	#	-		EFV52370	MER0781046	IPR003598; Immunoglobulin subtype 2 IPR003599; Immunoglobulin subtype IPR007110; Immunoglobulin-like domain IPR013098; Immunoglobulin I-set IPR013783; Immunoglobulin-like fold	#	#	#	gi_9257240_ref_NP_059429.1	IPR003598; Immunoglobulin subtype 2 IPR003599; Immunoglobulin subtype IPR007110; Immunoglobulin-like domain IPR013098; Immunoglobulin I-set IPR013783; Immunoglobulin-like fold	-
TP02450	MER1111646	IPR018998; Endoribonuclease XendoU	#	#	#	P21128_PP11_HUMAN	IPR018998; Endoribonuclease XendoU	-		EFV52385	MER0726976	IPR000652; Triosephosphate isomerase IPR013785; Aldolase-type TIM barrel IPR022896; Triosephosphate isomerase, bacterial/eukaryotic	#	#	#	#	#	-
TP02456	#	#	#	#	#	gi_4757900_ref_NP_004334.1	IPR001580; Calreticulin/calnexin IPR009033; Calreticulin/calnexin, P domain IPR009169; Calreticulin IPR013320; Concanavalin A-like lectin/glucanase domain	-		EFV52388	MER1142885	IPR012340; Nucleic acid-binding, OB-fold	#	#	#	#	#	-
TP02457	MER0760904	IPR004147; UbiB domain IPR011009; Protein kinase-like domain IPR019579; Uncharacterised protein family UPF0564	#	#	IPR004147; UbiB domain IPR011009; Protein kinase-like domain IPR019579; Uncharacterised protein family UPF0564	gi_21312430_ref_NP_082381.1	IPR004147; UbiB domain IPR011009; Protein kinase-like domain IPR019579; Uncharacterised protein family UPF0564	-		EFV52392	#	#	#	#	#	Q66HG0_Q66HG0_RAT	IPR001841; Zinc finger, RING-type IPR013083; Zinc finger, RING/FYVE/PHD-type	-
TP02458	MER1148305	IPR001506; Peptidase M12A, astacin IPR006026; Peptidase, metallopeptidase IPR024079; Metallopeptidase, catalytic domain	#	#	#	gi_6981198_ref_NP_037315.1	IPR001506; Peptidase M12A, astacin IPR006026; Peptidase, metallopeptidase IPR024079; Metallopeptidase, catalytic domain	-		EFV52403	MER1150638	IPR002928; Myosin tail	#	#	#	#	#	+
TP02459	MER0298225	IPR001506; Peptidase M12A, astacin IPR006026; Peptidase, metallopeptidase IPR024079; Metallopeptidase, catalytic domain	#	#	#	#	#	-		EFV52405	MER0747054	IPR007379; Tim44-like domain IPR017303; Mitochondrial import inner membrane translocase subunit Tim44	#	#	#	#	#	-
TP02460	MER1149806	IPR002126; Cadherin IPR015919; Cadherin-like	#	#	#	gi_12963485_ref_NP_075604.1	IPR002126; Cadherin IPR015919; Cadherin-like	-		EFV52411	MER0707133	IPR003409; MORN motif	#	#	#	#	#	-
TP02461	#	#	#	#	IPR000306; FYVE zinc finger IPR002014; VHS domain IPR008942; ENTH/VHS IPR011011; Zinc finger, FYVE/PHD-type IPR013083; Zinc finger, RING/FYVE/PHD-type IPR017073; Ubiquitin binding protein, Hrs/VPS27 IPR018205; VHS subgroup IPR024641; Hepatocyte growth factor-regulated tyrosine kinase substrate, helical domain	#	#	-		EFV52428	MER1088996	IPR000426; Proteasome alpha-subunit, N-terminal domain IPR001353; Proteasome, subunit alpha/beta IPR029055; Nucleophile aminohydrolases, N-terminal	#	#	#	#	#	-
TP02464	MER0427908	IPR001781; Zinc finger, LIM-type IPR002931; Transglutaminase-like	#	#	#	#	#	-		EFV52430	#	#	#	#	#	gi_62665450_ref_XP_214720.3	IPR011990; Tetratricopeptide-like helical domain IPR013618; Domain of unknown function DUF1736 IPR019734; Tetratricopeptide repeat	-
TP02466	MER1148295	IPR001007; VWFC domain IPR004094; Antistasin-like domain IPR011061; Hirudin/antistatin	#	#	#	#	#	-		EFV52461	MER1073637	IPR029052; Metallo-dependent phosphatase-like	#	#	#	#	#	-
TP02467	MER1148321	IPR006575; RWD domain IPR016135; Ubiquitin-conjugating enzyme/RWD-like IPR022764; Peptidase S54, rhomboid domain	#	#	#	#	#	-		EFV52464	#	#	#	#	IPR000756; Diacylglycerol kinase, accessory domain IPR001206; Diacylglycerol kinase, catalytic domain IPR002219; Protein kinase C-like, phorbol ester/diacylglycerol-binding domain IPR016064; NAD kinase/diacylglycerol kinase-like domain	#	#	-
TP02476	MER0270780	IPR000235; Ribosomal protein S5/S7 IPR005716; Ribosomal protein S5/S7, eukaryotic/archaeal IPR023798; Ribosomal protein S7 domain	#	#	#	#	#	-		EFV52477	MER0693748	IPR003593; AAA+ ATPase domain IPR003959; ATPase, AAA-type, core IPR027417; P-loop containing nucleoside triphosphate hydrolase	#	#	#	#	#	-
TP02479	MER1148353	IPR000034; Laminin IV IPR000742; EGF-like domain IPR002049; Laminin EGF domain IPR008211; Laminin, N-terminal	#	#	#	#	#	-		EFV52478	#	#	#	#	#	Q3B8Q4_Q3B8Q4_RAT	IPR001806; Small GTPase superfamily IPR002041; Ran GTPase IPR003578; Small GTPase superfamily, Rho type IPR003579; Small GTPase superfamily, Rab type IPR005225; Small GTP-binding protein domain IPR020849; Small GTPase superfamily, Ras type IPR027417; P-loop containing nucleoside triphosphate hydrolase	-
TP02480	MER1148672	IPR006149; EB domain	#	#	#	#	#	-		EFV52479	MER0145804	IPR001680; WD40 repeat IPR015943; WD40/YVTN repeat-like-containing domain IPR017986; WD40-repeat-containing domain	#	#	#	#	#	-
TP02481	MER1135356	IPR000873; AMP-dependent synthetase/ligase	#	#	#	#	#	-		EFV52481	MER0969464	IPR001594; Zinc finger, DHHC-type, palmitoyltransferase	#	#	#	#	#	-
TP02484	#	#	#	#	#	Q8C8G9_Q8C8G9_MOUSE	IPR004843; Calcineurin-like phosphoesterase domain, apaH type IPR006179; 5'-Nucleotidase/apyrase IPR008334; 5'-Nucleotidase, C-terminal IPR029052; Metallo-dependent phosphatase-like	+		EFV52494	#	#	#	#	IPR000719; Protein kinase domain IPR002290; Serine/threonine/dual specificity protein kinase, catalytic domain IPR011009; Protein kinase-like domain	#	#	-
TP02486	MER0797238	IPR001107; Band 7 domain IPR001972; Stomatin family	#	#	#	#	#	-		EFV52508	MER0442399	IPR000494; Receptor L-domain IPR001245; Serine-threonine/tyrosine-protein kinase catalytic domain IPR003961; Fibronectin type III IPR006211; Furin-like cysteine-rich domain IPR006212; Furin-like repeat IPR009030; Insulin-like growth factor binding protein, N-terminal IPR011009; Protein kinase-like domain IPR013783; Immunoglobulin-like fold IPR020635; Tyrosine-protein kinase, catalytic domain	IPR000494	Receptor L-domain	IPR000494; Receptor L-domain IPR001245; Serine-threonine/tyrosine-protein kinase catalytic domain IPR003961; Fibronectin type III IPR006211; Furin-like cysteine-rich domain IPR006212; Furin-like repeat IPR009030; Insulin-like growth factor binding protein, N-terminal IPR011009; Protein kinase-like domain IPR013783; Immunoglobulin-like fold IPR020635; Tyrosine-protein kinase, catalytic domain	#	#	-
TP02488	MER0309539	IPR001461; Aspartic peptidase IPR021109; Aspartic peptidase domain	#	#	#	gi_4503143_ref_NP_001900.1	IPR001461; Aspartic peptidase IPR021109; Aspartic peptidase domain	-		EFV52520	MER0488182	IPR000980; SH2 domain IPR001245; Serine-threonine/tyrosine-protein kinase catalytic domain IPR011009; Protein kinase-like domain	#	#	IPR000980; SH2 domain IPR001245; Serine-threonine/tyrosine-protein kinase catalytic domain IPR011009; Protein kinase-like domain	#	#	-
TP02507	MER0224978	IPR002130; Cyclophilin-type peptidyl-prolyl cis-trans isomerase domain IPR029000; Cyclophilin-like domain	#	#	#	#	#	-		EFV52526	MER0384249	IPR001461; Aspartic peptidase IPR021109; Aspartic peptidase domain	#	#	#	Q9D7R7	IPR001461; Aspartic peptidase IPR021109; Aspartic peptidase domain	-
TP02512	MER0639790	IPR000608; Ubiquitin-conjugating enzyme E2 IPR016135; Ubiquitin-conjugating enzyme/RWD-like	#	#	#	#	#	-		EFV52531	MER0319854	IPR004841; Amino acid permease/ SLC12A domain IPR018491; SLC12A transporter, C-terminal	#	#	#	#	#	-
TP02513	#	#	#	#	IPR000719; Protein kinase domain IPR002290; Serine/threonine/dual specificity protein kinase, catalytic domain IPR007087; Zinc finger, C2H2 IPR011009; Protein kinase-like domain IPR013087; Zinc finger C2H2-type/integrase DNA-binding domain IPR015880; Zinc finger, C2H2-like	#	#	-		EFV52542	MER0767995	IPR000668; Peptidase C1A, papain C-terminal IPR013201; Cathepsin propeptide inhibitor domain (I29)	#	#	#	#	#	-
TP02528	#	#	#	#	#	gi_70608161_ref_NP_001020450.1	IPR004345; TB2/DP1/HVA22-related protein	-		EFV52545	MER0310485	IPR005078; Peptidase C54	#	#	#	#	#	-
TP02529	MER0959259	IPR000595; Cyclic nucleotide-binding domain IPR003938; Potassium channel, voltage-dependent, EAG/ELK/ERG IPR005821; Ion transport domain IPR014710; RmlC-like jelly roll fold IPR018490; Cyclic nucleotide-binding-like	#	#	#	#	#	+		EFV52556	#	#	#	#	IPR000270; PB1 domain IPR000719; Protein kinase domain IPR000961; AGC-kinase, C-terminal IPR002219; Protein kinase C-like, phorbol ester/diacylglycerol-binding domain IPR002290; Serine/threonine/dual specificity protein kinase, catalytic domain IPR011009; Protein kinase-like domain IPR017892; Protein kinase, C-terminal IPR020454; Diacylglycerol/phorbol-ester binding	#	#	-
TP02541	MER1078077	IPR009060; UBA-like IPR015940; Ubiquitin-associated domain	#	#	#	#	#	-		EFV52559	MER0441546	IPR001269; tRNA-dihydrouridine synthase IPR001353; Proteasome, subunit alpha/beta IPR013785; Aldolase-type TIM barrel IPR029055; Nucleophile aminohydrolases, N-terminal	#	#	#	#	#	-
TP02543	MER1148819	IPR004156; Organic anion transporter polypeptide OATP IPR020846; Major facilitator superfamily domain IPR031420; UPF0669 protein C6orf120	#	#	#	#	#	-		EFV52563	#	#	#	#	IPR000705; Galactokinase IPR006206; Mevalonate/galactokinase IPR013750; GHMP kinase, C-terminal domain IPR014721; Ribosomal protein S5 domain 2-type fold, subgroup IPR019539; Galactokinase galactose-binding domain IPR020568; Ribosomal protein S5 domain 2-type fold	#	#	-
TP02545	#	#	#	#	IPR000719; Protein kinase domain IPR002290; Serine/threonine/dual specificity protein kinase, catalytic domain IPR003100; PAZ domain IPR003165; Piwi domain IPR003674; Oligosaccharyl transferase, STT3 subunit IPR011009; Protein kinase-like domain IPR012337; Ribonuclease H-like domain IPR014811; Argonaute, linker 1 domain IPR032472; Argonaute linker 2 domain IPR032473; Protein argonaute, Mid domain…	#	#	-		EFV52564	#	#	#	#	IPR001245; Serine-threonine/tyrosine-protein kinase catalytic domain IPR003961; Fibronectin type III IPR011009; Protein kinase-like domain IPR020635; Tyrosine-protein kinase, catalytic domain	#	#	-
TP02561	#	#	#	#	IPR000008; C2 domain IPR000719; Protein kinase domain IPR001623; DnaJ domain IPR002290; Serine/threonine/dual specificity protein kinase, catalytic domain IPR011009; Protein kinase-like domain IPR014020; Tensin phosphatase, C2 domain IPR029021; Protein-tyrosine phosphatase-like	#	#	-		EFV52578	MER0959108	IPR000557; Calponin repeat IPR001715; Calponin homology domain IPR003096; Smooth muscle protein/calponin	#	#	#	#	#	-
TP02573	MER1115765	IPR009543; Vacuolar protein sorting-associated protein 13, SHR-binding domain	#	#	#	#	#	-		EFV52580	MER0267674	IPR008942; ENTH/VHS IPR011417; AP180 N-terminal homology (ANTH) domain IPR013809; ENTH domain IPR014712; Phosphoinositide-binding clathrin adaptor, domain 2	#	#	#	#	#	-
TP02579	#	#	#	#	IPR002504; NAD kinase IPR016064; NAD kinase/diacylglycerol kinase-like domain IPR017437; ATP-NAD kinase, PpnK-type, all-beta IPR017438; Inorganic polyphosphate/ATP-NAD kinase, domain 1	#	#	-		EFV52588	#	#	#	#	IPR000008; C2 domain IPR002219; Protein kinase C-like, phorbol ester/diacylglycerol-binding domain IPR010439; Calcium-dependent secretion activator IPR019558; Mammalian uncoordinated homology 13, subgroup, domain 2	#	#	-
TP02594	#	#	#	#	IPR000719; Protein kinase domain IPR002290; Serine/threonine/dual specificity protein kinase, catalytic domain IPR011009; Protein kinase-like domain	#	#	-		EFV52591	MER1052266	IPR005839; Methylthiotransferase IPR006466; MiaB-like tRNA modifying enzyme, archaeal-type IPR006638; Elongator protein 3/MiaB/NifB IPR007197; Radical SAM IPR013848; Methylthiotransferase, N-terminal IPR023404; Radical SAM, alpha/beta horseshoe	#	#	#	#	#	-
TP02598	#	#	#	#	#	gi_5454090_ref_NP_006271.1	IPR008855; Translocon-associated	-		EFV52603	MER0356425	IPR001506; Peptidase M12A, astacin IPR003582; ShKT domain IPR006026; Peptidase, metallopeptidase IPR024079; Metallopeptidase, catalytic domain	#	#	#	#	#	-
TP02600	#	#	7tm_3	transmembrane sweet-taste receptor of 3 GCPR	#	Q62916_Q62916_RAT	IPR000337; GPCR, family 3 IPR001828; Receptor, ligand binding region IPR017978; GPCR family 3, C-terminal IPR028082; Periplasmic binding protein-like I	+		EFV52608	#	#	#	#	#	gi_51948466_ref_NP_001004249.1	IPR009038; GOLD domain	-
TP02603	MER1135854	IPR000175; Sodium:neurotransmitter symporter	#	#	#	#	#	-		EFV52609	MER1133665	IPR006073; GTP binding domain IPR011701; Major facilitator superfamily IPR011990; Tetratricopeptide-like helical domain IPR012971; Nucleolar GTP-binding protein 2, N-terminal domain IPR019734; Tetratricopeptide repeat IPR020846; Major facilitator superfamily domain IPR027417; P-loop containing nucleoside triphosphate hydrolase	#	#	#	#	#	-
TP02604	MER0366195	IPR000001; Kringle IPR001190; SRCR domain IPR001254; Serine proteases, trypsin domain IPR001304; C-type lectin IPR001314; Peptidase S1A, chymotrypsin-type IPR002172; Low-density lipoprotein (LDL) receptor class A repeat IPR003609; PAN/Apple domain IPR009003; Peptidase S1, PA clan IPR013806; Kringle-like fold IPR016186; C-type lectin-like IPR016187; C-type lectin fold IPR017448; SRCR-like domain	#	#	#	O08762_NETR_MOUSE	IPR000001; Kringle IPR001190; SRCR domain IPR001254; Serine proteases, trypsin domain IPR001304; C-type lectin IPR001314; Peptidase S1A, chymotrypsin-type IPR002172; Low-density lipoprotein (LDL) receptor class A repeat IPR003609; PAN/Apple domain IPR009003; Peptidase S1, PA clan IPR013806; Kringle-like fold IPR016186; C-type lectin-like IPR016187; C-type lectin fold IPR017448; SRCR-like domain	-		EFV52614	#	#	#	#	IPR000719; Protein kinase domain IPR002290; Serine/threonine/dual specificity protein kinase, catalytic domain IPR007087; Zinc finger, C2H2 IPR011009; Protein kinase-like domain IPR013087; Zinc finger C2H2-type/integrase DNA-binding domain IPR015880; Zinc finger, C2H2-like	#	#	-
TP02605	MER0265289	IPR003579; Small GTPase superfamily, Rab type IPR005225; Small GTP-binding protein domain IPR006689; Small GTPase superfamily, ARF/SAR type IPR024156; Small GTPase superfamily, ARF type IPR027417; P-loop containing nucleoside triphosphate hydrolase	#	#	#	#	#	-		EFV52615	MER0639790	IPR000608; Ubiquitin-conjugating enzyme E2 IPR016135; Ubiquitin-conjugating enzyme/RWD-like	#	#	#	#	#	-
TP02607	#	#	7tm_1	transmembrane receptor (rhodopsin family)	#	#	#	+		EFV52620	MER0224978	IPR002130; Cyclophilin-type peptidyl-prolyl cis-trans isomerase domain IPR029000; Cyclophilin-like domain	#	#	#	#	#	-
TP02627	MER0777771	IPR003598; Immunoglobulin subtype 2 IPR003599; Immunoglobulin subtype IPR003961; Fibronectin type III IPR007110; Immunoglobulin-like domain IPR013151; Immunoglobulin IPR013783; Immunoglobulin-like fold	#	#	#	gi_8393087_ref_NP_059054.1	IPR003598; Immunoglobulin subtype 2 IPR003599; Immunoglobulin subtype IPR003961; Fibronectin type III IPR007110; Immunoglobulin-like domain IPR013151; Immunoglobulin IPR013783; Immunoglobulin-like fold	-		EFV52626	MER0946444	IPR001296; Glycosyl transferase, family 1 IPR002198; Short-chain dehydrogenase/reductase SDR IPR002347; Glucose/ribitol dehydrogenase IPR016040; NAD(P)-binding domain	#	#	#	#	#	-
TP02630	MER1148258	IPR002818; DJ-1/PfpI IPR006287; DJ-1 IPR029062; Class I glutamine amidotransferase-like	#	#	#	#	#	-		EFV52642	MER0494253	IPR000008; C2 domain	#	#	#	#	#	-
TP02645	MER1150757	IPR004044; K Homology domain, type 2 IPR005225; Small GTP-binding protein domain IPR005662; GTP-binding protein Era IPR006073; GTP binding domain IPR009019; K homology domain, prokaryotic type IPR015946; K homology domain-like, alpha/beta IPR027417; P-loop containing nucleoside triphosphate hydrolase	#	#	#	#	#	-		EFV52650	MER0267972	IPR000504; RNA recognition motif domain IPR012677; Nucleotide-binding alpha-beta plait domain	#	#	#	#	#	-
TP02650	MER1122462	IPR010655; Pre-mRNA cleavage complex subunit Clp1 IPR013568; SEFIR domain IPR027417; P-loop containing nucleoside triphosphate hydrolase IPR028606; Polyribonucleotide 5-hydroxyl-kinase Clp1 IPR032319; Polyribonucleotide 5'-hydroxyl-kinase Clp1, P-loop domain IPR032324; Clp1, N-terminal beta-sandwich domain	#	#	IPR010655; Pre-mRNA cleavage complex subunit Clp1 IPR013568; SEFIR domain IPR027417; P-loop containing nucleoside triphosphate hydrolase IPR028606; Polyribonucleotide 5-hydroxyl-kinase Clp1 IPR032319; Polyribonucleotide 5'-hydroxyl-kinase Clp1, P-loop domain IPR032324; Clp1, N-terminal beta-sandwich domain	#	#	-		EFV52658	#	#	#	#	IPR000705; Galactokinase IPR006206; Mevalonate/galactokinase IPR013750; GHMP kinase, C-terminal domain IPR014721; Ribosomal protein S5 domain 2-type fold, subgroup IPR019539; Galactokinase galactose-binding domain IPR020568; Ribosomal protein S5 domain 2-type fold	#	#	+
TP02656	MER0493191	IPR009003; Peptidase S1, PA clan	#	#	#	#	#	-		EFV52672	#	#	#	#	IPR000980; SH2 domain IPR001245; Serine-threonine/tyrosine-protein kinase catalytic domain IPR001452; SH3 domain IPR011009; Protein kinase-like domain IPR020635; Tyrosine-protein kinase, catalytic domain	#	#	-
TP02663	MER1148486	IPR004156; Organic anion transporter polypeptide OATP IPR020846; Major facilitator superfamily domain	#	#	#	#	#	-		EFV52675	MER0225103	IPR001164; Arf GTPase activating protein IPR001849; Pleckstrin homology domain IPR002110; Ankyrin repeat IPR011993; Pleckstrin-homology domain (PH domain)/Phosphotyrosine-binding domain (PTB) IPR020683; Ankyrin repeat-containing domain	#	#	#	#	#	-
TP02672	MER0832739	IPR001388; Synaptobrevin IPR010908; Longin domain IPR011012; Longin-like domain	#	#	#	#	#	-		EFV52676	#	#	#	#	#	gi_4757900_ref_NP_004334.1	IPR001580; Calreticulin/calnexin IPR009033; Calreticulin/calnexin, P domain IPR009169; Calreticulin IPR013320; Concanavalin A-like lectin/glucanase domain	+
TP02673	MER0310114	IPR000361; FeS cluster biogenesis IPR016092; FeS cluster insertion protein	#	#	#	#	#	-		EFV52681	MER0312893	IPR003323; OTU domain	#	#	#	#	#	-
TP02681	MER1151146	IPR006150; Cysteine-rich repeat IPR008197; WAP-type 'four-disulfide core' domain	#	#	#	#	#	-		EFV52682	#	#	#	#	IPR000719; Protein kinase domain IPR002219; Protein kinase C-like, phorbol ester/diacylglycerol-binding domain IPR002290; Serine/threonine/dual specificity protein kinase, catalytic domain IPR011009; Protein kinase-like domain IPR011993; Pleckstrin-homology domain (PH domain)/Phosphotyrosine-binding domain (PTB) IPR020454; Diacylglycerol/phorbol-ester binding	#	#	+
TP02682	MER0438054	IPR006761; Twisted gastrulation (Tsg) protein IPR008506; Protein of unknown function DUF788, TMEM208	#	#	#	#	#	-		EFV52685	MER0916477	IPR000008; C2 domain IPR001936; Ras GTPase-activating protein IPR008936; Rho GTPase activation protein	#	#	#	#	#	-
TP02684	MER1092246	IPR012580; NUC153 IPR015943; WD40/YVTN repeat-like-containing domain IPR017986; WD40-repeat-containing domain	#	#	#	#	#	-		EFV52687	MER1116512	IPR000253; Forkhead-associated (FHA) domain IPR001752; Kinesin motor domain IPR001849; Pleckstrin homology domain IPR008984; SMAD/FHA domain IPR011993; Pleckstrin-homology domain (PH domain)/Phosphotyrosine-binding domain (PTB) IPR022140; Kinesin-like KIF1-type IPR022164; Kinesin-like IPR027417; P-loop containing nucleoside triphosphate hydrolase IPR032405; Kinesin-associated	#	#	#	#	#	-
TP02694	MER0180712	IPR001734; Sodium/solute symporter	#	#	#	#	#	-		EFV52697	MER0593316	IPR001841; Zinc finger, RING-type IPR003877; SPRY domain IPR013083; Zinc finger, RING/FYVE/PHD-type IPR013320; Concanavalin A-like lectin/glucanase domain	#	#	#	#	#	-
TP02695	MER1148831	IPR006693; Partial AB-hydrolase lipase domain IPR025483; Lipase, eukaryotic IPR029058; Alpha/Beta hydrolase fold	#	#	#	P04634_LIPG_RAT	IPR006693; Partial AB-hydrolase lipase domain IPR025483; Lipase, eukaryotic IPR029058; Alpha/Beta hydrolase fold	-		EFV52700	MER1148873	IPR000997; Cholinesterase IPR002018; Carboxylesterase, type B IPR029058; Alpha/Beta hydrolase fold	IPR002018	Carboxylesterase, type B	#	gi_71896665_ref_NP_033868.2	IPR000997; Cholinesterase IPR002018; Carboxylesterase, type B IPR029058; Alpha/Beta hydrolase fold	+
TP02704	MER0486985	IPR000897; Signal recognition particle, SRP54 subunit, GTPase domain IPR003593; AAA+ ATPase domain IPR004125; Signal recognition particle, SRP54 subunit, M-domain IPR006325; Signal recognition particle, SRP54 subunit, eukaryotic IPR013822; Signal recognition particle, SRP54 subunit, helical bundle IPR022941; Signal recognition particle, SRP54 subunit IPR027417; P-loop containing nucleoside tripho…	#	#	#	#	#	-		EFV52725	MER0929133	IPR002099; DNA mismatch repair protein family IPR003594; Histidine kinase-like ATPase, C-terminal domain IPR013507; DNA mismatch repair protein, C-terminal IPR014721; Ribosomal protein S5 domain 2-type fold, subgroup IPR020568; Ribosomal protein S5 domain 2-type fold IPR032189; DNA mismatch repair protein Mlh1, C-terminal	#	#	IPR002099; DNA mismatch repair protein family IPR003594; Histidine kinase-like ATPase, C-terminal domain IPR013507; DNA mismatch repair protein, C-terminal IPR014721; Ribosomal protein S5 domain 2-type fold, subgroup IPR020568; Ribosomal protein S5 domain 2-type fold IPR032189; DNA mismatch repair protein Mlh1, C-terminal	#	#	-
TP02721	#	#	#	#	IPR000719; Protein kinase domain IPR001849; Pleckstrin homology domain IPR002290; Serine/threonine/dual specificity protein kinase, catalytic domain IPR011009; Protein kinase-like domain IPR011993; Pleckstrin-homology domain (PH domain)/Phosphotyrosine-binding domain (PTB)	#	#	-		EFV52749	MER0497116	IPR000210; BTB/POZ domain IPR003131; Potassium channel tetramerisation-type BTB domain IPR003968; Potassium channel, voltage dependent, Kv IPR003974; Potassium channel, voltage dependent, Kv3 IPR005821; Ion transport domain IPR011333; POZ domain IPR027359; Voltage-dependent channel, four helix bundle domain IPR028325; Voltage-gated potassium channel	#	#	#	#	#	-
TP02724	MER0295477	IPR000194; ATPase, F1/V1/A1 complex, alpha/beta subunit, nucleotide-binding domain IPR000793; ATPase, F1/V1/A1 complex, alpha/beta subunit, C-terminal IPR004100; ATPase, F1 complex alpha/beta subunit, N-terminal domain IPR005725; ATPase, V1 complex, subunit A IPR022878; V-type ATP synthase catalytic alpha chain IPR024034; ATPase, F1 complex beta subunit/V1 complex, C-terminal IPR027417; P-loop co…	#	#	#	#	#	-		EFV52750	#	#	#	#	IPR019265; Protein of unknown function UPF0568 IPR020618; Adenylate kinase isoenzyme 6 IPR027417; P-loop containing nucleoside triphosphate hydrolase	#	#	-
TP02729	#	#	#	#	#	gi_62656231_ref_XP_220557.3	IPR000863; Sulfotransferase domain IPR027417; P-loop containing nucleoside triphosphate hydrolase	-		EFV52753	#	#	#	#	#	gi_59806345_ref_NP_002293.2	IPR016047; Peptidase M23	-
TP02747	MER1150958	IPR001019; Guanine nucleotide binding protein (G-protein), alpha subunit IPR001408; G-protein alpha subunit, group I IPR011025; G protein alpha subunit, helical insertion IPR027417; P-loop containing nucleoside triphosphate hydrolase	#	#	#	#	#	-		EFV52755	MER0183279	IPR003338; CDC48, N-terminal subdomain IPR003593; AAA+ ATPase domain IPR003959; ATPase, AAA-type, core IPR004201; CDC48, domain 2 IPR005938; AAA ATPase, CDC48 family IPR009010; Aspartate decarboxylase-like domain IPR015415; Vps4 oligomerisation, C-terminal IPR027417; P-loop containing nucleoside triphosphate hydrolase IPR029067; CDC48 domain 2-like	#	#	#	#	#	-
TP02756	MER0195399	IPR006368; GDP-mannose 4,6-dehydratase IPR016040; NAD(P)-binding domain	#	#	#	#	#	-		EFV52764	MER1150548		#	#	#	#	#	-
TP02757	MER1148350	IPR002350; Kazal domain IPR015797; NUDIX hydrolase domain-like IPR021757; Ribosomal protein L46	#	#	#	gi_26667177_ref_NP_071446.2	IPR002350; Kazal domain IPR015797; NUDIX hydrolase domain-like IPR021757; Ribosomal protein L46	-		EFV52765	MER0806868	IPR001107; Band 7 domain IPR003107; HAT (Half-A-TPR) repeat IPR008847; Suppressor of forked	#	#	#	gi_62656822_ref_XP_220756.3	IPR001107; Band 7 domain IPR003107; HAT (Half-A-TPR) repeat IPR008847; Suppressor of forked	-
TP02760	MER1119697	IPR005225; Small GTP-binding protein domain IPR006084; XPG/Rad2 endonuclease IPR006085; XPG N-terminal IPR006086; XPG-I domain IPR008918; Helix-hairpin-helix motif, class 2 IPR009000; Translation protein, beta-barrel domain IPR020045; 5'-3' exonuclease, C-terminal domain IPR023115; Translation initiation factor IF- 2, domain 3 IPR027417; P-loop containing nucleoside triphosphate hydrolase IPR0290…	#	#	#	#	#	-		EFV52766	#	#	#	#	#	Q3B8Q4_Q3B8Q4_RAT	IPR001806; Small GTPase superfamily IPR003579; Small GTPase superfamily, Rab type IPR020849; Small GTPase superfamily, Ras type IPR027417; P-loop containing nucleoside triphosphate hydrolase	-
TP02763	MER0268466	IPR001283; Cysteine-rich secretory protein, allergen V5/Tpx-1-related IPR014044; CAP domain	#	#	#	#	#	-		EFV52770	MER0169372	IPR008015; GMP phosphodiesterase, delta subunit IPR014756; Immunoglobulin E-set	#	#	#	#	#	-
TP02765	MER1134850	IPR008928; Six-hairpin glycosidase-like IPR010401; Glycogen debranching enzyme IPR013781; Glycoside hydrolase, catalytic domain IPR017853; Glycoside hydrolase superfamily IPR029436; Eukaryotic glycogen debranching enzyme, N-terminal domain	#	#	#	#	#	-		EFV52772	MER0258406	IPR000331; Rap GTPase activating protein domain	#	#	#	#	#	-
TP02774	MER0280334	IPR000340; Dual specificity phosphatase, catalytic domain IPR001357; BRCT domain IPR013083; Zinc finger, RING/FYVE/PHD-type IPR020422; Dual specificity protein phosphatase domain IPR024991; Anaphase-promoting complex subunit 11 IPR029021; Protein-tyrosine phosphatase-like	#	#	#	#	#	-		EFV52788	MER0561407	IPR000904; Sec7 domain IPR015403; Domain of unknown function DUF1981, Sec7 associated IPR016024; Armadillo-type fold IPR023394; Sec7 domain, alpha orthogonal bundle IPR032629; Mon2, dimerisation and cyclophilin-binding domain	#	#	#	#	#	-
TP02777	MER1046732	IPR003029; S1 domain IPR011488; Translation initiation factor 2, alpha subunit IPR012340; Nucleic acid-binding, OB-fold IPR022967; RNA-binding domain, S1 IPR024054; Translation initiation factor 2, alpha subunit, middle domain IPR024055; Translation initiation factor 2, alpha subunit, C-terminal	#	#	#	#	#	-		EFV52793	MER1150179	IPR001305; Heat shock protein DnaJ, cysteine-rich domain IPR001623; DnaJ domain IPR002939; Chaperone DnaJ, C-terminal IPR008971; HSP40/DnaJ peptide-binding	#	#	#	#	#	-
TP02783	MER0429623	IPR004143; Biotinyl protein ligase (BPL) and lipoyl protein ligase (LPL), catalytic domain	#	#	#	#	#	-		EFV52795	MER0353151	IPR002223; Pancreatic trypsin inhibitor Kunitz domain	#	#	#	#	#	-
TP02785	MER0788714	IPR000640; Translation elongation factor EFG, V domain IPR000795; Transcription factor, GTP-binding domain IPR004161; Translation elongation factor EFTu/EF1A, domain 2 IPR004540; Translation elongation factor EFG/EF2 IPR005225; Small GTP-binding protein domain IPR005517; Translation elongation factor EFG/EF2, domain IV IPR009000; Translation protein, beta-barrel domain IPR009022; Elongation facto…	#	#	#	#	#	-		EFV52796	MER1148562		#	#	#	#	#	-
TP02789	#	#	#	#	IPR000719; Protein kinase domain IPR002290; Serine/threonine/dual specificity protein kinase, catalytic domain IPR011009; Protein kinase-like domain	#	#	+		EFV52801	MER1148872	IPR002223; Pancreatic trypsin inhibitor Kunitz domain IPR006149; EB domain IPR006150; Cysteine-rich repeat IPR028150; Lustrin, cysteine-rich repeated domain	#	#	#	#	#	-
TP02792	#	#	#	#	IPR000719; Protein kinase domain IPR002290; Serine/threonine/dual specificity protein kinase, catalytic domain IPR011009; Protein kinase-like domain	#	#	-		EFV52802	MER0032722	IPR003020; Bicarbonate transporter, eukaryotic IPR011531; Bicarbonate transporter, C-terminal IPR016152; Phosphotransferase/anion transporter	#	#	#	#	#	-
TP02793	MER0824908	IPR005176; Potentiating neddylation domain IPR009060; UBA-like	#	#	#	#	#	-		EFV52805	MER0350595	IPR001245; Serine-threonine/tyrosine-protein kinase catalytic domain IPR002290; Serine/threonine/dual specificity protein kinase, catalytic domain IPR011009; Protein kinase-like domain	#	#	IPR001245; Serine-threonine/tyrosine-protein kinase catalytic domain IPR002290; Serine/threonine/dual specificity protein kinase, catalytic domain IPR011009; Protein kinase-like domain	#	#	-
TP02795	#	#	#	#	#	ENSRNOP00000051181	IPR014044; CAP domain	+		EFV52816	MER0322347	IPR016699; Acid ceramidase-like IPR029130; Acid ceramidase, N-terminal IPR029132; Choloylglycine hydrolase/NAAA C-terminal	#	#	#	#	#	-
TP02807	MER0651305	IPR019009; Signal recognition particle receptor, beta subunit IPR027417; P-loop containing nucleoside triphosphate hydrolase	#	#	#	#	#	-		EFV52820	#	#	#	#	#	Q62009	IPR000782; FAS1 domain	+
TP02810	#	#	#	#	IPR000719; Protein kinase domain IPR002290; Serine/threonine/dual specificity protein kinase, catalytic domain IPR011009; Protein kinase-like domain	#	#	-		EFV52822	MER0239278	IPR000941; Enolase IPR020810; Enolase, C-terminal IPR020811; Enolase, N-terminal IPR029017; Enolase N-terminal domain-like IPR029065; Enolase C-terminal domain-like	#	#	#	#	#	-
TP02811	MER1148603	IPR001254; Serine proteases, trypsin domain IPR002172; Low-density lipoprotein (LDL) receptor class A repeat IPR009003; Peptidase S1, PA clan IPR020067; Frizzled domain	#	#	#	#	#	+		EFV52829	#	#	#	#	IPR002498; Phosphatidylinositol-4-phosphate 5-kinase, core IPR016034; Phosphatidylinositol-4-phosphate 5-kinase, core, subgroup IPR027483; Phosphatidylinositol-4-phosphate 5-kinase, C-terminal IPR027484; Phosphatidylinositol-4-phosphate 5-kinase, N-terminal domain	#	#	-
TP02812	MER1150080	IPR001164; Arf GTPase activating protein IPR001849; Pleckstrin homology domain IPR002110; Ankyrin repeat IPR007889; DNA binding HTH domain, Psq-type IPR009057; Homeodomain-like IPR011993; Pleckstrin-homology domain (PH domain)/Phosphotyrosine-binding domain (PTB) IPR020683; Ankyrin repeat-containing domain IPR027267; Arfaptin homology (AH) domain/BAR domain	#	#	#	#	#	-		EFV52831	MER0181461	IPR001732; UDP-glucose/GDP-mannose dehydrogenase, N-terminal IPR008927; 6-phosphogluconate dehydrogenase C-terminal domain-like IPR014026; UDP-glucose/GDP-mannose dehydrogenase, dimerisation IPR014027; UDP-glucose/GDP-mannose dehydrogenase, C-terminal IPR016040; NAD(P)-binding domain IPR017476; UDP-glucose/GDP-mannose dehydrogenase IPR028356; UDP-glucose 6-dehydrogenase, eukaryotic type	#	#	#	#	#	-
TP02824	MER0226322	IPR011993; Pleckstrin-homology domain (PH domain)/Phosphotyrosine-binding domain (PTB) IPR014352; FERM/acyl-CoA-binding protein, 3-helical bundle IPR018979; FERM, N-terminal IPR018980; FERM, C-terminal PH-like domain IPR019748; FERM central domain IPR019749; Band 4.1 domain IPR029071; Ubiquitin-related domain	#	#	#	#	#	-		EFV52847	MER0256166	IPR001650; Helicase, C-terminal IPR011545; DEAD/DEAH box helicase domain IPR012961; ATP-dependent RNA helicase Ski2, C-terminal IPR014001; Helicase superfamily 1/2, ATP-binding domain IPR025696; rRNA-processing arch domain IPR027417; P-loop containing nucleoside triphosphate hydrolase	#	#	#	#	#	-
TP02830	MER1148641		#	#	#	#	#	-		EFV52864	MER0618783	IPR002657; Bile acid:sodium symporter/arsenical resistance protein Acr3	#	#	#	#	#	-
TP02832	MER0817072	IPR015590; Aldehyde dehydrogenase domain IPR016161; Aldehyde/histidinol dehydrogenase IPR016162; Aldehyde dehydrogenase N-terminal domain IPR016163; Aldehyde dehydrogenase, C-terminal	#	#	#	gi_75905479_ref_NP_071609.2	IPR015590; Aldehyde dehydrogenase domain IPR016161; Aldehyde/histidinol dehydrogenase IPR016162; Aldehyde dehydrogenase N-terminal domain IPR016163; Aldehyde dehydrogenase, C-terminal	-		EFV52868	#	#	#	#	IPR000705; Galactokinase IPR006204; GHMP kinase N-terminal domain IPR006206; Mevalonate/galactokinase IPR013750; GHMP kinase, C-terminal domain IPR014721; Ribosomal protein S5 domain 2-type fold, subgroup IPR019539; Galactokinase galactose-binding domain IPR020568; Ribosomal protein S5 domain 2-type fold	#	#	-
TP02833	MER0345622	IPR000668; Peptidase C1A, papain C-terminal	#	#	#	#	#	-		EFV52876	#	#	#	#	IPR000584; Voltage-dependent calcium channel, L-type, beta subunit IPR001452; SH3 domain IPR008145; Guanylate kinase/L-type calcium channel beta subunit IPR027417; P-loop containing nucleoside triphosphate hydrolase	#	#	-
TP02835	MER0428001	IPR000462; CDP-alcohol phosphatidyltransferase IPR005679; Ribosomal protein S12, bacteria IPR006032; Ribosomal protein S12/S23 IPR012340; Nucleic acid-binding, OB-fold	#	#	#	#	#	-		EFV52883	#	#	#	#	IPR000719; Protein kinase domain IPR001478; PDZ domain IPR002290; Serine/threonine/dual specificity protein kinase, catalytic domain IPR011009; Protein kinase-like domain IPR015022; Microtubule-associated serine/threonine-protein kinase, domain IPR023142; Microtubule-associated serine/threonine-protein kinase, pre-PK domain	#	#	-
TP02842	#	#	#	#	#	gi_13027452_ref_NP_076480.1	IPR001356; Homeobox domain IPR009057; Homeodomain-like IPR031701; Homeobox protein SIX1, N-terminal SD domain	-		EFV52884	MER1145060	IPR000118; Granulin	#	#	#	P28798_GRN_MOUSE	IPR000118; Granulin	-
TP02845	MER1108794	IPR002058; PAP/25A-associated	#	#	#	#	#	-		EFV52886	#	#	7tm_1	transmembrane receptor (rhodopsin family)	#	#	#	-
TP02846	#	#	#	#	#	ENSP00000346174	IPR006652; Kelch repeat type 1 IPR015915; Kelch-type beta propeller	-		EFV52896	MER0320094	IPR005135; Endonuclease/exonuclease/phosphatase	#	#	#	#	#	-
TP02851	MER0780707	IPR000276; G protein-coupled receptor, rhodopsin-like IPR007110; Immunoglobulin-like domain IPR013151; Immunoglobulin IPR013783; Immunoglobulin-like fold	7tm_1	transmembrane receptor (rhodopsin family)	#	#	#	-		EFV52899	MER0889292	IPR007185; DNA polymerase alpha/epsilon, subunit B IPR016722; DNA polymerase alpha, subunit B	#	#	#	#	#	-
TP02857	MER0470716	IPR002077; Voltage-dependent calcium channel, alpha-1 subunit IPR005446; Voltage-dependent calcium channel, L-type, alpha-1 subunit IPR005821; Ion transport domain IPR014873; Voltage-dependent calcium channel, alpha-1 subunit, IQ domain IPR027359; Voltage-dependent channel, four helix bundle domain IPR031649; Voltage-dependent L-type calcium channel, IQ-associated domain	#	#	#	#	#	-		EFV52907	#	#	7tm_3	transmembrane sweet-taste receptor of 3 GCPR	#	#	#	-
TP02875	#	#	#	#	IPR000023; Phosphofructokinase domain IPR009161; ATP-dependent 6-phosphofructokinase, eukaryotic-type IPR022953; ATP-dependent 6-phosphofructokinase	#	#	-		EFV52914	MER1137419	IPR001275; DM DNA-binding domain IPR005173; DMRTA motif	#	#	#	#	#	-
TP02882	MER0367491	IPR001298; Filamin/ABP280 repeat IPR001841; Zinc finger, RING-type IPR011042; Six-bladed beta-propeller, TolB-like IPR013083; Zinc finger, RING/FYVE/PHD-type IPR013783; Immunoglobulin-like fold IPR014756; Immunoglobulin E-set IPR017868; Filamin/ABP280 repeat-like	#	#	#	#	#	+		EFV52921	MER0575429	IPR001650; Helicase, C-terminal IPR011545; DEAD/DEAH box helicase domain IPR014001; Helicase superfamily 1/2, ATP-binding domain IPR025313; Domain of unknown function DUF4217 IPR027417; P-loop containing nucleoside triphosphate hydrolase	#	#	#	#	#	-
TP02885	MER1115417	IPR019311; Protein of unknown function DUF2362	#	#	#	#	#	-		EFV52924	MER0781966	IPR003598; Immunoglobulin subtype 2 IPR003599; Immunoglobulin subtype IPR003961; Fibronectin type III IPR007110; Immunoglobulin-like domain IPR013098; Immunoglobulin I-set IPR013783; Immunoglobulin-like fold	#	#	#	#	#	+
TP02900	#	#	#	#	#	gi_82921735_ref_XP_911690.1	IPR006149; EB domain IPR006150; Cysteine-rich repeat IPR028150; Lustrin, cysteine-rich repeated domain	-		EFV52927	MER0782865	IPR000242; PTP type protein phosphatase IPR003595; Protein-tyrosine phosphatase, catalytic IPR003961; Fibronectin type III IPR013783; Immunoglobulin-like fold IPR029021; Protein-tyrosine phosphatase-like	#	#	#	#	#	-
TP02903	MER1146872	IPR000195; Rab-GTPase-TBC domain IPR022164; Kinesin-like	#	#	#	#	#	-		EFV52928	MER0425779	IPR015943; WD40/YVTN repeat-like-containing domain IPR017986; WD40-repeat-containing domain	#	#	#	#	#	-
TP02905	#	#	#	#	#	gi_27436889_ref_NP_056167.1	IPR019378; GDP-fucose protein O-fucosyltransferase	-		EFV52930	MER0968573	IPR008428; Chondroitin N-acetylgalactosaminyltransferase IPR029044; Nucleotide-diphospho-sugar transferases	#	#	#	gi_82906616_ref_XP_912569.1	IPR008428; Chondroitin N-acetylgalactosaminyltransferase IPR029044; Nucleotide-diphospho-sugar transferases	-
TP02908	MER0636386	IPR003923; Transcription initiation factor TFIID, 23-30kDa subunit	#	#	#	#	#	-		EFV52934	MER0428383	IPR000668; Peptidase C1A, papain C-terminal	#	#	#	Q9ES94_Q9ES94_MOUSE	IPR000668; Peptidase C1A, papain C-terminal	-
TP02909	#	#	#	#	IPR000631; ATP-dependent (S)-NAD(P)H-hydrate dehydratase IPR029056; Ribokinase-like	#	#	-		EFV52936	MER0429253	IPR001148; Alpha carbonic anhydrase	#	#	#	#	#	-
TP02910	MER0781228	IPR002035; von Willebrand factor, type A IPR003598; Immunoglobulin subtype 2 IPR003599; Immunoglobulin subtype IPR007110; Immunoglobulin-like domain IPR013098; Immunoglobulin I-set IPR013783; Immunoglobulin-like fold	#	#	#	gi_31083306_ref_NP_114141.1	IPR002035; von Willebrand factor, type A IPR003598; Immunoglobulin subtype 2 IPR003599; Immunoglobulin subtype IPR007110; Immunoglobulin-like domain IPR013098; Immunoglobulin I-set IPR013783; Immunoglobulin-like fold	-		EFV52938	MER0301889	IPR000873; AMP-dependent synthetase/ligase IPR025110; AMP-binding enzyme C-terminal domain	#	#	#	#	#	+
TP02912	MER0460789		#	#	#	#	#	-		EFV52961	MER0382203	IPR000834; Peptidase M14, carboxypeptidase A IPR002815; Spo11/DNA topoisomerase VI subunit A IPR003582; ShKT domain IPR029033; Histidine phosphatase superfamily	#	#	#	#	#	-
TP02922	MER0834025	IPR002495; Glycosyl transferase, family 8 IPR029044; Nucleotide-diphospho-sugar transferases	#	#	#	#	#	-		EFV52972	MER0363675	IPR000642; Peptidase M41 IPR003593; AAA+ ATPase domain IPR003959; ATPase, AAA-type, core IPR005936; Peptidase, FtsH IPR011546; Peptidase M41, FtsH extracellular IPR027417; P-loop containing nucleoside triphosphate hydrolase	#	#	#	#	#	-
TP02923	MER0551394	IPR007084; BRICHOS domain	#	#	#	#	#	-		EFV52983	MER1146610	IPR018472; Growth arrest/ DNA-damage-inducible protein-interacting protein 1	#	#	#	#	#	-
TP02931	MER1148910	IPR004156; Organic anion transporter polypeptide OATP IPR020846; Major facilitator superfamily domain	#	#	#	#	#	-		EFV53004	MER0278870	IPR000219; Dbl homology (DH) domain IPR001849; Pleckstrin homology domain IPR002017; Spectrin repeat IPR011993; Pleckstrin-homology domain (PH domain)/Phosphotyrosine-binding domain (PTB) IPR018159; Spectrin/alpha-actinin	#	#	#	#	#	-
TP02939	MER0308396	IPR000834; Peptidase M14, carboxypeptidase A IPR003146; Proteinase inhibitor, carboxypeptidase propeptide IPR009020; Proteinase inhibitor, propeptide	#	#	#	#	#	-		EFV53006	#	#	#	#	IPR000719; Protein kinase domain IPR002290; Serine/threonine/dual specificity protein kinase, catalytic domain IPR011009; Protein kinase-like domain IPR027442; MAP kinase activated protein kinase, C-terminal domain	#	#	+
TP02961	MER1124343	IPR000034; Laminin IV IPR000742; EGF-like domain IPR001791; Laminin G domain IPR002049; Laminin EGF domain IPR008211; Laminin, N-terminal IPR013320; Concanavalin A-like lectin/glucanase domain	#	#	#	ENSMUSP00000020060	IPR000034; Laminin IV IPR000742; EGF-like domain IPR001791; Laminin G domain IPR002049; Laminin EGF domain IPR008211; Laminin, N-terminal IPR013320; Concanavalin A-like lectin/glucanase domain	-		EFV53007	MER1128451	IPR000033; LDLR class B repeat IPR001881; EGF-like calcium-binding domain IPR011042; Six-bladed beta-propeller, TolB-like	#	#	#	gi_62652278_ref_XP_243524.3	IPR000033; LDLR class B repeat IPR001881; EGF-like calcium-binding domain IPR011042; Six-bladed beta-propeller, TolB-like	-
TP02962	MER0396188	IPR000687; RIO kinase IPR011009; Protein kinase-like domain IPR017407; Serine/threonine-protein kinase Rio1	#	#	IPR000687; RIO kinase IPR011009; Protein kinase-like domain IPR017407; Serine/threonine-protein kinase Rio1	#	#	-		EFV53021	MER0361708	IPR000014; PAS domain IPR001067; Nuclear translocator IPR011598; Myc-type, basic helix-loop-helix (bHLH) domain	#	#	#	#	#	-
TP02963	#	#	#	#	IPR000980; SH2 domain IPR001245; Serine-threonine/tyrosine-protein kinase catalytic domain IPR011009; Protein kinase-like domain IPR020635; Tyrosine-protein kinase, catalytic domain	#	#	-		EFV53034	MER1101968	IPR001609; Myosin head, motor domain IPR002710; Dilute domain IPR027417; P-loop containing nucleoside triphosphate hydrolase	#	#	#	#	#	-
TP02965	#	#	#	#	IPR000980; SH2 domain IPR001245; Serine-threonine/tyrosine-protein kinase catalytic domain IPR011009; Protein kinase-like domain	#	#	-		EFV53035	MER0964287	IPR004396; Ribosome-binding ATPase YchF/Obg-like ATPase 1 IPR006073; GTP binding domain IPR012675; Beta-grasp domain IPR012676; TGS-like IPR013029; Domain of unknown function DUF933 IPR023192; TGS-like domain IPR027417; P-loop containing nucleoside triphosphate hydrolase	#	#	#	#	#	-
TP02966	MER1118174	IPR001452; SH3 domain IPR001609; Myosin head, motor domain IPR010926; Unconventional myosin tail, actin- and lipid-binding IPR027417; P-loop containing nucleoside triphosphate hydrolase	#	#	#	#	#	-		EFV53038	MER1113726	IPR008979; Galactose-binding domain-like IPR013857; NADH:ubiquinone oxidoreductase intermediate-associated protein 30	#	#	#	#	#	-
TP02967	MER0769150	IPR001849; Pleckstrin homology domain IPR002913; START domain IPR010876; NICE-3 predicted IPR011993; Pleckstrin-homology domain (PH domain)/Phosphotyrosine-binding domain (PTB) IPR023393; START-like domain	#	#	#	#	#	-		EFV53047	MER0208413	IPR020067; Frizzled domain	#	#	#	#	#	+
TP02969	MER0165771	IPR005522; Inositol polyphosphate kinase	#	#	IPR005522; Inositol polyphosphate kinase	#	#	-		EFV53049	MER0809712	IPR000539; Frizzled protein	#	#	#	#	#	+
TP02985	#	#	7tm_1	transmembrane receptor (rhodopsin family)	#	#	#	-		EFV53051	#	#	#	#	#	gi_40254426_ref_NP_000897.2	IPR001828; Receptor, ligand binding region IPR028082; Periplasmic binding protein-like I	-
TP02990	#	#	#	#	#	gi_83028344_ref_XP_354566.4	IPR000504; RNA recognition motif domain IPR006509; Splicing factor, RBM39-like IPR012677; Nucleotide-binding alpha-beta plait domain IPR029123; Splicing factor RBM39, linker	-		EFV53052	MER0671410	IPR001054; Adenylyl cyclase class-3/4/guanylyl cyclase IPR001170; Natriuretic peptide receptor IPR001245; Serine-threonine/tyrosine-protein kinase catalytic domain IPR001828; Receptor, ligand binding region IPR011009; Protein kinase-like domain IPR028082; Periplasmic binding protein-like I IPR029787; Nucleotide cyclase	#	#	IPR001054; Adenylyl cyclase class-3/4/guanylyl cyclase IPR001170; Natriuretic peptide receptor IPR001245; Serine-threonine/tyrosine-protein kinase catalytic domain IPR001828; Receptor, ligand binding region IPR011009; Protein kinase-like domain IPR028082; Periplasmic binding protein-like I IPR029787; Nucleotide cyclase	#	#	-
TP02991	MER0264957	IPR001806; Small GTPase superfamily IPR002041; Ran GTPase IPR003578; Small GTPase superfamily, Rho type IPR003579; Small GTPase superfamily, Rab type IPR005225; Small GTP-binding protein domain IPR011992; EF-hand domain pair IPR020849; Small GTPase superfamily, Ras type IPR027417; P-loop containing nucleoside triphosphate hydrolase	#	#	#	#	#	-		EFV53090	#	#	#	#	IPR005522; Inositol polyphosphate kinase	#	#	-
TP03012	MER0636519	IPR000533; Tropomyosin	#	#	#	#	#	-		EFV53108	MER0501642		#	#	#	#	#	-
TP03044	#	#	#	#	IPR000719; Protein kinase domain IPR002290; Serine/threonine/dual specificity protein kinase, catalytic domain IPR011009; Protein kinase-like domain	#	#	+		EFV53135	#	#	#	#	#	Q9JJ75_Q9JJ75_RAT	IPR000719; Protein kinase domain IPR002290; Serine/threonine/dual specificity protein kinase, catalytic domain IPR011009; Protein kinase-like domain	-
TP03048	MER1134177	IPR001623; DnaJ domain IPR002939; Chaperone DnaJ, C-terminal IPR008971; HSP40/DnaJ peptide-binding	#	#	#	gi_7706495_ref_NP_057390.1	IPR001623; DnaJ domain IPR002939; Chaperone DnaJ, C-terminal IPR008971; HSP40/DnaJ peptide-binding	-		EFV53154	MER0756879	IPR013763; Cyclin-like	#	#	#	#	#	-
TP03056	#	#	#	#	IPR000719; Protein kinase domain IPR002290; Serine/threonine/dual specificity protein kinase, catalytic domain IPR006150; Cysteine-rich repeat IPR011009; Protein kinase-like domain	#	#	-		EFV53158	MER0317854	IPR001315; CARD domain IPR004887; Glutathione synthase, substrate-binding, eukaryotic IPR005615; Glutathione synthase, eukaryotic IPR011029; Death-like domain IPR011600; Peptidase C14, caspase domain IPR014042; Glutathione synthase, alpha-helical, eukaryotic IPR014049; Glutathione synthase, N-terminal, eukaryotic IPR014709; Glutathione synthase domain IPR015917; Peptidase C14A, caspase precursor …	#	#	#	#	#	-
TP03086	#	#	#	#	IPR000687; RIO kinase IPR011009; Protein kinase-like domain	#	#	-		EFV53163	MER0772867	IPR000814; TATA-box binding protein IPR012295; Beta2-adaptin/TBP, C-terminal domain	#	#	#	#	#	-
TP03096	MER0454363	IPR010378; Protein of unknown function DUF974	#	#	#	#	#	-		EFV53172	#	#	#	#	IPR000719; Protein kinase domain IPR002290; Serine/threonine/dual specificity protein kinase, catalytic domain IPR011009; Protein kinase-like domain	#	#	+
TP03097	#	#	#	#	#	gi_78499633_ref_NP_055453.2	IPR000008; C2 domain IPR000909; Phosphatidylinositol-specific phospholipase C, X domain IPR000980; SH2 domain IPR001192; Phosphoinositide phospholipase C family IPR001452; SH3 domain IPR001711; Phospholipase C, phosphatidylinositol-specific, Y domain IPR011993; Pleckstrin-homology domain (PH domain)/Phosphotyrosine-binding domain (PTB) IPR015359; Phosphoinositide-specific phospholipase C, EF-hand…	-		EFV53175	MER0183170	IPR001680; WD40 repeat IPR015943; WD40/YVTN repeat-like-containing domain IPR017986; WD40-repeat-containing domain IPR020472; G-protein beta WD-40 repeat	#	#	#	#	#	-
TP03098	MER0706511		#	#	#	#	#	-		EFV53176	MER0488251	IPR001254; Serine proteases, trypsin domain IPR009003; Peptidase S1, PA clan IPR009445; Protein of unknown function DUF1077, TMEM85	#	#	#	#	#	-
TP03099	#	#	#	#	IPR013641; Protein KTI12/L-seryl-tRNA(Sec) kinase IPR027417; P-loop containing nucleoside triphosphate hydrolase	#	#	-		EFV53178	MER0779299	IPR004686; Tricarboxylate/iron carrier	#	#	#	#	#	-
TP03116	MER0106773	IPR002524; Cation efflux protein IPR027469; Cation efflux protein transmembrane domain IPR027470; Cation efflux protein, cytoplasmic domain	#	#	#	#	#	-		EFV53180	MER0179553	IPR001063; Ribosomal protein L22/L17 IPR005721; Ribosomal protein L22/L17, eukaryotic/archaeal	#	#	#	#	#	-
TP03119	MER0633822	IPR008509; Molybdate-anion transporter IPR020846; Major facilitator superfamily domain	#	#	#	#	#	-		EFV53182	MER0315385	IPR005062; SAC3/GANP/THP3	#	#	#	#	#	-
TP03123	#	#	#	#	#	Q8CJH8_Q8CJH8_RAT	IPR011701; Major facilitator superfamily IPR020846; Major facilitator superfamily domain	-		EFV53189	MER0812438	IPR001202; WW domain IPR006020; PTB/PI domain IPR011993; Pleckstrin-homology domain (PH domain)/Phosphotyrosine-binding domain (PTB) IPR013763; Cyclin-like IPR018022; tRNA dimethylallyltransferase IPR027417; P-loop containing nucleoside triphosphate hydrolase IPR031658; Cyclin, C-terminal domain 2	#	#	#	#	#	-
TP03128	MER1148334	IPR001375; Peptidase S9, prolyl oligopeptidase, catalytic domain IPR029058; Alpha/Beta hydrolase fold	#	#	#	#	#	-		EFV53226	#	#	#	#	#	gi_4503349_ref_NP_001366.1	IPR004947; Deoxyribonuclease II	-
TP03131	MER0486577	IPR002181; Fibrinogen, alpha/beta/gamma chain, C-terminal globular domain IPR014715; Fibrinogen, alpha/beta/gamma chain, C-terminal globular, subdomain 2 IPR014716; Fibrinogen, alpha/beta/gamma chain, C-terminal globular, subdomain 1	#	#	#	#	#	-		EFV53227	#	#	#	#	#	gi_4503349_ref_NP_001366.1	IPR004947; Deoxyribonuclease II	-
TP03132	#	#	#	#	#	gi_16751923_ref_NP_444514.1	IPR002223; Pancreatic trypsin inhibitor Kunitz domain	-		EFV53239	#	#	#	#	#	gi_4503349_ref_NP_001366.1	IPR004947; Deoxyribonuclease II	-
TP03145	MER1094243	IPR001650; Helicase, C-terminal IPR011545; DEAD/DEAH box helicase domain IPR014001; Helicase superfamily 1/2, ATP-binding domain IPR027417; P-loop containing nucleoside triphosphate hydrolase	#	#	#	#	#	-		EFV53245	MER1134110	IPR000859; CUB domain IPR001304; C-type lectin IPR016186; C-type lectin-like IPR016187; C-type lectin fold	#	#	#	#	#	-
TP03158	MER0785988	IPR002305; Aminoacyl-tRNA synthetase, class Ic IPR002307; Tyrosine-tRNA ligase IPR002547; tRNA-binding domain IPR012340; Nucleic acid-binding, OB-fold IPR014729; Rossmann-like alpha/beta/alpha sandwich fold	#	#	#	#	#	-		EFV53249	#	#	#	#	#	uniprot_trembl_Q5W189_Q5W189_HUMAN	IPR011990; Tetratricopeptide-like helical domain IPR019734; Tetratricopeptide repeat	-
TP03159	MER0225148	IPR004856; Glycosyl transferase, ALG6/ALG8	#	#	#	#	#	-		EFV53250	#	#	#	#	#	gi_4503349_ref_NP_001366.1	IPR004947; Deoxyribonuclease II	-
TP03162	MER0176523	IPR001650; Helicase, C-terminal IPR011545; DEAD/DEAH box helicase domain IPR014001; Helicase superfamily 1/2, ATP-binding domain IPR027417; P-loop containing nucleoside triphosphate hydrolase	#	#	#	#	#	-		EFV53258	#	#	#	#	#	Q80UE2_Q80UE2_RAT	IPR001128; Cytochrome P450	-
TP03169	#	#	#	#	#	gi_62641052_ref_XP_341897.2	IPR001660; Sterile alpha motif domain IPR011992; EF-hand domain pair IPR013761; Sterile alpha motif/pointed domain IPR032393; Stromal interaction molecule, Orai1-activating region	-		EFV53262	#	#	#	#	#	gi_4503349_ref_NP_001366.1	IPR004947; Deoxyribonuclease II	-
TP03170	MER0536344	IPR013078; Histidine phosphatase superfamily, clade-1 IPR029033; Histidine phosphatase superfamily	#	#	#	#	#	-		EFV53263	#	#	#	#	#	gi_4503349_ref_NP_001366.1	IPR004947; Deoxyribonuclease II	-
TP03173	MER0700375	IPR001878; Zinc finger, CCHC-type IPR021109; Aspartic peptidase domain	#	#	#	#	#	-		EFV53265	#	#	#	#	#	gi_19924079_ref_NP_612548.1	IPR004947; Deoxyribonuclease II	-
TP03174	MER0317759	IPR000253; Forkhead-associated (FHA) domain IPR007230; Peptidase S59, nucleoporin IPR021967; Nuclear protein 96 IPR025574; Nucleoporin FG repeat	#	#	#	#	#	-		EFV53266	#	#	#	#	#	gi_4503349_ref_NP_001366.1	IPR004947; Deoxyribonuclease II	-
TP03179	MER0618763	IPR013083; Zinc finger, RING/FYVE/PHD-type	#	#	#	#	#	-		EFV53268	#	#	#	#	#	gi_4503349_ref_NP_001366.1	IPR004947; Deoxyribonuclease II	-
TP03183	MER0383161	IPR000008; C2 domain IPR000286; Histone deacetylase superfamily IPR000341; Phosphatidylinositol 3-kinase Ras-binding (PI3K RBD) domain IPR000403; Phosphatidylinositol 3-/4-kinase, catalytic domain IPR001263; Phosphoinositide 3-kinase, accessory (PIK) domain IPR001683; Phox homologous domain IPR002420; Phosphatidylinositol 3-kinase, C2 domain IPR003084; Histone deacetylase IPR011009; Protein kinas…	#	#	IPR000008; C2 domain IPR000286; Histone deacetylase superfamily IPR000341; Phosphatidylinositol 3-kinase Ras-binding (PI3K RBD) domain IPR000403; Phosphatidylinositol 3-/4-kinase, catalytic domain IPR001263; Phosphoinositide 3-kinase, accessory (PIK) domain IPR001683; Phox homologous domain IPR002420; Phosphatidylinositol 3-kinase, C2 domain IPR003084; Histone deacetylase IPR011009; Protein kinas…	#	#	-		EFV53269	#	#	#	#	#	gi_4503349_ref_NP_001366.1	IPR004947; Deoxyribonuclease II	-
TP03184	#	#	#	#	IPR000719; Protein kinase domain IPR002290; Serine/threonine/dual specificity protein kinase, catalytic domain IPR011009; Protein kinase-like domain	#	#	-		EFV53272	#	#	#	#	#	gi_4503349_ref_NP_001366.1	IPR004947; Deoxyribonuclease II	-
TP03187	#	#	#	#	#	Q8C7V8_Q8C7V8_MOUSE	IPR026321; Coiled-coil domain-containing protein 134	-		EFV53273	#	#	#	#	#	gi_4503349_ref_NP_001366.1	IPR004947; Deoxyribonuclease II	-
TP03205	#	#	#	#	#	gi_4503349_ref_NP_001366.1	IPR004947; Deoxyribonuclease II	-		EFV53276	#	#	#	#	#	gi_4503349_ref_NP_001366.1	IPR004947; Deoxyribonuclease II	-
TP03208	MER0186244	IPR001590; Peptidase M12B, ADAM/reprolysin IPR001762; Disintegrin domain IPR006586; ADAM, cysteine-rich IPR024079; Metallopeptidase, catalytic domain	#	#	#	#	#	-		EFV53282	MER0183061	IPR000788; Ribonucleotide reductase large subunit, C-terminal IPR005144; ATP-cone domain IPR008926; Ribonucleotide reductase R1 subunit, N-terminal IPR013346; Ribonucleotide reductase, class I , alpha subunit IPR013509; Ribonucleotide reductase large subunit, N-terminal	#	#	#	#	#	-
TP03216	MER0734607	IPR001197; Ribosomal protein L10e IPR016180; Ribosomal protein L10e/L16	#	#	#	#	#	-		EFV53284	MER1081552	IPR019369; Protein-lysine N-methyltransferase Efm5	#	#	#	#	#	-
TP03217	MER1140737	IPR007052; CS domain IPR008978; HSP20-like chaperone	#	#	#	#	#	-		EFV53300	MER0907295	IPR004165; Coenzyme A transferase family I IPR012791; 3-oxoacid CoA-transferase, subunit B IPR012792; 3-oxoacid CoA-transferase, subunit A	#	#	#	#	#	-
TP03224	MER1148611	IPR001193; Membrane-bound transcription factor site-2 protease IPR008915; Peptidase M50 IPR012981; PIH1 family IPR029033; Histidine phosphatase superfamily	#	#	#	#	#	-		EFV53313	MER0434891	IPR001394; Peptidase C19, ubiquitin carboxyl-terminal hydrolase	#	#	#	#	#	-
TP03237	MER1150638	IPR002928; Myosin tail	#	#	#	#	#	+		EFV53314	MER0480366	IPR001734; Sodium/solute symporter IPR019900; Sodium/solute symporter, subgroup	#	#	#	#	#	-
TP03239	#	#	#	#	#	gi_4758304_ref_NP_004902.1	IPR012336; Thioredoxin-like fold IPR013766; Thioredoxin domain	-		EFV53329	MER1151504	IPR019139; Leucine-rich repeat flightless-interacting protein	#	#	#	#	#	-
TP03240	MER0747054	IPR007379; Tim44-like domain	#	#	#	#	#	-		EFV53334	MER1148736	IPR010073; Phosphoribosylformylglycinamidine synthase IPR010918; AIR synthase-related protein, C-terminal domain IPR016188; PurM-like, N-terminal domain IPR029062; Class I glutamine amidotransferase-like	#	#	#	#	#	-
TP03245	MER0318241	IPR003409; MORN motif	#	#	#	#	#	-		EFV53337	MER0566147	IPR029308; FANCI solenoid 1 domain IPR029312; FANCI helical domain 2	#	#	#	#	#	-
TP03249	#	#	#	#	#	Q6TXG6_Q6TXG6_RAT	IPR000477; Reverse transcriptase domain IPR001584; Integrase, catalytic core IPR012337; Ribonuclease H-like domain	-		EFV53346	MER1140303	IPR002035; von Willebrand factor, type A IPR002369; Integrin beta subunit, N-terminal IPR012896; Integrin beta subunit, tail IPR014836; Integrin beta subunit, cytoplasmic domain IPR015812; Integrin beta subunit IPR016201; Plexin-like fold	#	#	#	gi_45504394_ref_NP_034708.1	IPR002035; von Willebrand factor, type A IPR002369; Integrin beta subunit, N-terminal IPR012896; Integrin beta subunit, tail IPR014836; Integrin beta subunit, cytoplasmic domain IPR015812; Integrin beta subunit IPR016201; Plexin-like fold	-
TP03256	MER0256109	IPR002048; EF-hand domain IPR011992; EF-hand domain pair	#	#	#	#	#	-		EFV53348	#	#	#	#	IPR000980; SH2 domain IPR001245; Serine-threonine/tyrosine-protein kinase catalytic domain IPR011009; Protein kinase-like domain	#	#	-
TP03262	MER0457504	IPR029526; PiggyBac transposable element-derived protein	#	#	#	#	#	-		EFV53358	#	#	#	#	#	gi_6753654_ref_NP_034192.1	IPR004947; Deoxyribonuclease II	-
TP03267	MER1146610	IPR018472; Growth arrest/ DNA-damage-inducible protein-interacting protein 1	#	#	#	#	#	-		EFV53359	#	#	#	#	#	uniprot_trembl_Q5VXD1_Q5VXD1_HUMAN	IPR004947; Deoxyribonuclease II	-
TP03275	#	#	#	#	IPR000980; SH2 domain IPR001245; Serine-threonine/tyrosine-protein kinase catalytic domain IPR011009; Protein kinase-like domain IPR020635; Tyrosine-protein kinase, catalytic domain	#	#	-		EFV53372	MER0778158	IPR000884; Thrombospondin type-1 (TSP1) repeat IPR003598; Immunoglobulin subtype 2 IPR007110; Immunoglobulin-like domain IPR013273; Peptidase M12B, ADAM-TS IPR013657; UAA transporter IPR013783; Immunoglobulin-like fold	#	#	#	#	#	-
TP03279	MER0036851	IPR002073; 3'5'-cyclic nucleotide phosphodiesterase, catalytic domain IPR003607; HD/PDEase domain IPR013706; 3'5'-cyclic nucleotide phosphodiesterase N-terminal IPR023088; 3'5'-cyclic nucleotide phosphodiesterase	#	#	#	#	#	-		EFV53373	#	#	7tm_1	transmembrane receptor (rhodopsin family)	#	#	#	-
TP03282	MER1150591	IPR000717; Proteasome component (PCI) domain IPR011991; Winged helix-turn-helix DNA-binding domain IPR016650; Eukaryotic translation initiation factor 3 subunit E IPR019010; Eukaryotic translation initiation factor 3 subunit E, N-terminal	#	#	#	#	#	-		EFV53376	MER0091432	IPR006968; Root UVB sensitive family	#	#	#	#	#	-
TP03290	MER1151058	IPR001382; Glycoside hydrolase, family 47 IPR029044; Nucleotide-diphospho-sugar transferases	#	#	#	gi_7662002_ref_NP_055489.1	IPR001382; Glycoside hydrolase, family 47 IPR029044; Nucleotide-diphospho-sugar transferases	-		EFV53377	MER1148338	IPR001680; WD40 repeat IPR015943; WD40/YVTN repeat-like-containing domain IPR017986; WD40-repeat-containing domain IPR020472; G-protein beta WD-40 repeat IPR022052; Histone-binding protein RBBP4, N-terminal	#	#	#	#	#	-
TP03292	#	#	#	#	#	Q9EPR2	IPR010711; Phospholipase A2, group XII secretory IPR016090; Phospholipase A2 domain	-		EFV53378	MER0469648	IPR000243; Peptidase T1A, proteasome beta-subunit IPR001353; Proteasome, subunit alpha/beta IPR029055; Nucleophile aminohydrolases, N-terminal	#	#	#	#	#	-
TP03296	MER0156132	IPR001680; WD40 repeat IPR015943; WD40/YVTN repeat-like-containing domain IPR017986; WD40-repeat-containing domain	#	#	#	#	#	-		EFV53379	MER0465395	IPR000426; Proteasome alpha-subunit, N-terminal domain IPR001353; Proteasome, subunit alpha/beta IPR002698; 5-formyltetrahydrofolate cyclo-ligase IPR024185; 5-formyltetrahydrofolate cyclo-ligase-like domain IPR029055; Nucleophile aminohydrolases, N-terminal	#	#	#	#	#	-
TP03297	#	#	#	#	IPR002139; Ribokinase IPR011611; Carbohydrate kinase PfkB IPR011877; Ribokinase, bacterial IPR029056; Ribokinase-like	#	#	-		EFV53380	MER0488252	IPR001254; Serine proteases, trypsin domain IPR009003; Peptidase S1, PA clan	#	#	#	P17538_CTRB1_HUMAN	IPR001254; Serine proteases, trypsin domain IPR009003; Peptidase S1, PA clan	-
TP03298	MER0824650	IPR004841; Amino acid permease/ SLC12A domain IPR018491; SLC12A transporter, C-terminal	#	#	#	#	#	-		EFV53382	#	#	#	#	#	gi_83699422_ref_NP_001032891.1	IPR003380; Transforming protein Ski IPR010919; SAND domain-like IPR014890; c-SKI SMAD4-binding domain	-
TP03300	MER0727933	IPR002715; Nascent polypeptide-associated complex NAC domain	#	#	#	#	#	-		EFV53385	MER0297495	IPR000742; EGF-like domain IPR013320; Concanavalin A-like lectin/glucanase domain	#	#	#	#	#	-
TP03304	MER0618709	IPR000276; G protein-coupled receptor, rhodopsin-like IPR002131; Glycoprotein hormone receptor family	7tm_1	transmembrane receptor (rhodopsin family)	#	gi_42475968_ref_NP_796126.3	IPR000276; G protein-coupled receptor, rhodopsin-like IPR002131; Glycoprotein hormone receptor family	-		EFV53388	MER0942391	IPR004274; FCP1 homology domain IPR011948; Dullard phosphatase domain, eukaryotic IPR023214; HAD-like domain	#	#	#	#	#	-
TP03305	#	#	#	#	#	gi_27706734_ref_XP_231144.1	IPR004045; Glutathione S-transferase, N-terminal IPR004046; Glutathione S-transferase, C-terminal IPR010987; Glutathione S-transferase, C-terminal-like IPR012336; Thioredoxin-like fold	-		EFV53395	MER1124887	IPR011990; Tetratricopeptide-like helical domain IPR019734; Tetratricopeptide repeat	#	#	#	#	#	-
TP03306	MER1149036	IPR000639; Epoxide hydrolase-like IPR010497; Epoxide hydrolase, N-terminal IPR016292; Epoxide hydrolase IPR029058; Alpha/Beta hydrolase fold	#	#	#	#	#	-		EFV53397	MER0382108	IPR000834; Peptidase M14, carboxypeptidase A IPR003146; Proteinase inhibitor, carboxypeptidase propeptide IPR009020; Proteinase inhibitor, propeptide	#	#	#	#	#	+
TP03307	#	#	#	#	IPR005301; MOB kinase activator family	#	#	-		EFV53403	MER0622317	IPR001715; Calponin homology domain IPR004953; EB1, C-terminal IPR011012; Longin-like domain IPR022775; AP complex, mu/sigma subunit	#	#	#	#	#	-
TP03308	MER1130679	IPR004843; Calcineurin-like phosphoesterase domain, apaH type IPR006186; Serine/threonine-specific protein phosphatase/bis(5-nucleosyl)-tetraphosphatase IPR029052; Metallo-dependent phosphatase-like	#	#	#	#	#	-		EFV53404	#	#	#	#	IPR000719; Protein kinase domain IPR002290; Serine/threonine/dual specificity protein kinase, catalytic domain IPR006575; RWD domain IPR011009; Protein kinase-like domain IPR016135; Ubiquitin-conjugating enzyme/RWD-like	#	#	-
TP03318	#	#	#	#	IPR000719; Protein kinase domain IPR002290; Serine/threonine/dual specificity protein kinase, catalytic domain IPR006575; RWD domain IPR011009; Protein kinase-like domain IPR016135; Ubiquitin-conjugating enzyme/RWD-like	#	#	-		EFV53410	#	#	7tm_1	transmembrane receptor (rhodopsin family)	#	#	#	-
TP03324	MER1148542	IPR000834; Peptidase M14, carboxypeptidase A IPR003146; Proteinase inhibitor, carboxypeptidase propeptide IPR009020; Proteinase inhibitor, propeptide	#	#	#	#	#	+		EFV53411	MER0712294	IPR000719; Protein kinase domain IPR000961; AGC-kinase, C-terminal IPR002219; Protein kinase C-like, phorbol ester/diacylglycerol-binding domain IPR002290; Serine/threonine/dual specificity protein kinase, catalytic domain IPR011009; Protein kinase-like domain IPR017892; Protein kinase, C-terminal	#	#	IPR000719; Protein kinase domain IPR000961; AGC-kinase, C-terminal IPR002219; Protein kinase C-like, phorbol ester/diacylglycerol-binding domain IPR002290; Serine/threonine/dual specificity protein kinase, catalytic domain IPR011009; Protein kinase-like domain IPR017892; Protein kinase, C-terminal	#	#	-
TP03326	#	#	#	#	#	ENSRNOP00000030229	IPR011990; Tetratricopeptide-like helical domain	-		EFV53415	MER0782640	IPR000219; Dbl homology (DH) domain IPR001452; SH3 domain IPR003598; Immunoglobulin subtype 2 IPR003599; Immunoglobulin subtype IPR007110; Immunoglobulin-like domain IPR011993; Pleckstrin-homology domain (PH domain)/Phosphotyrosine-binding domain (PTB) IPR013098; Immunoglobulin I-set IPR013106; Immunoglobulin V-set domain IPR013151; Immunoglobulin IPR013783; Immunoglobulin-like fold	#	#	#	#	#	+
TP03344	MER0156766	IPR001680; WD40 repeat IPR006692; Coatomer, WD associated region IPR010714; Coatomer, alpha subunit, C-terminal IPR015943; WD40/YVTN repeat-like-containing domain IPR016391; Coatomer alpha subunit IPR017986; WD40-repeat-containing domain IPR020472; G-protein beta WD-40 repeat	#	#	#	#	#	-		EFV53416	#	#	#	#	IPR000719; Protein kinase domain IPR002290; Serine/threonine/dual specificity protein kinase, catalytic domain IPR007231; Nucleoporin interacting component Nup93/Nic96 IPR011009; Protein kinase-like domain	#	#	-
TP03378	MER0301889	IPR000873; AMP-dependent synthetase/ligase IPR025110; AMP-binding enzyme C-terminal domain	#	#	#	#	#	-		EFV53418	#	#	#	#	IPR000719; Protein kinase domain IPR011009; Protein kinase-like domain	#	#	-
TP03381	MER0428383	IPR000668; Peptidase C1A, papain C-terminal	#	#	#	Q9ES94_Q9ES94_MOUSE	IPR000668; Peptidase C1A, papain C-terminal	-		EFV53419	MER0779321	IPR003598; Immunoglobulin subtype 2 IPR003599; Immunoglobulin subtype IPR003961; Fibronectin type III IPR007110; Immunoglobulin-like domain IPR013098; Immunoglobulin I-set IPR013783; Immunoglobulin-like fold	#	#	#	#	#	-
TP03383	MER0968573	IPR003378; Fringe-like IPR008428; Chondroitin N-acetylgalactosaminyltransferase IPR029044; Nucleotide-diphospho-sugar transferases	#	#	#	gi_31542309_ref_NP_055733.2	IPR003378; Fringe-like IPR008428; Chondroitin N-acetylgalactosaminyltransferase IPR029044; Nucleotide-diphospho-sugar transferases	-		EFV53424	#	#	#	#	#	ENSMUSP00000082218	IPR002035; von Willebrand factor, type A	-
TP03388	MER0425779	IPR015943; WD40/YVTN repeat-like-containing domain IPR017986; WD40-repeat-containing domain	#	#	#	#	#	-		EFV53425	MER0135110	IPR001680; WD40 repeat IPR015943; WD40/YVTN repeat-like-containing domain IPR017986; WD40-repeat-containing domain IPR032028; Cleavage stimulation factor subunit 1, dimerisation domain	#	#	#	#	#	-
TP03389	MER0782865	IPR000242; PTP type protein phosphatase IPR003595; Protein-tyrosine phosphatase, catalytic IPR003961; Fibronectin type III IPR013783; Immunoglobulin-like fold IPR029021; Protein-tyrosine phosphatase-like	#	#	#	#	#	-		EFV53426	MER1099847	IPR006133; DNA-directed DNA polymerase, family B, exonuclease domain IPR006134; DNA-directed DNA polymerase, family B, multifunctional domain IPR006172; DNA-directed DNA polymerase, family B IPR012337; Ribonuclease H-like domain IPR015088; Zinc finger, DNA-directed DNA polymerase, family B, alpha IPR023211; DNA polymerase, palm domain	#	#	#	#	#	-
TP03393	MER0768156	IPR000306; FYVE zinc finger IPR002423; Chaperonin Cpn60/TCP-1 family IPR002498; Phosphatidylinositol-4-phosphate 5-kinase, core IPR003594; Histidine kinase-like ATPase, C-terminal domain IPR011011; Zinc finger, FYVE/PHD-type IPR013083; Zinc finger, RING/FYVE/PHD-type IPR016034; Phosphatidylinositol-4-phosphate 5-kinase, core, subgroup IPR027409; GroEL-like apical domain IPR027483; Phosphatidylino…	#	#	IPR000306; FYVE zinc finger IPR002423; Chaperonin Cpn60/TCP-1 family IPR002498; Phosphatidylinositol-4-phosphate 5-kinase, core IPR003594; Histidine kinase-like ATPase, C-terminal domain IPR011011; Zinc finger, FYVE/PHD-type IPR013083; Zinc finger, RING/FYVE/PHD-type IPR016034; Phosphatidylinositol-4-phosphate 5-kinase, core, subgroup IPR027409; GroEL-like apical domain IPR027483; Phosphatidylino…	#	#	-		EFV53427	MER0677119	IPR001090; Ephrin receptor ligand binding domain IPR001245; Serine-threonine/tyrosine-protein kinase catalytic domain IPR003961; Fibronectin type III IPR008979; Galactose-binding domain-like IPR009030; Insulin-like growth factor binding protein, N-terminal IPR011009; Protein kinase-like domain IPR011641; Tyrosine-protein kinase ephrin type A/B receptor-like IPR013783; Immunoglobulin-like fold IPR…	#	#	IPR001090; Ephrin receptor ligand binding domain IPR001245; Serine-threonine/tyrosine-protein kinase catalytic domain IPR003961; Fibronectin type III IPR008979; Galactose-binding domain-like IPR009030; Insulin-like growth factor binding protein, N-terminal IPR011009; Protein kinase-like domain IPR011641; Tyrosine-protein kinase ephrin type A/B receptor-like IPR013783; Immunoglobulin-like fold IPR…	#	#	-
TP03398	MER1073567	IPR001451; Hexapeptide repeat IPR003307; W2 domain IPR011004; Trimeric LpxA-like IPR016021; MIF4G-like domain IPR016024; Armadillo-type fold IPR029044; Nucleotide-diphospho-sugar transferases	#	#	#	#	#	-		EFV53438	#	#	#	#	#	Q3B8Q4_Q3B8Q4_RAT	IPR001806; Small GTPase superfamily IPR002041; Ran GTPase IPR003578; Small GTPase superfamily, Rho type IPR003579; Small GTPase superfamily, Rab type IPR005225; Small GTP-binding protein domain IPR020849; Small GTPase superfamily, Ras type IPR024156; Small GTPase superfamily, ARF type IPR027417; P-loop containing nucleoside triphosphate hydrolase	-
TP03401	#	#	#	#	IPR006828; Association with the SNF1 complex (ASC) domain IPR014756; Immunoglobulin E-set IPR032640; AMP-activated protein kinase, glycogen-binding domain	#	#	-		EFV53446	#	#	#	#	IPR001179; FKBP-type peptidyl-prolyl cis-trans isomerase domain IPR001245; Serine-threonine/tyrosine-protein kinase catalytic domain IPR011009; Protein kinase-like domain	#	#	-
TP03403	MER1151155	IPR001128; Cytochrome P450 IPR002401; Cytochrome P450, E-class, group I	#	#	#	#	#	-		EFV53465	#	#	7tm_1	transmembrane receptor (rhodopsin family)	#	#	#	-
TP03404	MER1124833	IPR005331; Sulfotransferase IPR013087; Zinc finger C2H2-type/integrase DNA-binding domain IPR015880; Zinc finger, C2H2-like IPR027417; P-loop containing nucleoside triphosphate hydrolase	#	#	#	#	#	-		EFV53476	MER0434892	IPR001394; Peptidase C19, ubiquitin carboxyl-terminal hydrolase	#	#	#	#	#	-
TP03406	MER0486807	IPR001254; Serine proteases, trypsin domain IPR009003; Peptidase S1, PA clan	#	#	#	#	#	-		EFV53483	MER0771888	IPR000432; DNA mismatch repair protein MutS, C-terminal IPR001356; Homeobox domain IPR007696; DNA mismatch repair protein MutS, core IPR009057; Homeodomain-like IPR020479; Homeodomain, metazoa IPR027417; P-loop containing nucleoside triphosphate hydrolase	#	#	#	#	#	-
TP03408	MER0735757	IPR006722; Trafficking protein particle complex subunit 2 IPR011012; Longin-like domain IPR011057; Mss4-like IPR011323; Mss4/translationally controlled tumour-associated TCTP IPR018105; Translationally controlled tumour protein	#	#	#	#	#	-		EFV53485	MER0180244	IPR007120; DNA-directed RNA polymerase, subunit 2, domain 6 IPR007641; RNA polymerase Rpb2, domain 7 IPR007642; RNA polymerase Rpb2, domain 2 IPR007644; RNA polymerase, beta subunit, protrusion IPR007645; RNA polymerase Rpb2, domain 3 IPR007646; RNA polymerase Rpb2, domain 4 IPR007647; RNA polymerase Rpb2, domain 5 IPR014724; RNA polymerase Rpb2, OB-fold	#	#	#	#	#	-
TP03419	MER0846828	IPR015590; Aldehyde dehydrogenase domain IPR016161; Aldehyde/histidinol dehydrogenase IPR016162; Aldehyde dehydrogenase N-terminal domain IPR016163; Aldehyde dehydrogenase, C-terminal	#	#	#	#	#	+		EFV53490	MER1148875	IPR000539; Frizzled protein IPR020067; Frizzled domain	7tm_2	transmembrane receptor (Secretin family)	#	uniprot_trembl_Q9BY80_Q9BY80_HUMAN	IPR000539; Frizzled protein IPR020067; Frizzled domain	-
TP03421	MER1148206	IPR006680; Amidohydrolase-related IPR011059; Metal-dependent hydrolase, composite domain IPR011778; Hydantoinase/dihydropyrimidinase IPR032466; Metal-dependent hydrolase	#	#	#	#	#	-		EFV53522	MER1129933	IPR019196; ABC-type uncharacterised transport system	#	#	#	#	#	-
TP03422	MER1148223	IPR002933; Peptidase M20 IPR010159; N-acyl-L-amino-acid amidohydrolase IPR011650; Peptidase M20, dimerisation domain	#	#	#	#	#	-		EFV53530	MER0834179	IPR001926; Tryptophan synthase beta subunit-like PLP-dependent enzyme	#	#	#	#	#	-
TP03424	MER1148407	IPR008197; WAP-type 'four-disulfide core' domain	#	#	#	Q9R0Z8_Q9R0Z8_RAT	IPR008197; WAP-type 'four-disulfide core' domain	-		EFV53535	MER0551772	IPR000741; Fructose-bisphosphate aldolase, class-I IPR013785; Aldolase-type TIM barrel	#	#	#	#	#	-
TP03427	#	#	#	#	#	ENSP00000348860	IPR003593; AAA+ ATPase domain IPR003959; ATPase, AAA-type, core IPR027417; P-loop containing nucleoside triphosphate hydrolase	-		EFV53536	MER1148190	IPR002469; Dipeptidylpeptidase IV, N-terminal domain IPR025066; Protein of unknown function DUF4078	#	#	#	#	#	-
TP03431	MER0157623	IPR000742; EGF-like domain IPR001774; Delta/Serrate/lag-2 (DSL) protein IPR001881; EGF-like calcium-binding domain IPR009030; Insulin-like growth factor binding protein, N-terminal IPR011651; Notch ligand, N-terminal domain IPR013032; EGF-like, conserved site	#	#	#	gi_10518497_ref_NP_005609.2	IPR000742; EGF-like domain IPR001774; Delta/Serrate/lag-2 (DSL) protein IPR001881; EGF-like calcium-binding domain IPR009030; Insulin-like growth factor binding protein, N-terminal IPR011651; Notch ligand, N-terminal domain IPR013032; EGF-like, conserved site	-		EFV53537	MER0489309	IPR001375; Peptidase S9, prolyl oligopeptidase, catalytic domain IPR002469; Dipeptidylpeptidase IV, N-terminal domain IPR029058; Alpha/Beta hydrolase fold	#	#	#	#	#	-
TP03435	#	#	#	#	#	gi_4503433_ref_NP_001940.1	IPR000504; RNA recognition motif domain IPR003316; E2F/DP family, winged-helix DNA-binding domain IPR011991; Winged helix-turn-helix DNA-binding domain IPR012677; Nucleotide-binding alpha-beta plait domain IPR032198; E2F transcription factor, CC-MB domain	-		EFV53547	#	#	#	#	#	Q3B8Q4_Q3B8Q4_RAT	IPR001806; Small GTPase superfamily IPR002041; Ran GTPase IPR003578; Small GTPase superfamily, Rho type IPR003579; Small GTPase superfamily, Rab type IPR005225; Small GTP-binding protein domain IPR020849; Small GTPase superfamily, Ras type IPR027417; P-loop containing nucleoside triphosphate hydrolase	+
TP03437	MER1148832	IPR000539; Frizzled protein IPR020067; Frizzled domain	#	#	#	ENSRNOP00000032885	IPR000539; Frizzled protein IPR020067; Frizzled domain	-		EFV53550	#	#	#	#	IPR000719; Protein kinase domain IPR002290; Serine/threonine/dual specificity protein kinase, catalytic domain IPR011009; Protein kinase-like domain	#	#	-
TP03447	MER0239278	IPR000941; Enolase IPR020810; Enolase, C-terminal IPR020811; Enolase, N-terminal IPR029017; Enolase N-terminal domain-like IPR029065; Enolase C-terminal domain-like	#	#	#	#	#	-		EFV53560	MER0533176		#	#	#	#	#	-
TP03449	#	#	#	#	#	ENSRNOP00000016389	IPR000782; FAS1 domain	-		EFV53561	MER0118028	IPR000320; Hedgehog, N-terminal signalling domain IPR001657; Hedgehog protein IPR001767; Hedgehog protein, Hint domain IPR003586; Hint domain C-terminal IPR003587; Hint domain N-terminal IPR009045; Hedgehog signalling/DD-peptidase zinc-binding domain IPR028992; Hedgehog/Intein (Hint) domain	#	#	#	#	#	-
TP03452	MER1148530	IPR016699; Acid ceramidase-like IPR029130; Acid ceramidase, N-terminal IPR029132; Choloylglycine hydrolase/NAAA C-terminal	#	#	#	#	#	-		EFV53576	MER0374236	IPR003607; HD/PDEase domain IPR006674; HD domain	#	#	#	#	#	-
TP03462	#	#	#	#	#	gi_7706495_ref_NP_057390.1	IPR001623; DnaJ domain IPR012336; Thioredoxin-like fold	-		EFV53608	#	#	#	#	#	ENSP00000308996	IPR006689; Small GTPase superfamily, ARF/SAR type IPR024156; Small GTPase superfamily, ARF type IPR027417; P-loop containing nucleoside triphosphate hydrolase	-
TP03463	MER0867184	IPR000782; FAS1 domain	#	#	#	#	#	-		EFV53612	#	#	#	#	#	gi_10946654_ref_NP_067314.1	IPR002524; Cation efflux protein IPR003598; Immunoglobulin subtype 2 IPR003599; Immunoglobulin subtype IPR003961; Fibronectin type III IPR007110; Immunoglobulin-like domain IPR013783; Immunoglobulin-like fold IPR027469; Cation efflux protein transmembrane domain	-
TP03467	MER1148294	IPR000555; JAB1/MPN/MOV34 metalloenzyme domain IPR006084; XPG/Rad2 endonuclease IPR006085; XPG N-terminal IPR006086; XPG-I domain IPR008918; Helix-hairpin-helix motif, class 2 IPR020045; 5'-3' exonuclease, C-terminal domain IPR023426; Flap structure-specific endonuclease IPR029060; PIN domain-like	#	#	#	#	#	-		EFV53614	MER0895903	IPR002818; DJ-1/PfpI IPR006287; DJ-1 IPR029062; Class I glutamine amidotransferase-like	#	#	#	#	#	-
TP03468	MER1148782	IPR011009; Protein kinase-like domain	#	#	IPR011009; Protein kinase-like domain	#	#	-		EFV53622	#	#	#	#	#	ENSMUSP00000079815	IPR012486; N1221-like IPR021819; Protein of unknown function DUF3402	-
TP03469	MER0780048	IPR003598; Immunoglobulin subtype 2 IPR003599; Immunoglobulin subtype IPR007110; Immunoglobulin-like domain IPR013098; Immunoglobulin I-set IPR013783; Immunoglobulin-like fold	#	#	#	#	#	-		EFV53629	#	#	#	#	#	gi_8567398_ref_NP_059033.1	IPR002073; 3'5'-cyclic nucleotide phosphodiesterase, catalytic domain IPR023088; 3'5'-cyclic nucleotide phosphodiesterase	-
TP03470	MER0777443	IPR000719; Protein kinase domain IPR002290; Serine/threonine/dual specificity protein kinase, catalytic domain IPR003598; Immunoglobulin subtype 2 IPR003599; Immunoglobulin subtype IPR003961; Fibronectin type III IPR007110; Immunoglobulin-like domain IPR010939; Protein of unknown function DUF1136 IPR011009; Protein kinase-like domain IPR013098; Immunoglobulin I-set IPR013783; Immunoglobulin-like …	#	#	IPR000719; Protein kinase domain IPR002290; Serine/threonine/dual specificity protein kinase, catalytic domain IPR003598; Immunoglobulin subtype 2 IPR003599; Immunoglobulin subtype IPR003961; Fibronectin type III IPR007110; Immunoglobulin-like domain IPR010939; Protein of unknown function DUF1136 IPR011009; Protein kinase-like domain IPR013098; Immunoglobulin I-set IPR013783; Immunoglobulin-like …	gi_62645305_ref_XP_575155.1	IPR000719; Protein kinase domain IPR002290; Serine/threonine/dual specificity protein kinase, catalytic domain IPR003598; Immunoglobulin subtype 2 IPR003599; Immunoglobulin subtype IPR003961; Fibronectin type III IPR007110; Immunoglobulin-like domain IPR010939; Protein of unknown function DUF1136 IPR011009; Protein kinase-like domain IPR013098; Immunoglobulin I-set IPR013783; Immunoglobulin-like …	+		EFV53631	#	#	#	#	IPR000719; Protein kinase domain IPR002290; Serine/threonine/dual specificity protein kinase, catalytic domain IPR011009; Protein kinase-like domain	#	#	+
TP03474	MER0540107	IPR001623; DnaJ domain IPR012336; Thioredoxin-like fold	#	#	#	ENSMUSP00000087640	IPR001623; DnaJ domain IPR012336; Thioredoxin-like fold	-		EFV53641	MER1150403	IPR000159; Ras-associating (RA) domain IPR001478; PDZ domain IPR001683; Phox homologous domain	#	#	#	#	#	-
TP03485	#	#	#	#	IPR000403; Phosphatidylinositol 3-/4-kinase, catalytic domain	#	#	+		EFV53642	#	#	#	#	IPR000719; Protein kinase domain IPR002290; Serine/threonine/dual specificity protein kinase, catalytic domain IPR011009; Protein kinase-like domain IPR020683; Ankyrin repeat-containing domain	gi_19173746_ref_NP_596883.1	IPR000719; Protein kinase domain IPR002290; Serine/threonine/dual specificity protein kinase, catalytic domain IPR011009; Protein kinase-like domain IPR020683; Ankyrin repeat-containing domain	-
TP03486	MER1134998	IPR010558; Caenorhabditis elegans ly-6-related	#	#	#	#	#	-		EFV53649	#	#	#	#	IPR000719; Protein kinase domain IPR002290; Serine/threonine/dual specificity protein kinase, catalytic domain IPR011009; Protein kinase-like domain	#	#	-
TP03489	MER0157533	IPR001680; WD40 repeat IPR015943; WD40/YVTN repeat-like-containing domain IPR017986; WD40-repeat-containing domain IPR020472; G-protein beta WD-40 repeat	#	#	#	#	#	-		EFV53651	MER0268308	IPR000488; Death domain IPR002110; Ankyrin repeat IPR011029; Death-like domain IPR020683; Ankyrin repeat-containing domain IPR027417; P-loop containing nucleoside triphosphate hydrolase	#	#	#	#	#	-
TP03490	MER0699677	IPR011598; Myc-type, basic helix-loop-helix (bHLH) domain	#	#	#	#	#	-		EFV53654	#	#	#	#	IPR000198; Rho GTPase-activating protein domain IPR001060; FCH domain IPR002219; Protein kinase C-like, phorbol ester/diacylglycerol-binding domain IPR008936; Rho GTPase activation protein	#	#	-
TP03491	#	#	#	#	#	gi_34147197_ref_NP_898988.1	IPR016040; NAD(P)-binding domain IPR023753; FAD/NAD(P)-binding domain	-		EFV53657	MER1148858	IPR001239; Proteinase inhibitor I1, Kazal-type, metazoa IPR002350; Kazal domain	#	#	#	#	#	-
TP03501	#	#	7tm_1	transmembrane receptor (rhodopsin family)	#	#	#	-		EFV53664	#	#	7tm_1	transmembrane receptor (rhodopsin family)	#	#	#	-
TP03502	MER1119279	IPR003890; MIF4G-like, type 3 IPR003891; Initiation factor eIF-4 gamma, MA3 IPR016021; MIF4G-like domain IPR016024; Armadillo-type fold	#	#	#	#	#	-		EFV53682	#	#	#	#	IPR000719; Protein kinase domain IPR002290; Serine/threonine/dual specificity protein kinase, catalytic domain IPR011009; Protein kinase-like domain	#	#	-
TP03503	MER0814684	IPR001102; Transglutaminase, N-terminal IPR002931; Transglutaminase-like IPR008958; Transglutaminase, C-terminal IPR013783; Immunoglobulin-like fold IPR014756; Immunoglobulin E-set IPR023608; Protein-glutamine gamma-glutamyltransferase, eukaryota	#	#	#	#	#	-		EFV53687	MER0917468	IPR007087; Zinc finger, C2H2 IPR013087; Zinc finger C2H2-type/integrase DNA-binding domain IPR015880; Zinc finger, C2H2-like	#	#	#	#	#	-
TP03504	MER0759538	IPR007632; Anoctamin IPR032394; Anoctamin, dimerisation domain	#	#	#	#	#	-		EFV53692	#	#	#	#	IPR000980; SH2 domain IPR001245; Serine-threonine/tyrosine-protein kinase catalytic domain IPR011009; Protein kinase-like domain	#	#	-
TP03507	MER1148679	IPR001757; P-type ATPase IPR004014; Cation-transporting P-type ATPase, N-terminal IPR006068; Cation-transporting P-type ATPase, C-terminal IPR006413; P-type ATPase, subfamily IIA, PMR1-type IPR008250; P-type ATPase, A domain IPR023214; HAD-like domain IPR023298; P-type ATPase, transmembrane domain IPR023299; P-type ATPase, cytoplasmic domain N	#	#	#	#	#	-		EFV53697	MER1148857	IPR006150; Cysteine-rich repeat IPR008197; WAP-type 'four-disulfide core' domain	#	#	#	#	#	-
TP03509	#	#	#	#	IPR000719; Protein kinase domain IPR002290; Serine/threonine/dual specificity protein kinase, catalytic domain IPR011009; Protein kinase-like domain	#	#	-		EFV53721	MER0698923	IPR015425; Formin, FH2 domain IPR016024; Armadillo-type fold	#	#	#	#	#	-
TP03524	MER0442399	IPR000494; Receptor L-domain IPR001245; Serine-threonine/tyrosine-protein kinase catalytic domain IPR003961; Fibronectin type III IPR006211; Furin-like cysteine-rich domain IPR006212; Furin-like repeat IPR009030; Insulin-like growth factor binding protein, N-terminal IPR011009; Protein kinase-like domain IPR013783; Immunoglobulin-like fold IPR020635; Tyrosine-protein kinase, catalytic domain	#	#	IPR000494; Receptor L-domain IPR001245; Serine-threonine/tyrosine-protein kinase catalytic domain IPR003961; Fibronectin type III IPR006211; Furin-like cysteine-rich domain IPR006212; Furin-like repeat IPR009030; Insulin-like growth factor binding protein, N-terminal IPR011009; Protein kinase-like domain IPR013783; Immunoglobulin-like fold IPR020635; Tyrosine-protein kinase, catalytic domain	#	#	-		EFV53722	#	#	#	#	IPR003594; Histidine kinase-like ATPase, C-terminal domain IPR013507; DNA mismatch repair protein, C-terminal IPR014721; Ribosomal protein S5 domain 2-type fold, subgroup IPR014790; MutL, C-terminal, dimerisation IPR020568; Ribosomal protein S5 domain 2-type fold	#	#	-
TP03534	#	#	#	#	#	gi_30794374_ref_NP_848919.2	IPR000157; Toll/interleukin-1 receptor homology (TIR) domain IPR000483; Cysteine-rich flanking region, C-terminal IPR001611; Leucine-rich repeat IPR003591; Leucine-rich repeat, typical subtype	+		EFV53723	#	#	#	#	#	gi_61740631_ref_NP_001013450.1	IPR009038; GOLD domain	-
TP03543	MER0488182	IPR000980; SH2 domain IPR001245; Serine-threonine/tyrosine-protein kinase catalytic domain IPR011009; Protein kinase-like domain IPR020635; Tyrosine-protein kinase, catalytic domain	#	#	IPR000980; SH2 domain IPR001245; Serine-threonine/tyrosine-protein kinase catalytic domain IPR011009; Protein kinase-like domain IPR020635; Tyrosine-protein kinase, catalytic domain	#	#	-		EFV53732	#	#	#	#	IPR000687; RIO kinase IPR011009; Protein kinase-like domain IPR011991; Winged helix-turn-helix DNA-binding domain IPR015285; RIO2 kinase winged helix domain, N-terminal	#	#	-
TP03552	#	#	#	#	IPR000403; Phosphatidylinositol 3-/4-kinase, catalytic domain	#	#	-		EFV53736	MER0490500	IPR003439; ABC transporter-like IPR003593; AAA+ ATPase domain IPR011527; ABC transporter type 1, transmembrane domain IPR027417; P-loop containing nucleoside triphosphate hydrolase	#	#	#	Q6Y305_Q6Y305_RAT	IPR003439; ABC transporter-like IPR003593; AAA+ ATPase domain IPR011527; ABC transporter type 1, transmembrane domain IPR027417; P-loop containing nucleoside triphosphate hydrolase	-
TP03559	MER0355963	IPR002075; Nuclear transport factor 2	#	#	#	#	#	-		EFV53741	MER1137346	IPR000418; Ets domain IPR011991; Winged helix-turn-helix DNA-binding domain	#	#	#	#	#	-
TP03561	MER1046317	IPR002792; TRAM domain IPR005839; Methylthiotransferase IPR006638; Elongator protein 3/MiaB/NifB IPR007197; Radical SAM IPR007941; Protein of unknown function DUF726 IPR013848; Methylthiotransferase, N-terminal IPR023404; Radical SAM, alpha/beta horseshoe IPR029058; Alpha/Beta hydrolase fold	#	#	#	#	#	-		EFV53742	MER0344848	IPR002155; Thiolase IPR016039; Thiolase-like IPR020616; Thiolase, N-terminal IPR020617; Thiolase, C-terminal	#	#	#	#	#	-
TP03563	MER0548773	IPR019170; Meckelin	#	#	#	ENSRNOP00000032536	IPR019170; Meckelin	-		EFV53756	#	#	#	#	IPR000719; Protein kinase domain IPR002290; Serine/threonine/dual specificity protein kinase, catalytic domain IPR011009; Protein kinase-like domain	#	#	-
TP03564	MER0156582	IPR001680; WD40 repeat IPR015943; WD40/YVTN repeat-like-containing domain IPR017986; WD40-repeat-containing domain IPR020472; G-protein beta WD-40 repeat	#	#	#	#	#	-		EFV53759	MER1134177	IPR001623; DnaJ domain IPR002939; Chaperone DnaJ, C-terminal IPR008971; HSP40/DnaJ peptide-binding	#	#	#	#	#	-
TP03591	#	#	#	#	#	Q5UMH9_Q5UMH9_RAT	IPR006029; Neurotransmitter-gated ion-channel transmembrane domain IPR006201; Neurotransmitter-gated ion-channel IPR006202; Neurotransmitter-gated ion-channel ligand-binding domain IPR027361; Nicotinic acetylcholine-gated receptor, transmembrane domain	-		EFV53769	#	#	#	#	IPR000719; Protein kinase domain IPR002290; Serine/threonine/dual specificity protein kinase, catalytic domain IPR006150; Cysteine-rich repeat IPR011009; Protein kinase-like domain	#	#	-
TP03601	MER1148343	IPR002018; Carboxylesterase, type B IPR029058; Alpha/Beta hydrolase fold	#	#	#	#	#	+		EFV53779	#	#	#	#	IPR000719; Protein kinase domain IPR002290; Serine/threonine/dual specificity protein kinase, catalytic domain IPR011009; Protein kinase-like domain IPR029021; Protein-tyrosine phosphatase-like	#	#	-
TP03605	#	#	#	#	IPR000719; Protein kinase domain IPR002290; Serine/threonine/dual specificity protein kinase, catalytic domain IPR011009; Protein kinase-like domain	#	#	-		EFV53791	#	#	#	#	IPR002504; NAD kinase IPR016064; NAD kinase/diacylglycerol kinase-like domain IPR017437; ATP-NAD kinase, PpnK-type, all-beta IPR017438; Inorganic polyphosphate/ATP-NAD kinase, domain 1	#	#	-
TP03606	#	#	#	#	IPR000719; Protein kinase domain IPR000961; AGC-kinase, C-terminal IPR002290; Serine/threonine/dual specificity protein kinase, catalytic domain IPR011009; Protein kinase-like domain	Q68G05_Q68G05_RAT	IPR000719; Protein kinase domain IPR000961; AGC-kinase, C-terminal IPR002290; Serine/threonine/dual specificity protein kinase, catalytic domain IPR011009; Protein kinase-like domain	+		EFV53799	MER1115765		#	#	#	#	#	-
TP03618	MER1148241	IPR000246; Peptidase T2, asparaginase 2 IPR029055; Nucleophile aminohydrolases, N-terminal	#	#	#	#	#	-		EFV53803	#	#	#	#	IPR000719; Protein kinase domain IPR002290; Serine/threonine/dual specificity protein kinase, catalytic domain IPR011009; Protein kinase-like domain	#	#	+
TP03619	MER0183279	IPR003338; CDC48, N-terminal subdomain IPR003593; AAA+ ATPase domain IPR003959; ATPase, AAA-type, core IPR004201; CDC48, domain 2 IPR005938; AAA ATPase, CDC48 family IPR009010; Aspartate decarboxylase-like domain IPR015415; Vps4 oligomerisation, C-terminal IPR027417; P-loop containing nucleoside triphosphate hydrolase IPR029067; CDC48 domain 2-like	#	#	#	#	#	-		EFV53805	MER0188332	IPR007873; Glycosyltransferase, ALG3	#	#	#	#	#	-
TP03621	#	#	#	#	#	gi_59806345_ref_NP_002293.2	IPR011055; Duplicated hybrid motif IPR016047; Peptidase M23	-		EFV53807	MER0832676	IPR000330; SNF2-related, N-terminal domain IPR001650; Helicase, C-terminal IPR014001; Helicase superfamily 1/2, ATP-binding domain IPR027417; P-loop containing nucleoside triphosphate hydrolase	#	#	#	#	#	-
TP03624	MER0975369	IPR001451; Hexapeptide repeat IPR011004; Trimeric LpxA-like	#	#	#	#	#	-		EFV53812	MER0390244	IPR001806; Small GTPase superfamily IPR002041; Ran GTPase IPR003578; Small GTPase superfamily, Rho type IPR003579; Small GTPase superfamily, Rab type IPR005225; Small GTP-binding protein domain IPR020849; Small GTPase superfamily, Ras type IPR027417; P-loop containing nucleoside triphosphate hydrolase	#	#	#	#	#	-
TP03631	MER0359145	IPR004434; Isocitrate dehydrogenase NAD-dependent IPR024084; Isopropylmalate dehydrogenase-like domain	#	#	#	#	#	-		EFV53825	MER0219974	IPR006639; Presenilin/signal peptide peptidase IPR007369; Peptidase A22B, signal peptide peptidase	#	#	#	#	#	-
TP03638	MER0487565	IPR000408; Regulator of chromosome condensation, RCC1 IPR001841; Zinc finger, RING-type IPR008979; Galactose-binding domain-like IPR009091; Regulator of chromosome condensation 1/beta-lactamase-inhibitor protein II IPR012983; PHR IPR013083; Zinc finger, RING/FYVE/PHD-type	#	#	#	#	#	-		EFV53827	#	#	#	#	IPR000719; Protein kinase domain IPR002290; Serine/threonine/dual specificity protein kinase, catalytic domain IPR011009; Protein kinase-like domain	#	#	-
TP03640	MER1110670	IPR001452; SH3 domain IPR003134; Hs1/Cortactin	#	#	#	gi_62643713_ref_XP_215597.3	IPR001452; SH3 domain IPR003134; Hs1/Cortactin	-		EFV53828	MER0359643	IPR002300; Aminoacyl-tRNA synthetase, class Ia IPR002302; Leucine-tRNA ligase IPR009008; Valyl/Leucyl/Isoleucyl-tRNA synthetase, editing domain IPR009080; Aminoacyl-tRNA synthetase, class 1a, anticodon-binding IPR013155; Methionyl/Valyl/Leucyl/Isoleucyl-tRNA synthetase, anticodon-binding IPR014729; Rossmann-like alpha/beta/alpha sandwich fold	#	#	#	#	#	-
TP03663	MER0307839	IPR001173; Glycosyltransferase 2-like IPR029044; Nucleotide-diphospho-sugar transferases	#	#	#	#	#	-		EFV53832	MER0771454	IPR000873; AMP-dependent synthetase/ligase	#	#	#	#	#	-
TP03669	MER1143401	IPR000340; Dual specificity phosphatase, catalytic domain IPR000436; Sushi/SCR/CCP domain IPR003886; NIDO domain IPR005533; AMOP domain IPR013641; Protein KTI12/L-seryl-tRNA(Sec) kinase IPR027417; P-loop containing nucleoside triphosphate hydrolase IPR029021; Protein-tyrosine phosphatase-like	#	#	IPR000340; Dual specificity phosphatase, catalytic domain IPR000436; Sushi/SCR/CCP domain IPR003886; NIDO domain IPR005533; AMOP domain IPR013641; Protein KTI12/L-seryl-tRNA(Sec) kinase IPR027417; P-loop containing nucleoside triphosphate hydrolase IPR029021; Protein-tyrosine phosphatase-like	#	#	+		EFV53840	MER0032200	IPR004443; YjeF N-terminal domain	#	#	#	#	#	-
TP03686	MER1088996	IPR000426; Proteasome alpha-subunit, N-terminal domain IPR001353; Proteasome, subunit alpha/beta IPR029055; Nucleophile aminohydrolases, N-terminal	#	#	#	#	#	-		EFV53857	MER1125313	IPR001017; Dehydrogenase, E1 component IPR017597; Pyruvate dehydrogenase (acetyl-transferring) E1 component, alpha subunit, subgroup y IPR029061; Thiamin diphosphate-binding fold	#	#	#	#	#	-
TP03689	#	#	#	#	#	gi_31377703_ref_NP_078801.2	IPR003107; HAT (Half-A-TPR) repeat IPR011990; Tetratricopeptide-like helical domain IPR013618; Domain of unknown function DUF1736 IPR019734; Tetratricopeptide repeat	-		EFV53862	MER0905849	IPR002048; EF-hand domain IPR002067; Mitochondrial carrier protein IPR011992; EF-hand domain pair IPR018108; Mitochondrial substrate/solute carrier IPR023395; Mitochondrial carrier domain	#	#	#	#	#	-
TP03698	MER0957849	IPR001254; Serine proteases, trypsin domain IPR009003; Peptidase S1, PA clan	#	#	#	#	#	-		EFV53868	#	#	#	#	#	gi_46195719_ref_NP_056256.1	IPR003112; Olfactomedin-like domain IPR008160; Collagen triple helix repeat	-
TP03715	MER0178133	IPR006091; Acyl-CoA oxidase/dehydrogenase, central domain IPR009075; Acyl-CoA dehydrogenase/oxidase C-terminal IPR009100; Acyl-CoA dehydrogenase/oxidase, N-terminal and middle domain IPR013786; Acyl-CoA dehydrogenase/oxidase, N-terminal	#	#	#	#	#	-		EFV53869	MER0205082	IPR003598; Immunoglobulin subtype 2 IPR007110; Immunoglobulin-like domain IPR013098; Immunoglobulin I-set IPR013783; Immunoglobulin-like fold	#	#	#	#	#	-
TP03717	MER0488950	IPR000008; C2 domain IPR001650; Helicase, C-terminal IPR004179; Sec63 domain IPR011545; DEAD/DEAH box helicase domain IPR014001; Helicase superfamily 1/2, ATP-binding domain IPR014756; Immunoglobulin E-set IPR027417; P-loop containing nucleoside triphosphate hydrolase	#	#	#	#	#	-		EFV53884	#	#	#	#	IPR001245; Serine-threonine/tyrosine-protein kinase catalytic domain IPR002219; Protein kinase C-like, phorbol ester/diacylglycerol-binding domain IPR011009; Protein kinase-like domain	#	#	+
TP03722	#	#	#	#	IPR000719; Protein kinase domain IPR002290; Serine/threonine/dual specificity protein kinase, catalytic domain IPR011009; Protein kinase-like domain	#	#	-		EFV53887	MER0471351	IPR000494; Receptor L-domain IPR001245; Serine-threonine/tyrosine-protein kinase catalytic domain IPR006211; Furin-like cysteine-rich domain IPR006212; Furin-like repeat IPR009030; Insulin-like growth factor binding protein, N-terminal IPR011009; Protein kinase-like domain IPR020635; Tyrosine-protein kinase, catalytic domain	#	#	IPR000494; Receptor L-domain IPR001245; Serine-threonine/tyrosine-protein kinase catalytic domain IPR006211; Furin-like cysteine-rich domain IPR006212; Furin-like repeat IPR009030; Insulin-like growth factor binding protein, N-terminal IPR011009; Protein kinase-like domain IPR020635; Tyrosine-protein kinase, catalytic domain	#	#	-
TP03724	MER1137801	IPR001012; UBX domain IPR006577; UAS IPR012336; Thioredoxin-like fold IPR029071; Ubiquitin-related domain	#	#	#	#	#	-		EFV53890	MER0165771	IPR005522; Inositol polyphosphate kinase	#	#	IPR005522; Inositol polyphosphate kinase	#	#	-
TP03726	MER1148477	IPR000884; Thrombospondin type-1 (TSP1) repeat IPR001590; Peptidase M12B, ADAM/reprolysin IPR024079; Metallopeptidase, catalytic domain	#	#	#	#	#	+		EFV53892	MER0769150	IPR001849; Pleckstrin homology domain IPR002913; START domain IPR010876; NICE-3 predicted IPR011993; Pleckstrin-homology domain (PH domain)/Phosphotyrosine-binding domain (PTB) IPR023393; START-like domain	#	#	#	#	#	-
TP03734	MER0411847	IPR000504; RNA recognition motif domain IPR012677; Nucleotide-binding alpha-beta plait domain	#	#	#	#	#	-		EFV53895	#	#	#	#	IPR000980; SH2 domain IPR001245; Serine-threonine/tyrosine-protein kinase catalytic domain IPR011009; Protein kinase-like domain IPR020635; Tyrosine-protein kinase, catalytic domain	gi_6678868_ref_NP_032617.1	IPR000980; SH2 domain IPR001245; Serine-threonine/tyrosine-protein kinase catalytic domain IPR011009; Protein kinase-like domain IPR020635; Tyrosine-protein kinase, catalytic domain	-
TP03735	#	#	#	#	#	P35442_TSP2_HUMAN	IPR000884; Thrombospondin type-1 (TSP1) repeat	-		EFV53896	#	#	#	#	IPR000980; SH2 domain IPR001245; Serine-threonine/tyrosine-protein kinase catalytic domain IPR011009; Protein kinase-like domain IPR020635; Tyrosine-protein kinase, catalytic domain	#	#	-
TP03743	MER0060091	IPR021852; Domain of unknown function DUF3456	#	#	#	#	#	-		EFV53897	MER0396188	IPR000687; RIO kinase IPR011009; Protein kinase-like domain	#	#	IPR000687; RIO kinase IPR011009; Protein kinase-like domain	#	#	-
TP03753	MER0931517	IPR006816; ELMO domain	#	#	#	#	#	-		EFV53898	#	#	#	#	#	P19137_LAMA1_MOUSE	IPR008211; Laminin, N-terminal	-
TP03756	MER0821139	IPR000358; Ribonucleotide reductase small subunit IPR009078; Ferritin-like superfamily IPR012348; Ribonucleotide reductase-related	#	#	#	#	#	-		EFV53899	MER1124343	IPR000034; Laminin IV IPR000742; EGF-like domain IPR002049; Laminin EGF domain IPR008211; Laminin, N-terminal	#	#	#	#	#	-
TP03768	MER0441094	IPR001353; Proteasome, subunit alpha/beta IPR029055; Nucleophile aminohydrolases, N-terminal	#	#	#	#	#	-		EFV53907	MER0365785	IPR001254; Serine proteases, trypsin domain IPR001314; Peptidase S1A, chymotrypsin-type IPR009003; Peptidase S1, PA clan	#	#	#	#	#	-
TP03769	MER1149013	IPR011989; Armadillo-like helical IPR016024; Armadillo-type fold	#	#	#	#	#	-		EFV53913	#	#	#	#	#	gi_37549557_ref_XP_059482.4	IPR000742; EGF-like domain IPR007834; DSS1/SEM1 IPR008851; Transcription initiation factor IIF, alpha subunit IPR011991; Winged helix-turn-helix DNA-binding domain IPR019342; NADH:ubiquinone oxidoreductase, iron-sulphur subunit 5	+
TP03770	MER1150717	IPR001619; Sec1-like protein IPR027482; Sec1-like, domain 2	#	#	#	#	#	-		EFV53919	MER0780140	IPR003598; Immunoglobulin subtype 2 IPR003599; Immunoglobulin subtype IPR007110; Immunoglobulin-like domain IPR013098; Immunoglobulin I-set IPR013783; Immunoglobulin-like fold	#	#	#	gi_11067409_ref_NP_067714.1	IPR003598; Immunoglobulin subtype 2 IPR003599; Immunoglobulin subtype IPR007110; Immunoglobulin-like domain IPR013098; Immunoglobulin I-set IPR013783; Immunoglobulin-like fold	-
TP03776	MER1150437	IPR000034; Laminin IV IPR000742; EGF-like domain IPR001791; Laminin G domain IPR002049; Laminin EGF domain IPR008211; Laminin, N-terminal IPR008979; Galactose-binding domain-like IPR010307; Laminin domain II IPR013320; Concanavalin A-like lectin/glucanase domain	#	#	#	#	#	-		EFV53920	MER0593283	IPR006076; FAD dependent oxidoreductase IPR006222; Glycine cleavage T-protein-like, N-terminal IPR013977; Glycine cleavage T-protein, C-terminal barrel domain IPR023753; FAD/NAD(P)-binding domain IPR027266; GTP-binding protein TrmE/Glycine cleavage system T protein, domain 1 IPR029043; Glycine cleavage T-protein/YgfZ, C-terminal domain	#	#	#	#	#	-
TP03777	#	#	#	#	#	P49908	IPR007671; Selenoprotein P, N-terminal IPR012336; Thioredoxin-like fold	-		EFV53921	MER1148855	IPR008914; Phosphatidylethanolamine-binding protein PEBP	#	#	#	#	#	-
TP03779	MER0319716	IPR000719; Protein kinase domain IPR000961; AGC-kinase, C-terminal IPR002290; Serine/threonine/dual specificity protein kinase, catalytic domain IPR011009; Protein kinase-like domain IPR011072; HR1 rho-binding repeat IPR017892; Protein kinase, C-terminal	#	#	IPR000719; Protein kinase domain IPR000961; AGC-kinase, C-terminal IPR002290; Serine/threonine/dual specificity protein kinase, catalytic domain IPR011009; Protein kinase-like domain IPR011072; HR1 rho-binding repeat IPR017892; Protein kinase, C-terminal	#	#	-		EFV53922	MER0939921	IPR003675; CAAX amino terminal protease	#	#	#	#	#	-
TP03780	#	#	#	#	#	Q8VIF0_Q8VIF0_RAT	IPR009231; Chloride channel CLIC-like	-		EFV53928	MER1148847	IPR000742; EGF-like domain IPR001881; EGF-like calcium-binding domain IPR002049; Laminin EGF domain IPR009030; Insulin-like growth factor binding protein, N-terminal IPR013032; EGF-like, conserved site IPR013111; EGF-like domain, extracellular	#	#	#	gi_82895993_ref_XP_620148.2	IPR000742; EGF-like domain IPR001881; EGF-like calcium-binding domain IPR002049; Laminin EGF domain IPR009030; Insulin-like growth factor binding protein, N-terminal IPR013032; EGF-like, conserved site IPR013111; EGF-like domain, extracellular	-
TP03783	MER1148297	IPR000626; Ubiquitin domain IPR001394; Peptidase C19, ubiquitin carboxyl-terminal hydrolase IPR029071; Ubiquitin-related domain	#	#	#	#	#	-		EFV53931	MER0915410	IPR001898; Sodium/sulphate symporter	#	#	#	#	#	-
TP03784	MER0263867	IPR000219; Dbl homology (DH) domain IPR001251; CRAL-TRIO lipid binding domain IPR011993; Pleckstrin-homology domain (PH domain)/Phosphotyrosine-binding domain (PTB)	#	#	#	#	#	-		EFV53933	MER1148854	IPR002049; Laminin EGF domain IPR002350; Kazal domain IPR003645; Follistatin-like, N-terminal	#	#	#	#	#	-
TP03785	MER0261760	IPR005817; Wnt IPR018791; UV radiation resistance protein/autophagy-related protein 14	#	#	#	#	#	-		EFV53954	#	#	#	#	#	O54822_O54822_RAT	IPR001807; Chloride channel, voltage gated IPR014743; Chloride channel, core	-
TP03786	MER0573787	IPR000008; C2 domain IPR001936; Ras GTPase-activating protein IPR008936; Rho GTPase activation protein IPR011993; Pleckstrin-homology domain (PH domain)/Phosphotyrosine-binding domain (PTB)	#	#	#	#	#	-		EFV53960	MER0306286	IPR002043; Uracil-DNA glycosylase IPR005122; Uracil-DNA glycosylase-like	#	#	#	#	#	-
TP03792	MER0901847	IPR000253; Forkhead-associated (FHA) domain IPR001313; Pumilio RNA-binding repeat IPR011989; Armadillo-like helical IPR016024; Armadillo-type fold	#	#	#	#	#	-		EFV53961	MER0957808	IPR001273; Aromatic amino acid hydroxylase IPR019773; Tyrosine 3-monooxygenase-like IPR019774; Aromatic amino acid hydroxylase, C-terminal	#	#	#	#	#	-
TP03796	MER1076448	IPR008979; Galactose-binding domain-like IPR012919; SUN domain IPR022764; Peptidase S54, rhomboid domain	#	#	#	#	#	-		EFV53962	MER0245562	IPR000210; BTB/POZ domain IPR003131; Potassium channel tetramerisation-type BTB domain IPR003968; Potassium channel, voltage dependent, Kv IPR003972; Potassium channel, voltage dependent, Kv1 IPR005821; Ion transport domain IPR011333; POZ domain IPR027359; Voltage-dependent channel, four helix bundle domain IPR028325; Voltage-gated potassium channel	#	#	#	#	#	-
TP03797	MER0467159	IPR001353; Proteasome, subunit alpha/beta IPR029055; Nucleophile aminohydrolases, N-terminal	#	#	#	#	#	-		EFV53966	MER0310424	IPR005078; Peptidase C54	#	#	#	#	#	-
TP03801	MER0170563	IPR003937; Potassium channel, voltage dependent, KCNQ IPR005821; Ion transport domain IPR013821; Potassium channel, voltage dependent, KCNQ, C-terminal IPR028325; Voltage-gated potassium channel	#	#	#	#	#	-		EFV53969	#	#	#	#	IPR000719; Protein kinase domain IPR002290; Serine/threonine/dual specificity protein kinase, catalytic domain IPR011009; Protein kinase-like domain	#	#	-
TP03802	MER0226673	IPR002172; Low-density lipoprotein (LDL) receptor class A repeat IPR002557; Chitin binding domain	#	#	#	#	#	-		EFV53974	MER0796230	IPR000163; Prohibitin IPR001107; Band 7 domain	#	#	#	#	#	-
TP03809	#	#	#	#	IPR000719; Protein kinase domain IPR011009; Protein kinase-like domain	#	#	-		EFV53976	#	#	#	#	#	P56705	IPR005817; Wnt	-
TP03819	MER1097473	IPR001680; WD40 repeat IPR015943; WD40/YVTN repeat-like-containing domain IPR017233; WD repeat protein 35 IPR017986; WD40-repeat-containing domain	#	#	#	#	#	-		EFV53980	MER0156582	IPR001680; WD40 repeat IPR015943; WD40/YVTN repeat-like-containing domain IPR017986; WD40-repeat-containing domain IPR020472; G-protein beta WD-40 repeat	#	#	#	#	#	-
TP03821	MER1150930	IPR007483; Hamartin	#	#	#	#	#	-		EFV53981	MER0574593	IPR019170; Meckelin	#	#	#	ENSRNOP00000032536	IPR019170; Meckelin	-
TP03822	MER1150215	IPR002602; Domain of unknown function DB IPR003598; Immunoglobulin subtype 2 IPR003599; Immunoglobulin subtype IPR003961; Fibronectin type III IPR006150; Cysteine-rich repeat IPR007110; Immunoglobulin-like domain IPR013098; Immunoglobulin I-set IPR013106; Immunoglobulin V-set domain IPR013783; Immunoglobulin-like fold	#	#	#	gi_62645309_ref_XP_342453.2	IPR002602; Domain of unknown function DB IPR003598; Immunoglobulin subtype 2 IPR003599; Immunoglobulin subtype IPR003961; Fibronectin type III IPR006150; Cysteine-rich repeat IPR007110; Immunoglobulin-like domain IPR013098; Immunoglobulin I-set IPR013106; Immunoglobulin V-set domain IPR013783; Immunoglobulin-like fold	-		EFV53984	MER1046317	IPR002792; TRAM domain IPR005839; Methylthiotransferase IPR006638; Elongator protein 3/MiaB/NifB IPR007197; Radical SAM IPR023404; Radical SAM, alpha/beta horseshoe	#	#	#	#	#	-
TP03830	MER1148442	IPR000819; Peptidase M17, leucyl aminopeptidase, C-terminal IPR011356; Leucine aminopeptidase/peptidase B	#	#	#	#	#	+		EFV53991	#	#	#	#	#	gi_22748743_ref_NP_689555.1	IPR000953; Chromo/chromo shadow domain IPR016197; Chromo domain-like IPR023780; Chromo domain	-
TP03838	MER0065009	IPR002319; Phenylalanyl-tRNA synthetase IPR004530; Phenylalanyl-tRNA synthetase, class IIc, mitochondrial IPR005121; Phenylalanine-tRNA ligase, beta subunit, ferrodoxin-fold anticodon-binding IPR013216; Methyltransferase type 11 IPR029063; S-adenosyl-L-methionine-dependent methyltransferase	#	#	#	#	#	-		EFV53996	MER0238734	IPR000242; PTP type protein phosphatase IPR003595; Protein-tyrosine phosphatase, catalytic IPR029021; Protein-tyrosine phosphatase-like	#	#	#	#	#	+
TP03884	MER0680547	IPR002164; Nucleosome assembly protein (NAP)	#	#	#	#	#	-		EFV54003	MER0763482	IPR000742; EGF-like domain IPR002049; Laminin EGF domain IPR013032; EGF-like, conserved site IPR013111; EGF-like domain, extracellular	#	#	#	gi_50233828_ref_NP_001001979.1	IPR000742; EGF-like domain IPR002049; Laminin EGF domain IPR013032; EGF-like, conserved site IPR013111; EGF-like domain, extracellular	+
TP03886	#	#	#	#	IPR000719; Protein kinase domain IPR002290; Serine/threonine/dual specificity protein kinase, catalytic domain IPR008351; Mitogen-activated protein (MAP) kinase, JNK IPR011009; Protein kinase-like domain	#	#	-		EFV54004	MER0288335	IPR001577; Peptidase M8, leishmanolysin	#	#	#	gi_27370232_ref_NP_766411.1	IPR001577; Peptidase M8, leishmanolysin	+
TP03887	MER1070959	IPR002110; Ankyrin repeat IPR006034; Asparaginase/glutaminase IPR020683; Ankyrin repeat-containing domain IPR027473; L-asparaginase, C-terminal domain IPR027474; L-asparaginase, N-terminal	#	#	#	#	#	-		EFV54005	#	#	#	#	IPR000584; Voltage-dependent calcium channel, L-type, beta subunit IPR001452; SH3 domain IPR008145; Guanylate kinase/L-type calcium channel beta subunit IPR027417; P-loop containing nucleoside triphosphate hydrolase	#	#	-
TP03889	MER1096820	IPR003397; Mitochondrial inner membrane translocase subunit Tim17/Tim22/Tim23/peroxisomal protein PMP24	#	#	#	#	#	-		EFV54008	MER0425575	IPR000717; Proteasome component (PCI) domain IPR011991; Winged helix-turn-helix DNA-binding domain	#	#	#	#	#	-
TP03898	MER0640103	IPR000195; Rab-GTPase-TBC domain IPR000719; Protein kinase domain IPR002290; Serine/threonine/dual specificity protein kinase, catalytic domain IPR011009; Protein kinase-like domain IPR011029; Death-like domain IPR013320; Concanavalin A-like lectin/glucanase domain IPR025999; Microspherule protein, N-terminal domain	#	#	IPR000195; Rab-GTPase-TBC domain IPR000719; Protein kinase domain IPR002290; Serine/threonine/dual specificity protein kinase, catalytic domain IPR011009; Protein kinase-like domain IPR011029; Death-like domain IPR013320; Concanavalin A-like lectin/glucanase domain IPR025999; Microspherule protein, N-terminal domain	#	#	-		EFV54010	MER0944871	IPR000504; RNA recognition motif domain IPR012677; Nucleotide-binding alpha-beta plait domain IPR032296; Cytoplasmic polyadenylation element-binding protein, ZZ domain	#	#	#	#	#	-
TP03901	MER1148567	IPR000719; Protein kinase domain IPR001375; Peptidase S9, prolyl oligopeptidase, catalytic domain IPR002290; Serine/threonine/dual specificity protein kinase, catalytic domain IPR011009; Protein kinase-like domain IPR011042; Six-bladed beta-propeller, TolB-like IPR029058; Alpha/Beta hydrolase fold	#	#	IPR000719; Protein kinase domain IPR001375; Peptidase S9, prolyl oligopeptidase, catalytic domain IPR002290; Serine/threonine/dual specificity protein kinase, catalytic domain IPR011009; Protein kinase-like domain IPR011042; Six-bladed beta-propeller, TolB-like IPR029058; Alpha/Beta hydrolase fold	#	#	-		EFV54021	#	#	#	#	IPR000719; Protein kinase domain IPR002290; Serine/threonine/dual specificity protein kinase, catalytic domain IPR011009; Protein kinase-like domain	#	#	-
TP03902	MER0361232	IPR003644; Na-Ca exchanger/integrin-beta4 IPR004836; Sodium/calcium exchanger protein IPR004837; Sodium/calcium exchanger membrane region	#	#	#	#	#	-		EFV54023	MER0395561	IPR000772; Ricin B, lectin domain IPR001173; Glycosyltransferase 2-like IPR029044; Nucleotide-diphospho-sugar transferases	#	#	#	#	#	-
TP03914	#	#	#	#	#	uniprot_trembl_Q8IY40_Q8IY40_HUMAN	IPR001320; Ionotropic glutamate receptor IPR001508; Ionotropic glutamate receptor, metazoa IPR001828; Receptor, ligand binding region IPR019594; Ionotropic glutamate receptor, L-glutamate and glycine-binding domain IPR028082; Periplasmic binding protein-like I	-		EFV54024	MER0311319	IPR001370; BIR repeat	#	#	#	#	#	-
TP03916	#	#	#	#	IPR005522; Inositol polyphosphate kinase	#	#	-		EFV54035	MER1151476	IPR001007; VWFC domain IPR001846; von Willebrand factor, type D domain	#	#	#	Q8N8U9_BMPER_HUMAN	IPR001007; VWFC domain IPR001846; von Willebrand factor, type D domain	-
TP03926	MER0527211	IPR009038; GOLD domain	#	#	#	gi_13385718_ref_NP_080487.1	IPR009038; GOLD domain	-		EFV54041	MER0957244	IPR011701; Major facilitator superfamily IPR020846; Major facilitator superfamily domain	#	#	#	#	#	-
TP03939	MER0319854	IPR004841; Amino acid permease/ SLC12A domain IPR018491; SLC12A transporter, C-terminal	#	#	#	#	#	-		EFV54055	MER1125294	IPR000602; Glycoside hydrolase family 38, N-terminal domain IPR011013; Galactose mutarotase-like domain IPR011330; Glycoside hydrolase/deacetylase, beta/alpha-barrel IPR011682; Glycosyl hydrolase family 38, C-terminal IPR015341; Glycoside hydrolase, family 38, central domain IPR027291; Glycoside hydrolase 38/57, N-terminal domain IPR028995; Glycoside hydrolase, families 57/38, central domain	#	#	#	#	#	-
TP03940	#	#	#	#	IPR001245; Serine-threonine/tyrosine-protein kinase catalytic domain IPR003961; Fibronectin type III IPR011009; Protein kinase-like domain IPR013783; Immunoglobulin-like fold IPR020635; Tyrosine-protein kinase, catalytic domain	#	#	-		EFV54056	MER0156555	IPR001680; WD40 repeat IPR006692; Coatomer, WD associated region IPR015943; WD40/YVTN repeat-like-containing domain IPR017986; WD40-repeat-containing domain IPR020472; G-protein beta WD-40 repeat	#	#	#	#	#	-
TP03941	MER0900847	IPR001478; PDZ domain	#	#	#	#	#	-		EFV54059	MER1133317	IPR001079; Galectin, carbohydrate recognition domain IPR013320; Concanavalin A-like lectin/glucanase domain	#	#	#	#	#	-
TP03952	MER1125294	IPR000602; Glycoside hydrolase family 38, N-terminal domain IPR011013; Galactose mutarotase-like domain IPR011330; Glycoside hydrolase/deacetylase, beta/alpha-barrel IPR011682; Glycosyl hydrolase family 38, C-terminal IPR015341; Glycoside hydrolase, family 38, central domain IPR027291; Glycoside hydrolase 38/57, N-terminal domain IPR028995; Glycoside hydrolase, families 57/38, central domain	#	#	#	#	#	-		EFV54066	MER0726968	IPR000477; Reverse transcriptase domain IPR003653; Ulp1 protease family, C-terminal catalytic domain	#	#	#	#	#	-
TP03953	MER0156555	IPR001680; WD40 repeat IPR006692; Coatomer, WD associated region IPR015943; WD40/YVTN repeat-like-containing domain IPR016453; Coatomer beta' subunit (COPB2) IPR017986; WD40-repeat-containing domain IPR020472; G-protein beta WD-40 repeat	#	#	#	#	#	-		EFV54070	MER0288316	IPR002816; Pheromone shutdown, TraB	#	#	#	gi_82894616_ref_XP_909245.1	IPR002816; Pheromone shutdown, TraB	-
TP03962	MER0700717	IPR001878; Zinc finger, CCHC-type IPR021109; Aspartic peptidase domain	#	#	#	#	#	-		EFV54072	MER0288800	IPR002816; Pheromone shutdown, TraB	#	#	#	gi_82894616_ref_XP_909245.1	IPR002816; Pheromone shutdown, TraB	-
TP03967	#	#	#	#	#	gi_8393450_ref_NP_058907.1	IPR001893; Cysteine-rich Golgi apparatus protein 1 repeat	-		EFV54076	#	#	#	#	IPR000719; Protein kinase domain IPR002290; Serine/threonine/dual specificity protein kinase, catalytic domain IPR011009; Protein kinase-like domain	#	#	-
TP03974	MER0483239	IPR000994; Peptidase M24, structural domain IPR013719; Domain of unknown function DUF1747 IPR013953; FACT complex subunit Spt16p/Cdc68p IPR029148; FACT complex subunit Spt16, N-terminal lobe domain IPR029149; Creatinase/Aminopeptidase P/Spt16, N-terminal	#	#	#	#	#	-		EFV54079	#	#	#	#	IPR001232; S-phase kinase-associated protein 1-like IPR011333; POZ domain IPR016073; SKP1 component, POZ domain	#	#	-
TP03989	#	#	#	#	#	gi_82999167_ref_XP_922363.1	IPR002110; Ankyrin repeat IPR020683; Ankyrin repeat-containing domain	-		EFV54082	#	#	#	#	IPR000719; Protein kinase domain IPR002290; Serine/threonine/dual specificity protein kinase, catalytic domain IPR011009; Protein kinase-like domain	#	#	-
TP03995	MER0294380	IPR000535; Major sperm protein (MSP) domain IPR008962; PapD-like	#	#	#	#	#	-		EFV54093	MER1119049	IPR000195; Rab-GTPase-TBC domain	#	#	#	#	#	-
TP04000	MER0623957	IPR026300; CWF11 family IPR027417; P-loop containing nucleoside triphosphate hydrolase IPR032174; Intron-binding protein aquarius, N-terminal	#	#	#	gi_64427176_ref_XP_485308.2	IPR026300; CWF11 family IPR027417; P-loop containing nucleoside triphosphate hydrolase IPR032174; Intron-binding protein aquarius, N-terminal	-		EFV54095	MER0944536	IPR000626; Ubiquitin domain IPR004806; UV excision repair protein Rad23 IPR009060; UBA-like IPR015360; XPC-binding domain IPR015940; Ubiquitin-associated domain IPR029071; Ubiquitin-related domain	#	#	#	#	#	-
TP04014	MER0382111	IPR000834; Peptidase M14, carboxypeptidase A IPR003146; Proteinase inhibitor, carboxypeptidase propeptide IPR009020; Proteinase inhibitor, propeptide	#	#	#	gi_67010039_ref_NP_001019869.1	IPR000834; Peptidase M14, carboxypeptidase A IPR003146; Proteinase inhibitor, carboxypeptidase propeptide IPR009020; Proteinase inhibitor, propeptide	-		EFV54139	MER0353204	IPR000884; Thrombospondin type-1 (TSP1) repeat IPR002223; Pancreatic trypsin inhibitor Kunitz domain IPR002861; Reeler domain IPR009465; Spondin, N-terminal	#	#	#	Q8VCC9	IPR000884; Thrombospondin type-1 (TSP1) repeat IPR002223; Pancreatic trypsin inhibitor Kunitz domain IPR002861; Reeler domain IPR009465; Spondin, N-terminal	-
TP04025	MER0226143	IPR000033; LDLR class B repeat IPR000742; EGF-like domain IPR001881; EGF-like calcium-binding domain IPR002172; Low-density lipoprotein (LDL) receptor class A repeat IPR009030; Insulin-like growth factor binding protein, N-terminal IPR011042; Six-bladed beta-propeller, TolB-like IPR026823; Complement Clr-like EGF domain	#	#	#	#	#	-		EFV54141	MER0156549	IPR001680; WD40 repeat IPR015943; WD40/YVTN repeat-like-containing domain IPR017986; WD40-repeat-containing domain IPR020472; G-protein beta WD-40 repeat	#	#	#	#	#	-
TP04030	#	#	7tm_1	transmembrane receptor (rhodopsin family)	#	#	#	+		EFV54149	MER0265028	IPR001965; Zinc finger, PHD-type IPR003347; JmjC domain IPR003349; JmjN domain IPR011011; Zinc finger, FYVE/PHD-type IPR013083; Zinc finger, RING/FYVE/PHD-type	#	#	#	#	#	-
TP04034	MER1125015	IPR004299; Membrane bound O-acyl transferase, MBOAT	#	#	#	#	#	-		EFV54154	MER0535786		#	#	#	#	#	-
TP04035	MER0451951	IPR003020; Bicarbonate transporter, eukaryotic IPR003024; Sodium bicarbonate cotransporter IPR010703; Dedicator of cytokinesis C-terminal IPR011531; Bicarbonate transporter, C-terminal IPR013769; Band 3 cytoplasmic domain IPR016152; Phosphotransferase/anion transporter IPR021816; Dedicator of cytokinesis C/D, N-terminal IPR027007; DHR-1 domain	#	#	#	#	#	-		EFV54161	#	#	#	#	#	uniprot_trembl_Q3LID0_Q3LID0_HUMAN	IPR000933; Glycoside hydrolase, family 29 IPR013780; Glycosyl hydrolase, family 13, all-beta IPR013781; Glycoside hydrolase, catalytic domain IPR016286; Alpha-L-fucosidase, metazoa-type IPR017853; Glycoside hydrolase superfamily IPR031919; Alpha-L-fucosidase, C-terminal	-
TP04039	MER0566530	IPR000760; Inositol monophosphatase	#	#	#	#	#	-		EFV54165	MER0325791	IPR001375; Peptidase S9, prolyl oligopeptidase, catalytic domain IPR002470; Peptidase S9A, prolyl oligopeptidase IPR023302; Peptidase S9A, N-terminal domain IPR029058; Alpha/Beta hydrolase fold	#	#	#	#	#	-
TP04040	MER0566498	IPR009071; High mobility group box domain	#	#	#	#	#	-		EFV54175	MER0240643	IPR000445; Helix-hairpin-helix motif IPR000467; G-patch domain IPR003265; HhH-GPD domain IPR011257; DNA glycosylase IPR011666; Domain of unknown function DUF1604 IPR023170; Helix-turn-helix, base-excision DNA repair, C-terminal IPR030841; Endonuclease III-like protein 1	#	#	#	#	#	-
TP04043	MER0270769	IPR001494; Importin-beta, N-terminal domain IPR011989; Armadillo-like helical IPR016024; Armadillo-type fold	#	#	#	#	#	-		EFV54179	MER0382114	IPR000834; Peptidase M14, carboxypeptidase A	#	#	#	#	#	+
TP04044	#	#	#	#	#	P39059	IPR000998; MAM domain IPR001791; Laminin G domain IPR003599; Immunoglobulin subtype IPR003961; Fibronectin type III IPR007110; Immunoglobulin-like domain IPR008160; Collagen triple helix repeat IPR013320; Concanavalin A-like lectin/glucanase domain IPR013783; Immunoglobulin-like fold	-		EFV54180	MER0117566	IPR000323; Copper type II, ascorbate-dependent monooxygenase, N-terminal IPR000720; Peptidyl-glycine alpha-amidating monooxygenase IPR008977; PHM/PNGase F domain IPR014784; Copper type II, ascorbate-dependent monooxygenase-like, C-terminal IPR024548; Copper type II ascorbate-dependent monooxygenase, C-terminal	#	#	#	#	#	-
TP04050	MER0635561	IPR001313; Pumilio RNA-binding repeat IPR011989; Armadillo-like helical IPR012959; CPL domain IPR016024; Armadillo-type fold	#	#	#	#	#	-		EFV54195	#	#	#	#	#	Q8CC01_Q8CC01_MOUSE	IPR006202; Neurotransmitter-gated ion-channel ligand-binding domain	-
TP04051	MER0187287	IPR000195; Rab-GTPase-TBC domain	#	#	#	#	#	-		EFV54201	MER0573000	IPR002999; Tudor domain IPR016071; Staphylococcal nuclease (SNase-like), OB-fold IPR016685; RNA-induced silencing complex, nuclease component Tudor-SN	#	#	#	#	#	-
TP04052	MER0188797	IPR000905; Gcp-like domain IPR017861; Kae1/TsaD family IPR022450; tRNA N6-adenosine threonylcarbamoyltransferase, TsaD	#	#	#	#	#	-		EFV54203	MER0156515	IPR001680; WD40 repeat IPR015943; WD40/YVTN repeat-like-containing domain IPR017986; WD40-repeat-containing domain	#	#	#	#	#	-
TP04053	#	#	#	#	#	O54822_O54822_RAT	IPR001807; Chloride channel, voltage gated IPR014743; Chloride channel, core	-		EFV54214	MER0545313	IPR000008; C2 domain IPR001565; Synaptotagmin	#	#	#	#	#	-
TP04068	#	#	#	#	#	gi_62718685_ref_XP_578932.1	#	-		EFV54220	MER0907913	IPR004000; Actin family	#	#	#	#	#	-
TP04089	#	#	#	#	IPR000719; Protein kinase domain IPR002290; Serine/threonine/dual specificity protein kinase, catalytic domain IPR011009; Protein kinase-like domain	#	#	-		EFV54225	#	#	#	#	#	gi_75677555_ref_NP_852060.1	IPR010255; Haem peroxidase IPR019791; Haem peroxidase, animal	-
TP04096	MER0726968	IPR000477; Reverse transcriptase domain IPR003653; Ulp1 protease family, C-terminal catalytic domain	#	#	#	#	#	-		EFV54231	MER0217329	IPR000276; G protein-coupled receptor, rhodopsin-like	7tm_1	transmembrane receptor (rhodopsin family)	#	#	#	-
TP04109	MER0901774	IPR011989; Armadillo-like helical IPR013932; TATA-binding protein interacting (TIP20) IPR016024; Armadillo-type fold	#	#	#	#	#	-		EFV54234	MER0278453	IPR001214; SET domain IPR001932; PPM-type phosphatase domain IPR003606; Pre-SET zinc-binding sub-group IPR007728; Pre-SET domain	#	#	#	#	#	-
TP04111	#	#	#	#	#	ENSP00000244728	IPR002486; Nematode cuticle collagen, N-terminal IPR008160; Collagen triple helix repeat	+		EFV54239	MER1148840	IPR029058; Alpha/Beta hydrolase fold IPR029059; Alpha/beta hydrolase fold-5	#	#	#	#	#	-
TP04112	MER0647942	IPR002666; Reduced folate carrier IPR020846; Major facilitator superfamily domain	#	#	#	Q5UD32_Q5UD32_RAT	IPR002666; Reduced folate carrier IPR020846; Major facilitator superfamily domain	-		EFV54261	MER0165183	IPR002312; Aspartyl/Asparaginyl-tRNA synthetase, class IIb IPR004364; Aminoacyl-tRNA synthetase, class II (D/K/N) IPR004365; OB-fold nucleic acid binding domain, AA-tRNA synthetase-type IPR004523; Aspartyl-tRNA synthetase, archaeal-type IPR012340; Nucleic acid-binding, OB-fold	#	#	#	#	#	-
TP04119	#	#	#	#	IPR001245; Serine-threonine/tyrosine-protein kinase catalytic domain IPR002219; Protein kinase C-like, phorbol ester/diacylglycerol-binding domain IPR011009; Protein kinase-like domain	#	#	+		EFV54266	MER0883673	IPR000965; GPR domain IPR001048; Aspartate/glutamate/uridylate kinase IPR001057; Glutamate/acetylglutamate kinase IPR016161; Aldehyde/histidinol dehydrogenase IPR016162; Aldehyde dehydrogenase N-terminal domain IPR016163; Aldehyde dehydrogenase, C-terminal	#	#	IPR000965; GPR domain IPR001048; Aspartate/glutamate/uridylate kinase IPR001057; Glutamate/acetylglutamate kinase IPR016161; Aldehyde/histidinol dehydrogenase IPR016162; Aldehyde dehydrogenase N-terminal domain IPR016163; Aldehyde dehydrogenase, C-terminal	#	#	-
TP04121	MER0535417	IPR000494; Receptor L-domain IPR001245; Serine-threonine/tyrosine-protein kinase catalytic domain IPR006211; Furin-like cysteine-rich domain IPR006212; Furin-like repeat IPR009030; Insulin-like growth factor binding protein, N-terminal IPR011009; Protein kinase-like domain IPR020635; Tyrosine-protein kinase, catalytic domain	#	#	IPR000494; Receptor L-domain IPR001245; Serine-threonine/tyrosine-protein kinase catalytic domain IPR006211; Furin-like cysteine-rich domain IPR006212; Furin-like repeat IPR009030; Insulin-like growth factor binding protein, N-terminal IPR011009; Protein kinase-like domain IPR020635; Tyrosine-protein kinase, catalytic domain	#	#	-		EFV54288	MER0258719	IPR000719; Protein kinase domain IPR001611; Leucine-rich repeat IPR002110; Ankyrin repeat IPR002290; Serine/threonine/dual specificity protein kinase, catalytic domain IPR003591; Leucine-rich repeat, typical subtype IPR011009; Protein kinase-like domain IPR013684; Mitochondrial Rho-like IPR020683; Ankyrin repeat-containing domain IPR027417; P-loop containing nucleoside triphosphate hydrolase IPR0…	#	#	IPR000719; Protein kinase domain IPR001611; Leucine-rich repeat IPR002110; Ankyrin repeat IPR002290; Serine/threonine/dual specificity protein kinase, catalytic domain IPR003591; Leucine-rich repeat, typical subtype IPR011009; Protein kinase-like domain IPR013684; Mitochondrial Rho-like IPR020683; Ankyrin repeat-containing domain IPR027417; P-loop containing nucleoside triphosphate hydrolase IPR0…	#	#	-
TP04122	MER0812041	IPR002394; Nicotinic acetylcholine receptor IPR006029; Neurotransmitter-gated ion-channel transmembrane domain IPR006201; Neurotransmitter-gated ion-channel IPR006202; Neurotransmitter-gated ion-channel ligand-binding domain IPR027361; Nicotinic acetylcholine-gated receptor, transmembrane domain	#	#	#	#	#	-		EFV54296	MER0796724	IPR001107; Band 7 domain IPR018816; Cactin, central domain IPR019134; Cactin, C-terminal	#	#	#	#	#	-
TP04128	MER0698304		#	#	#	#	#	-		EFV54298	#	#	#	#	IPR014756; Immunoglobulin E-set IPR032640; AMP-activated protein kinase, glycogen-binding domain	#	#	-
TP04130	#	#	#	#	#	gi_23943822_ref_NP_705728.1	IPR002126; Cadherin IPR013320; Concanavalin A-like lectin/glucanase domain IPR015919; Cadherin-like	-		EFV54300	MER1102842	IPR005018; DOMON domain IPR011759; Cytochrome C oxidase subunit II, transmembrane domain	#	#	#	#	#	-
TP04133	MER0358852	IPR001907; ATP-dependent Clp protease proteolytic subunit IPR007213; Leucine carboxyl methyltransferase IPR023562; Clp protease proteolytic subunit /Translocation-enhancing protein TepA IPR029045; ClpP/crotonase-like domain IPR029063; S-adenosyl-L-methionine-dependent methyltransferase	#	#	#	#	#	-		EFV54302	MER0494472	IPR004323; Divalent ion tolerance protein, CutA IPR008576; Alpha-N-methyltransferase NTM1 IPR011322; Nitrogen regulatory PII-like, alpha/beta IPR029063; S-adenosyl-L-methionine-dependent methyltransferase	#	#	#	#	#	-
TP04134	#	#	7tm_1	transmembrane receptor (rhodopsin family)	#	#	#	-		EFV54303	#	#	7tm_1	transmembrane receptor (rhodopsin family)	#	#	#	-
TP04169	MER1119583	IPR002048; EF-hand domain IPR011992; EF-hand domain pair	#	#	#	#	#	-		EFV54312	#	#	#	#	#	ENSRNOP00000049726	IPR001753; Crotonase superfamily IPR006176; 3-hydroxyacyl-CoA dehydrogenase, NAD binding IPR016040; NAD(P)-binding domain IPR029045; ClpP/crotonase-like domain	+
TP04170	MER0058277	IPR017515; Methylmalonyl-CoA epimerase IPR029068; Glyoxalase/Bleomycin resistance protein/Dihydroxybiphenyl dioxygenase	#	#	#	#	#	-		EFV54319	MER0446172	IPR001876; Zinc finger, RanBP2-type	#	#	#	#	#	-
TP04176	MER0348210	IPR001509; NAD-dependent epimerase/dehydratase, N-terminal domain IPR005886; UDP-glucose 4-epimerase GalE IPR008089; Nucleotide sugar epimerase IPR016040; NAD(P)-binding domain	#	#	#	#	#	-		EFV54322	MER1089219	IPR004859; Putative 5-3 exonuclease IPR017151; 5'-3' exoribonuclease 2/3	#	#	#	#	#	-
TP04178	MER1148469	IPR000585; Hemopexin-like domain IPR001818; Peptidase M10, metallopeptidase IPR006026; Peptidase, metallopeptidase IPR016293; Peptidase M10A, stromelysin-type IPR018487; Hemopexin-like repeats IPR024079; Metallopeptidase, catalytic domain	#	#	#	#	#	+		EFV54331	MER1130954	IPR001507; Zona pellucida domain	#	#	#	#	#	-
TP04181	#	#	#	#	#	gi_84662724_ref_NP_067383.2	#	-		EFV54343	MER0334203	IPR014782; Peptidase M1, membrane alanine aminopeptidase, N-terminal IPR024571; ERAP1-like C-terminal domain	#	#	#	#	#	-
TP04191	#	#	#	#	IPR022049; FAM69, protein-kinase domain	#	#	-		EFV54350	MER1130308	IPR004240; Nonaspanin (TM9SF)	#	#	#	#	#	-
TP04194	MER0157876	IPR001680; WD40 repeat IPR005617; Groucho/TLE, N-terminal Q-rich domain IPR009146; Groucho/transducin-like enhancer IPR015943; WD40/YVTN repeat-like-containing domain IPR017986; WD40-repeat-containing domain	#	#	#	#	#	-		EFV54351	MER1105465	IPR013320; Concanavalin A-like lectin/glucanase domain	#	#	#	#	#	-
TP04195	MER0523230	IPR008477; Protein of unknown function DUF758	#	#	#	#	#	-		EFV54353	MER0151313	IPR004012; RUN domain IPR025258; Putative zinc-RING and/or ribbon	#	#	#	#	#	-
TP04196	#	#	#	#	IPR000719; Protein kinase domain IPR002290; Serine/threonine/dual specificity protein kinase, catalytic domain IPR011009; Protein kinase-like domain	#	#	-		EFV54367	MER1150371	IPR003439; ABC transporter-like IPR011527; ABC transporter type 1, transmembrane domain IPR027417; P-loop containing nucleoside triphosphate hydrolase	#	#	#	#	#	-
TP04199	MER0582417	IPR000331; Rap GTPase activating protein domain IPR000408; Regulator of chromosome condensation, RCC1 IPR009091; Regulator of chromosome condensation 1/beta-lactamase-inhibitor protein II	#	#	#	#	#	-		EFV54370	#	#	#	#	IPR001452; SH3 domain IPR001478; PDZ domain IPR008145; Guanylate kinase/L-type calcium channel beta subunit IPR027417; P-loop containing nucleoside triphosphate hydrolase	#	#	+
TP04200	#	#	#	#	#	Q4QQT5_Q4QQT5_RAT	IPR004434; Isocitrate dehydrogenase NAD-dependent IPR024084; Isopropylmalate dehydrogenase-like domain	-		EFV54371	MER0779614	IPR003598; Immunoglobulin subtype 2 IPR003599; Immunoglobulin subtype IPR003961; Fibronectin type III IPR007110; Immunoglobulin-like domain IPR013098; Immunoglobulin I-set IPR013783; Immunoglobulin-like fold	#	#	#	#	#	-
TP04213	#	#	#	#	#	gi_21361657_ref_NP_005304.3	IPR005788; Disulphide isomerase IPR005792; Protein disulphide isomerase IPR012336; Thioredoxin-like fold IPR013766; Thioredoxin domain	-		EFV54377	MER0811852	IPR000301; Tetraspanin IPR008952; Tetraspanin, EC2 domain IPR014782; Peptidase M1, membrane alanine aminopeptidase, N-terminal IPR016024; Armadillo-type fold IPR018499; Tetraspanin/Peripherin	#	#	#	#	#	-
TP04219	MER1150805	IPR013087; Zinc finger C2H2-type/integrase DNA-binding domain IPR015880; Zinc finger, C2H2-like	#	#	#	#	#	-		EFV54380	#	#	#	#	#	P02750	IPR000483; Cysteine-rich flanking region, C-terminal IPR001611; Leucine-rich repeat IPR003591; Leucine-rich repeat, typical subtype	-
TP04221	MER1148184	IPR003111; ATP-dependent protease La (LON), substrate-binding domain IPR003593; AAA+ ATPase domain IPR003959; ATPase, AAA-type, core IPR004815; Lon protease, bacterial/eukaryotic-type IPR008269; Peptidase S16, Lon C-terminal IPR014721; Ribosomal protein S5 domain 2-type fold, subgroup IPR015947; PUA-like domain IPR020568; Ribosomal protein S5 domain 2-type fold IPR027417; P-loop containing nucleo…	#	#	#	#	#	-		EFV54384	MER0746375	IPR005225; Small GTP-binding protein domain IPR006689; Small GTPase superfamily, ARF/SAR type IPR024156; Small GTPase superfamily, ARF type IPR027417; P-loop containing nucleoside triphosphate hydrolase	#	#	#	#	#	-
TP04230	MER0167659	IPR009567; Store-operated calcium entry-associated regulatory factor	#	#	#	gi_31982647_ref_NP_080708.2	IPR009567; Store-operated calcium entry-associated regulatory factor	-		EFV54391	MER0210257	IPR001697; Pyruvate kinase IPR011037; Pyruvate kinase-like, insert domain IPR015793; Pyruvate kinase, barrel IPR015794; Pyruvate kinase, alpha/beta IPR015795; Pyruvate kinase, C-terminal IPR015806; Pyruvate kinase, beta-barrel insert domain IPR015813; Pyruvate/Phosphoenolpyruvate kinase-like domain	#	#	IPR001697; Pyruvate kinase IPR011037; Pyruvate kinase-like, insert domain IPR015793; Pyruvate kinase, barrel IPR015794; Pyruvate kinase, alpha/beta IPR015795; Pyruvate kinase, C-terminal IPR015806; Pyruvate kinase, beta-barrel insert domain IPR015813; Pyruvate/Phosphoenolpyruvate kinase-like domain	#	#	-
TP04237	#	#	#	#	#	gi_38348230_ref_NP_080460.2	IPR007266; Endoplasmic reticulum oxidoreductin 1	-		EFV54395	MER0090134	IPR001597; Aromatic amino acid beta-eliminating lyase/threonine aldolase IPR015421; Pyridoxal phosphate-dependent transferase, major region, subdomain 1 IPR015424; Pyridoxal phosphate-dependent transferase IPR020580; Glycine cleavage system P-protein, N-terminal	#	#	#	#	#	-
TP04239	MER0554389	IPR000014; PAS domain IPR011598; Myc-type, basic helix-loop-helix (bHLH) domain IPR013767; PAS fold	#	#	#	#	#	-		EFV54396	#	#	#	#	IPR000719; Protein kinase domain IPR000961; AGC-kinase, C-terminal IPR002290; Serine/threonine/dual specificity protein kinase, catalytic domain IPR011009; Protein kinase-like domain	#	#	-
TP04242	MER0754937	IPR000058; Zinc finger, AN1-type IPR002653; Zinc finger, A20-type	#	#	#	#	#	-		EFV54402	MER0713030	IPR000217; Tubulin IPR002452; Alpha tubulin IPR003008; Tubulin/FtsZ, GTPase domain IPR008280; Tubulin/FtsZ, C-terminal IPR018316; Tubulin/FtsZ, 2-layer sandwich domain IPR023123; Tubulin, C-terminal	#	#	#	gi_82917786_ref_XP_889188.1	IPR000217; Tubulin IPR002452; Alpha tubulin IPR003008; Tubulin/FtsZ, GTPase domain IPR008280; Tubulin/FtsZ, C-terminal IPR018316; Tubulin/FtsZ, 2-layer sandwich domain IPR023123; Tubulin, C-terminal	-
TP04244	MER0575429	IPR001650; Helicase, C-terminal IPR011545; DEAD/DEAH box helicase domain IPR014001; Helicase superfamily 1/2, ATP-binding domain IPR025313; Domain of unknown function DUF4217 IPR027417; P-loop containing nucleoside triphosphate hydrolase	#	#	#	#	#	-		EFV54403	MER0519884	IPR003386; Lecithin:cholesterol/phospholipid:diacylglycerol acyltransferase IPR019164; Protein of unknown function DUF2053, membrane IPR029058; Alpha/Beta hydrolase fold	#	#	#	#	#	-
TP04260	#	#	#	#	#	Q9EQW7	IPR001752; Kinesin motor domain IPR027417; P-loop containing nucleoside triphosphate hydrolase	+		EFV54411	#	#	#	#	IPR008209; Phosphoenolpyruvate carboxykinase, GTP-utilising IPR008210; Phosphoenolpyruvate carboxykinase, N-terminal IPR013035; Phosphoenolpyruvate carboxykinase, C-terminal	#	#	-
TP04295	MER1133611	IPR001680; WD40 repeat IPR015943; WD40/YVTN repeat-like-containing domain IPR017986; WD40-repeat-containing domain IPR022052; Histone-binding protein RBBP4, N-terminal	#	#	#	#	#	-		EFV54413	MER0426434	IPR002300; Aminoacyl-tRNA synthetase, class Ia IPR002301; Isoleucine-tRNA ligase IPR009008; Valyl/Leucyl/Isoleucyl-tRNA synthetase, editing domain IPR009080; Aminoacyl-tRNA synthetase, class 1a, anticodon-binding IPR013155; Methionyl/Valyl/Leucyl/Isoleucyl-tRNA synthetase, anticodon-binding IPR014729; Rossmann-like alpha/beta/alpha sandwich fold IPR022772; von Hippel-Lindau disease tumour suppres…	#	#	#	#	#	-
TP04297	MER0025029	IPR000859; CUB domain IPR000884; Thrombospondin type-1 (TSP1) repeat IPR001506; Peptidase M12A, astacin IPR006026; Peptidase, metallopeptidase IPR013032; EGF-like, conserved site IPR017050; Metallopeptidase, nematode IPR024079; Metallopeptidase, catalytic domain	#	#	#	#	#	+		EFV54417	MER0780299	IPR003598; Immunoglobulin subtype 2 IPR003599; Immunoglobulin subtype IPR003961; Fibronectin type III IPR007110; Immunoglobulin-like domain IPR013098; Immunoglobulin I-set IPR013783; Immunoglobulin-like fold	#	#	#	gi_62653763_ref_XP_343403.2	IPR003598; Immunoglobulin subtype 2 IPR003599; Immunoglobulin subtype IPR003961; Fibronectin type III IPR007110; Immunoglobulin-like domain IPR013098; Immunoglobulin I-set IPR013783; Immunoglobulin-like fold	-
TP04320	MER0357842	IPR000719; Protein kinase domain IPR001590; Peptidase M12B, ADAM/reprolysin IPR001762; Disintegrin domain IPR002290; Serine/threonine/dual specificity protein kinase, catalytic domain IPR002870; Peptidase M12B, propeptide IPR006586; ADAM, cysteine-rich IPR011009; Protein kinase-like domain IPR013111; EGF-like domain, extracellular IPR024079; Metallopeptidase, catalytic domain	#	#	IPR000719; Protein kinase domain IPR001590; Peptidase M12B, ADAM/reprolysin IPR001762; Disintegrin domain IPR002290; Serine/threonine/dual specificity protein kinase, catalytic domain IPR002870; Peptidase M12B, propeptide IPR006586; ADAM, cysteine-rich IPR011009; Protein kinase-like domain IPR013111; EGF-like domain, extracellular IPR024079; Metallopeptidase, catalytic domain	#	#	-		EFV54418	#	#	#	#	#	uniprot_trembl_Q8NAG5_Q8NAG5_HUMAN	IPR001179; FKBP-type peptidyl-prolyl cis-trans isomerase domain IPR002048; EF-hand domain	-
TP04321	MER0584243	IPR018732; Dpy-19/Dpy-19-like	#	#	#	#	#	-		EFV54419	MER1148521	IPR014782; Peptidase M1, membrane alanine aminopeptidase, N-terminal IPR024571; ERAP1-like C-terminal domain	#	#	#	#	#	-
TP04329	#	#	#	#	#	Q5XLP8_Q5XLP8_RAT	IPR001650; Helicase, C-terminal IPR011545; DEAD/DEAH box helicase domain IPR014001; Helicase superfamily 1/2, ATP-binding domain IPR027417; P-loop containing nucleoside triphosphate hydrolase	-		EFV54432	#	#	NA		#	#	#	-
TP04332	MER0745268	IPR000554; Ribosomal protein S7e	#	#	#	#	#	-		EFV54437	MER0269660	IPR001101; Plectin repeat IPR001715; Calponin homology domain IPR002017; Spectrin repeat IPR002048; EF-hand domain IPR003108; Growth-arrest-specific protein 2 domain IPR011992; EF-hand domain pair IPR018159; Spectrin/alpha-actinin	#	#	#	#	#	-
TP04333	MER0664029	IPR001752; Kinesin motor domain IPR027417; P-loop containing nucleoside triphosphate hydrolase	#	#	#	#	#	-		EFV54441	MER1151455	IPR024858; Golgin subfamily A	#	#	#	#	#	-
TP04343	MER0760951	IPR003594; Histidine kinase-like ATPase, C-terminal domain IPR018955; Branched-chain alpha-ketoacid dehydrogenase kinase/Pyruvate dehydrogenase kinase, N-terminal	#	#	IPR003594; Histidine kinase-like ATPase, C-terminal domain IPR018955; Branched-chain alpha-ketoacid dehydrogenase kinase/Pyruvate dehydrogenase kinase, N-terminal	#	#	-		EFV54457	#	#	#	#	#	gi_32490572_ref_NP_036439.2	IPR018979; FERM, N-terminal IPR029071; Ubiquitin-related domain	-
TP04360	MER1148908	IPR000073; Alpha/beta hydrolase fold-1 IPR016812; Protein phosphatase methylesterase, eukaryotic IPR029058; Alpha/Beta hydrolase fold	#	#	#	#	#	-		EFV54458	MER0277955	IPR016040; NAD(P)-binding domain	#	#	#	#	#	-
TP04366	MER0780080	IPR000330; SNF2-related, N-terminal domain IPR000953; Chromo/chromo shadow domain IPR001650; Helicase, C-terminal IPR001965; Zinc finger, PHD-type IPR009462; Domain of unknown function DUF1086 IPR009463; Domain of unknown function DUF1087 IPR011011; Zinc finger, FYVE/PHD-type IPR012958; CHD, N-terminal IPR013083; Zinc finger, RING/FYVE/PHD-type IPR014001; Helicase superfamily 1/2, ATP-binding dom…	#	#	#	#	#	-		EFV54460	MER0266756	IPR001487; Bromodomain IPR022591; Transcription initiation factor TFIID subunit 1, domain of unknown function	#	#	#	#	#	-
TP04371	#	#	#	#	IPR011009; Protein kinase-like domain	#	#	-		EFV54488	MER0368707	IPR008429; Cleft lip and palate transmembrane 1	#	#	#	#	#	-
TP04376	MER1132477	IPR007269; Isoprenylcysteine carboxyl methyltransferase	#	#	#	#	#	-		EFV54490	MER0170563	IPR003937; Potassium channel, voltage dependent, KCNQ IPR005821; Ion transport domain IPR013821; Potassium channel, voltage dependent, KCNQ, C-terminal IPR028325; Voltage-gated potassium channel	#	#	#	#	#	-
TP04383	#	#	7tm_1	transmembrane receptor (rhodopsin family)	#	#	#	-		EFV54498	#	#	#	#	IPR001054; Adenylyl cyclase class-3/4/guanylyl cyclase IPR001245; Serine-threonine/tyrosine-protein kinase catalytic domain IPR011009; Protein kinase-like domain IPR024370; PBP domain IPR029787; Nucleotide cyclase	#	#	-
TP04385	MER0584228	IPR000276; G protein-coupled receptor, rhodopsin-like	7tm_1	transmembrane receptor (rhodopsin family)	#	#	#	-		EFV54502	MER1151317	IPR000233; Cadherin, cytoplasmic domain IPR000742; EGF-like domain IPR001791; Laminin G domain IPR002126; Cadherin IPR013320; Concanavalin A-like lectin/glucanase domain IPR015919; Cadherin-like IPR027397; Catenin binding domain	#	#	#	ENSP00000260147	IPR000233; Cadherin, cytoplasmic domain IPR000742; EGF-like domain IPR001791; Laminin G domain IPR002126; Cadherin IPR013320; Concanavalin A-like lectin/glucanase domain IPR015919; Cadherin-like IPR027397; Catenin binding domain	+
TP04389	MER0112924	IPR011701; Major facilitator superfamily IPR020846; Major facilitator superfamily domain	#	#	#	#	#	-		EFV54503	#	#	#	#	#	gi_62664262_ref_XP_574133.1	IPR002126; Cadherin IPR015919; Cadherin-like	-
TP04392	MER0883244	IPR000133; ER lumen protein retaining receptor	#	#	#	#	#	-		EFV54505	MER0383160	IPR001461; Aspartic peptidase IPR021109; Aspartic peptidase domain	#	#	#	#	#	+
TP04395	#	#	NA		#	#	#	-		EFV54519	MER0345274	IPR000668; Peptidase C1A, papain C-terminal	#	#	#	#	#	-
TP04397	#	#	7tm_1	transmembrane receptor (rhodopsin family)	#	#	#	-		EFV54520	MER1148701	IPR003598; Immunoglobulin subtype 2 IPR007110; Immunoglobulin-like domain IPR011029; Death-like domain IPR011600; Peptidase C14, caspase domain IPR013783; Immunoglobulin-like fold IPR029030; Caspase-like domain	#	#	#	#	#	-
TP04402	#	#	#	#	IPR000719; Protein kinase domain IPR002290; Serine/threonine/dual specificity protein kinase, catalytic domain IPR011009; Protein kinase-like domain IPR022165; Polo kinase kinase	#	#	-		EFV54529	MER0226786	IPR000033; LDLR class B repeat IPR000742; EGF-like domain IPR001881; EGF-like calcium-binding domain IPR002172; Low-density lipoprotein (LDL) receptor class A repeat IPR006029; Neurotransmitter-gated ion-channel transmembrane domain IPR009030; Insulin-like growth factor binding protein, N-terminal IPR011042; Six-bladed beta-propeller, TolB-like IPR026823; Complement Clr-like EGF domain IPR027361;…	#	#	#	#	#	-
TP04406	MER1124229	IPR002557; Chitin binding domain IPR006149; EB domain IPR006150; Cysteine-rich repeat	#	#	#	#	#	-		EFV54536	MER0384116	IPR000560; Histidine phosphatase superfamily, clade-2 IPR029033; Histidine phosphatase superfamily	#	#	#	#	#	-
TP04411	MER0481675	IPR000994; Peptidase M24, structural domain IPR032416; Peptidase M24, C-terminal domain	#	#	#	#	#	-		EFV54538	MER0611419	IPR001627; Sema domain IPR002165; Plexin repeat IPR015943; WD40/YVTN repeat-like-containing domain IPR016201; Plexin-like fold	#	#	#	#	#	-
TP04412	#	#	7tm_1	transmembrane receptor (rhodopsin family)	#	#	#	-		EFV54551	MER0693906	IPR000536; Nuclear hormone receptor, ligand-binding domain IPR001628; Zinc finger, nuclear hormone receptor-type IPR001723; Nuclear hormone receptor IPR003068; Transcription factor COUP IPR013088; Zinc finger, NHR/GATA-type	#	#	#	#	#	-
TP04419	MER1112025	IPR006149; EB domain	#	#	#	#	#	-		EFV54556	#	#	#	#	#	gi_16758024_ref_NP_445776.1	IPR000008; C2 domain	+
TP04423	MER0218178	IPR012337; Ribonuclease H-like domain IPR013520; Exonuclease, RNase T/DNA polymerase III IPR031736; ElonginA binding-protein 1	#	#	#	#	#	-		EFV54559	MER0192156	IPR003092; Two pore domain potassium channel, TASK family IPR003280; Two pore domain potassium channel IPR003961; Fibronectin type III IPR004000; Actin family IPR013099; Potassium channel domain IPR013783; Immunoglobulin-like fold	#	#	#	#	#	-
TP04427	MER0566215	IPR007207; CCR4-Not complex component, Not N-terminal domain IPR007282; NOT2/NOT3/NOT5	#	#	#	#	#	-		EFV54564	MER0361295	IPR003111; ATP-dependent protease La (LON), substrate-binding domain IPR003593; AAA+ ATPase domain IPR003959; ATPase, AAA-type, core IPR004815; Lon protease, bacterial/eukaryotic-type IPR008269; Peptidase S16, Lon C-terminal IPR014721; Ribosomal protein S5 domain 2-type fold, subgroup IPR015947; PUA-like domain IPR020568; Ribosomal protein S5 domain 2-type fold IPR027417; P-loop containing nucleo…	#	#	#	#	#	-
TP04438	MER0777661	IPR003598; Immunoglobulin subtype 2 IPR003599; Immunoglobulin subtype IPR007110; Immunoglobulin-like domain IPR013098; Immunoglobulin I-set IPR013783; Immunoglobulin-like fold	#	#	#	gi_4505375_ref_NP_002490.1	IPR003598; Immunoglobulin subtype 2 IPR003599; Immunoglobulin subtype IPR007110; Immunoglobulin-like domain IPR013098; Immunoglobulin I-set IPR013783; Immunoglobulin-like fold	-		EFV54575	MER1133808	IPR004345; TB2/DP1/HVA22-related protein	#	#	#	#	#	-
TP04444	MER0408707	IPR000626; Ubiquitin domain IPR012762; Ubiquinone biosynthesis protein COQ9 IPR013718; COQ9 IPR029071; Ubiquitin-related domain	#	#	#	#	#	-		EFV54586	MER0554389	IPR000014; PAS domain IPR011598; Myc-type, basic helix-loop-helix (bHLH) domain IPR013767; PAS fold	#	#	#	#	#	-
TP04454	#	#	#	#	#	gi_62652432_ref_XP_235308.3	IPR001507; Zona pellucida domain IPR002035; von Willebrand factor, type A	-		EFV54589	#	#	#	#	#	gi_21361657_ref_NP_005304.3	IPR005788; Disulphide isomerase IPR005792; Protein disulphide isomerase IPR012336; Thioredoxin-like fold IPR013766; Thioredoxin domain	-
TP04455	#	#	7tm_2	transmembrane receptor (Secretin family)	#	#	#	+		EFV54598	MER1150805	IPR013087; Zinc finger C2H2-type/integrase DNA-binding domain IPR015880; Zinc finger, C2H2-like	#	#	#	gi_51475876_ref_XP_498167.1	IPR013087; Zinc finger C2H2-type/integrase DNA-binding domain IPR015880; Zinc finger, C2H2-like	-
TP04460	MER0219294	IPR017946; PLC-like phosphodiesterase, TIM beta/alpha-barrel domain IPR030395; Glycerophosphodiester phosphodiesterase domain	#	#	#	gi_9625018_ref_NP_062526.1	IPR017946; PLC-like phosphodiesterase, TIM beta/alpha-barrel domain IPR030395; Glycerophosphodiester phosphodiesterase domain	-		EFV54610	MER0582417	IPR000331; Rap GTPase activating protein domain	#	#	#	#	#	-
TP04465	MER1050903	IPR010795; Prenylcysteine lyase IPR023753; FAD/NAD(P)-binding domain	#	#	#	#	#	-		EFV54626	MER1119583	IPR002048; EF-hand domain IPR011992; EF-hand domain pair	#	#	#	#	#	-
TP04467	#	#	#	#	#	O70165_FCN1_MOUSE	IPR002172; Low-density lipoprotein (LDL) receptor class A repeat IPR002181; Fibrinogen, alpha/beta/gamma chain, C-terminal globular domain IPR014715; Fibrinogen, alpha/beta/gamma chain, C-terminal globular, subdomain 2 IPR014716; Fibrinogen, alpha/beta/gamma chain, C-terminal globular, subdomain 1	-		EFV54628	MER0058277	IPR017515; Methylmalonyl-CoA epimerase IPR029068; Glyoxalase/Bleomycin resistance protein/Dihydroxybiphenyl dioxygenase	#	#	#	#	#	-
TP04474	MER0744771	IPR000595; Cyclic nucleotide-binding domain IPR014710; RmlC-like jelly roll fold IPR018490; Cyclic nucleotide-binding-like	#	#	#	#	#	-		EFV54634	MER0348210	IPR001509; NAD-dependent epimerase/dehydratase, N-terminal domain IPR005886; UDP-glucose 4-epimerase GalE IPR008089; Nucleotide sugar epimerase IPR016040; NAD(P)-binding domain	#	#	#	#	#	-
TP04476	#	#	#	#	IPR003117; cAMP-dependent protein kinase regulatory subunit, dimerization-anchoring domain	#	#	+		EFV54635	MER0342188	IPR000585; Hemopexin-like domain IPR001818; Peptidase M10, metallopeptidase IPR003140; Phospholipase/carboxylesterase/thioesterase IPR006026; Peptidase, metallopeptidase IPR018487; Hemopexin-like repeats IPR024079; Metallopeptidase, catalytic domain IPR029058; Alpha/Beta hydrolase fold	#	#	#	#	#	-
TP04479	#	#	#	#	#	O70210_CHAD_RAT	IPR001611; Leucine-rich repeat IPR003591; Leucine-rich repeat, typical subtype IPR026906; Leucine rich repeat 5	-		EFV54637	#	#	#	#	#	gi_84662724_ref_NP_067383.2	#	-
TP04485	MER0778318	IPR001245; Serine-threonine/tyrosine-protein kinase catalytic domain IPR003599; Immunoglobulin subtype IPR007110; Immunoglobulin-like domain IPR011009; Protein kinase-like domain IPR013098; Immunoglobulin I-set IPR013783; Immunoglobulin-like fold IPR020635; Tyrosine-protein kinase, catalytic domain	#	#	IPR001245; Serine-threonine/tyrosine-protein kinase catalytic domain IPR003599; Immunoglobulin subtype IPR007110; Immunoglobulin-like domain IPR011009; Protein kinase-like domain IPR013098; Immunoglobulin I-set IPR013783; Immunoglobulin-like fold IPR020635; Tyrosine-protein kinase, catalytic domain	#	#	-		EFV54647	#	#	#	#	IPR022049; FAM69, protein-kinase domain	#	#	-
TP04488	MER0715744	IPR004882; Luc7-related	#	#	#	#	#	-		EFV54655	MER0157876	IPR001680; WD40 repeat IPR005617; Groucho/TLE, N-terminal Q-rich domain IPR009146; Groucho/transducin-like enhancer IPR015943; WD40/YVTN repeat-like-containing domain IPR017986; WD40-repeat-containing domain	#	#	#	#	#	-
TP04492	MER0136116	IPR001680; WD40 repeat IPR013535; PUL domain IPR015943; WD40/YVTN repeat-like-containing domain IPR017986; WD40-repeat-containing domain IPR020472; G-protein beta WD-40 repeat	#	#	#	#	#	-		EFV54657	#	#	#	#	IPR000719; Protein kinase domain IPR002290; Serine/threonine/dual specificity protein kinase, catalytic domain IPR011009; Protein kinase-like domain	#	#	+
TP04499	#	#	#	#	#	Q5UMH9_Q5UMH9_RAT	IPR006202; Neurotransmitter-gated ion-channel ligand-binding domain	-		EFV54664	MER0258098	IPR001406; Pseudouridine synthase I, TruA IPR020094; Pseudouridine synthase I, TruA, N-terminal IPR020095; Pseudouridine synthase I, TruA, C-terminal IPR020097; Pseudouridine synthase I, TruA, alpha/beta domain IPR020103; Pseudouridine synthase, catalytic domain	#	#	#	#	#	-
TP04500	#	#	#	#	#	Q9UQP3	#	-		EFV54666	MER1148869	IPR000884; Thrombospondin type-1 (TSP1) repeat IPR001590; Peptidase M12B, ADAM/reprolysin IPR010294; ADAM-TS Spacer 1 IPR012314; Peptidase M12B, GON-ADAMTSs IPR024079; Metallopeptidase, catalytic domain	#	#	#	#	#	-
TP04505	MER1148897	IPR029058; Alpha/Beta hydrolase fold IPR029059; Alpha/beta hydrolase fold-5	#	#	#	#	#	-		EFV54674	MER1150774	IPR008139; Saposin B type domain IPR011001; Saposin-like	#	#	#	#	#	-
TP04509	MER0382625	IPR000834; Peptidase M14, carboxypeptidase A IPR008969; Carboxypeptidase-like, regulatory domain IPR014766; Carboxypeptidase, regulatory domain	#	#	#	#	#	+		EFV54682	MER1087760	IPR001247; Exoribonuclease, phosphorolytic domain 1 IPR001650; Helicase, C-terminal IPR011545; DEAD/DEAH box helicase domain IPR014001; Helicase superfamily 1/2, ATP-binding domain IPR015847; Exoribonuclease, phosphorolytic domain 2 IPR020568; Ribosomal protein S5 domain 2-type fold IPR027408; PNPase/RNase PH domain IPR027417; P-loop containing nucleoside triphosphate hydrolase	#	#	#	#	#	-
TP04517	MER1150294	IPR029058; Alpha/Beta hydrolase fold IPR029059; Alpha/beta hydrolase fold-5	#	#	#	#	#	-		EFV54699	MER0968259	IPR005225; Small GTP-binding protein domain IPR006689; Small GTPase superfamily, ARF/SAR type IPR024156; Small GTPase superfamily, ARF type IPR027417; P-loop containing nucleoside triphosphate hydrolase	#	#	#	#	#	-
TP04532	#	#	7tm_1	transmembrane receptor (rhodopsin family)	#	#	#	-		EFV54703	MER0532250	IPR001515; Ribosomal protein L32e	#	#	#	#	#	-
TP04534	MER1150487	IPR000938; CAP Gly-rich domain IPR001650; Helicase, C-terminal IPR011545; DEAD/DEAH box helicase domain IPR014001; Helicase superfamily 1/2, ATP-binding domain IPR022157; Dynein associated protein IPR027417; P-loop containing nucleoside triphosphate hydrolase	#	#	#	#	#	-		EFV54707	MER0783844	IPR001245; Serine-threonine/tyrosine-protein kinase catalytic domain IPR003598; Immunoglobulin subtype 2 IPR003599; Immunoglobulin subtype IPR007110; Immunoglobulin-like domain IPR011009; Protein kinase-like domain IPR013098; Immunoglobulin I-set IPR013151; Immunoglobulin IPR013783; Immunoglobulin-like fold	#	#	IPR001245; Serine-threonine/tyrosine-protein kinase catalytic domain IPR003598; Immunoglobulin subtype 2 IPR003599; Immunoglobulin subtype IPR007110; Immunoglobulin-like domain IPR011009; Protein kinase-like domain IPR013098; Immunoglobulin I-set IPR013151; Immunoglobulin IPR013783; Immunoglobulin-like fold	#	#	-
TP04535	#	#	7tm_1	transmembrane receptor (rhodopsin family)	#	#	#	+		EFV54711	MER0270801	IPR007245; GPI transamidase component PIG-T	#	#	#	#	#	-
TP04537	#	#	#	#	IPR000719; Protein kinase domain IPR002290; Serine/threonine/dual specificity protein kinase, catalytic domain IPR011009; Protein kinase-like domain	#	#	-		EFV54721	#	#	#	#	#	gi_62662540_ref_XP_577502.1	IPR000904; Sec7 domain IPR001605; Pleckstrin homology domain, spectrin-type IPR001849; Pleckstrin homology domain IPR011993; Pleckstrin-homology domain (PH domain)/Phosphotyrosine-binding domain (PTB) IPR023394; Sec7 domain, alpha orthogonal bundle	-
TP04549	MER0902209	IPR000198; Rho GTPase-activating protein domain IPR001849; Pleckstrin homology domain IPR008936; Rho GTPase activation protein IPR011993; Pleckstrin-homology domain (PH domain)/Phosphotyrosine-binding domain (PTB)	#	#	#	#	#	-		EFV54739	MER0931142	IPR009080; Aminoacyl-tRNA synthetase, class 1a, anticodon-binding IPR014729; Rossmann-like alpha/beta/alpha sandwich fold IPR015803; Cysteine-tRNA ligase IPR024909; Cysteinyl-tRNA synthetase/mycothiol ligase	#	#	#	#	#	-
TP04551	MER0959117	IPR001254; Serine proteases, trypsin domain IPR006671; Cyclin, N-terminal IPR009003; Peptidase S1, PA clan IPR013763; Cyclin-like	#	#	#	#	#	-		EFV54740	MER0945710	IPR004907; ATPase, V1 complex, subunit C	#	#	#	#	#	-
TP04556	MER0611751	IPR006796; Dickkopf, N-terminal cysteine-rich	#	#	#	Q9UBP4	IPR006796; Dickkopf, N-terminal cysteine-rich	-		EFV54741	#	#	#	#	IPR000719; Protein kinase domain IPR002290; Serine/threonine/dual specificity protein kinase, catalytic domain IPR011009; Protein kinase-like domain	#	#	-
TP04559	MER0965673	IPR001680; WD40 repeat IPR006594; LIS1 homology motif IPR015943; WD40/YVTN repeat-like-containing domain IPR017252; Dynein regulator LIS1 IPR017986; WD40-repeat-containing domain IPR020472; G-protein beta WD-40 repeat	#	#	#	#	#	-		EFV54743	MER0839657	IPR002088; Protein prenyltransferase, alpha subunit	#	#	#	#	#	-
TP04570	MER0689235	IPR001208; MCM domain IPR012340; Nucleic acid-binding, OB-fold IPR027417; P-loop containing nucleoside triphosphate hydrolase IPR031327; Mini-chromosome maintenance protein	#	#	#	#	#	-		EFV54757	MER1053210	IPR000594; THIF-type NAD/FAD binding fold IPR002305; Aminoacyl-tRNA synthetase, class Ic IPR002307; Tyrosine-tRNA ligase IPR002942; RNA-binding S4 domain IPR014729; Rossmann-like alpha/beta/alpha sandwich fold IPR014929; E2 binding IPR023318; Ubiquitin activating enzyme, alpha domain	#	#	#	#	#	-
TP04571	#	#	#	#	#	ENSRNOP00000036219	IPR000742; EGF-like domain IPR001881; EGF-like calcium-binding domain	-		EFV54759	MER0265020	IPR000313; PWWP domain IPR029063; S-adenosyl-L-methionine-dependent methyltransferase	#	#	#	#	#	-
TP04577	MER1032648	IPR004469; Phosphoserine phosphatase SerB IPR006383; HAD-superfamily hydrolase, subfamily IB, PSPase-like IPR023190; Phosphoserine phosphatase, domain 2 IPR023214; HAD-like domain	#	#	#	#	#	-		EFV54762	MER0750087	IPR006640; SprT-like IPR008656; Inositol-tetrakisphosphate 1-kinase	#	#	IPR006640; SprT-like IPR008656; Inositol-tetrakisphosphate 1-kinase	#	#	-
TP04578	MER0228747	IPR002715; Nascent polypeptide-associated complex NAC domain	#	#	#	#	#	-		EFV54763	#	#	#	#	IPR000008; C2 domain IPR000719; Protein kinase domain IPR000961; AGC-kinase, C-terminal IPR002219; Protein kinase C-like, phorbol ester/diacylglycerol-binding domain IPR002290; Serine/threonine/dual specificity protein kinase, catalytic domain IPR011009; Protein kinase-like domain IPR017892; Protein kinase, C-terminal IPR020454; Diacylglycerol/phorbol-ester binding	#	#	-
TP04582	MER0340343	IPR001921; Ribosomal protein L7A/L8 IPR004038; Ribosomal protein L7Ae/L30e/S12e/Gadd45 IPR005336; Mitochondrial pyruvate carrier IPR018492; Ribosomal protein L7Ae/L8/Nhp2 family IPR029064; 50S ribosomal protein L30e-like	#	#	#	#	#	-		EFV54774	#	#	#	#	IPR005000; HpcH/HpaI aldolase/citrate lyase domain IPR011206; Citrate lyase beta subunit-like IPR015813; Pyruvate/Phosphoenolpyruvate kinase-like domain	#	#	-
TP04590	#	#	#	#	#	Q80WW9	IPR019153; DDRGK domain containing protein	-		EFV54775	#	#	#	#	IPR002290; Serine/threonine/dual specificity protein kinase, catalytic domain IPR011009; Protein kinase-like domain IPR022049; FAM69, protein-kinase domain	#	#	-
TP04592	MER0304964	IPR002921; Fungal lipase-like domain IPR029058; Alpha/Beta hydrolase fold	#	#	#	#	#	-		EFV54784	MER1150793	IPR015943; WD40/YVTN repeat-like-containing domain IPR017986; WD40-repeat-containing domain IPR022127; Protein of unknown function DUF3661, vaculolar transmembrane	#	#	#	#	#	-
TP04602	MER0258667	IPR001865; Ribosomal protein S2 IPR005707; Ribosomal protein S2, eukaryotic/archaeal IPR007290; Arv1 protein IPR023591; Ribosomal protein S2, flavodoxin-like domain IPR027498; Ribosomal protein S2, eukaryotic IPR032281; 40S ribosomal protein SA, C-terminal domain	#	#	#	#	#	-		EFV54786	MER0750681	IPR000980; SH2 domain IPR001245; Serine-threonine/tyrosine-protein kinase catalytic domain IPR011009; Protein kinase-like domain IPR020635; Tyrosine-protein kinase, catalytic domain	#	#	IPR000980; SH2 domain IPR001245; Serine-threonine/tyrosine-protein kinase catalytic domain IPR011009; Protein kinase-like domain IPR020635; Tyrosine-protein kinase, catalytic domain	#	#	-
TP04607	#	#	#	#	IPR005946; Ribose-phosphate diphosphokinase IPR029057; Phosphoribosyltransferase-like IPR029099; Ribose-phosphate pyrophosphokinase, N-terminal domain	#	#	-		EFV54792	#	#	#	#	#	gi_6679647_ref_NP_031957.1	IPR001604; DNA/RNA non-specific endonuclease IPR020821; Extracellular Endonuclease, subunit A	-
TP04608	MER1126489	IPR004217; Tim10/DDP family zinc finger IPR011598; Myc-type, basic helix-loop-helix (bHLH) domain	#	#	#	#	#	-		EFV54793	MER0434083	IPR001394; Peptidase C19, ubiquitin carboxyl-terminal hydrolase IPR001607; Zinc finger, UBP-type IPR013083; Zinc finger, RING/FYVE/PHD-type	#	#	#	#	#	-
TP04614	#	#	#	#	IPR000719; Protein kinase domain IPR002290; Serine/threonine/dual specificity protein kinase, catalytic domain IPR011009; Protein kinase-like domain	#	#	-		EFV54803	MER1143401	IPR000436; Sushi/SCR/CCP domain IPR005533; AMOP domain IPR013641; Protein KTI12/L-seryl-tRNA(Sec) kinase IPR027417; P-loop containing nucleoside triphosphate hydrolase IPR029021; Protein-tyrosine phosphatase-like	#	#	IPR000436; Sushi/SCR/CCP domain IPR005533; AMOP domain IPR013641; Protein KTI12/L-seryl-tRNA(Sec) kinase IPR027417; P-loop containing nucleoside triphosphate hydrolase IPR029021; Protein-tyrosine phosphatase-like	#	#	-
TP04618	MER1148590	IPR001254; Serine proteases, trypsin domain IPR009003; Peptidase S1, PA clan	#	#	#	#	#	-		EFV54807	MER0307839	IPR001173; Glycosyltransferase 2-like IPR029044; Nucleotide-diphospho-sugar transferases	#	#	#	#	#	-
TP04620	MER0488253	IPR001254; Serine proteases, trypsin domain IPR008253; Marvel domain IPR009003; Peptidase S1, PA clan	#	#	#	#	#	-		EFV54816	MER0929291	IPR000850; Adenylate kinase/UMP-CMP kinase IPR027417; P-loop containing nucleoside triphosphate hydrolase	#	#	IPR000850; Adenylate kinase/UMP-CMP kinase IPR027417; P-loop containing nucleoside triphosphate hydrolase	#	#	-
TP04636	#	#	#	#	IPR000719; Protein kinase domain IPR002290; Serine/threonine/dual specificity protein kinase, catalytic domain IPR011009; Protein kinase-like domain	#	#	-		EFV54817	MER0940564	IPR004148; BAR domain IPR027267; Arfaptin homology (AH) domain/BAR domain	#	#	#	#	#	-
TP04640	MER0217750	IPR002300; Aminoacyl-tRNA synthetase, class Ia IPR004493; Leucyl-tRNA synthetase, class Ia, archaeal/eukaryotic cytosolic IPR009008; Valyl/Leucyl/Isoleucyl-tRNA synthetase, editing domain IPR009080; Aminoacyl-tRNA synthetase, class 1a, anticodon-binding IPR013155; Methionyl/Valyl/Leucyl/Isoleucyl-tRNA synthetase, anticodon-binding IPR014729; Rossmann-like alpha/beta/alpha sandwich fold	#	#	#	#	#	-		EFV54818	MER0241536	IPR000008; C2 domain IPR001300; Peptidase C2, calpain, catalytic domain IPR022682; Peptidase C2, calpain, large subunit, domain III IPR022683; Peptidase C2, calpain, domain III IPR022684; Peptidase C2, calpain family	#	#	#	#	#	-
TP04641	MER0546787	IPR012336; Thioredoxin-like fold IPR013766; Thioredoxin domain	#	#	#	#	#	-		EFV54821	MER0323139	IPR001680; WD40 repeat IPR015943; WD40/YVTN repeat-like-containing domain IPR017986; WD40-repeat-containing domain	#	#	#	#	#	-
TP04650	#	#	#	#	IPR000403; Phosphatidylinositol 3-/4-kinase, catalytic domain IPR003152; FATC domain IPR011009; Protein kinase-like domain IPR031559; Serine/threonine-protein kinase SMG1	#	#	-		EFV54822	MER1151092	IPR003593; AAA+ ATPase domain IPR003959; ATPase, AAA-type, core IPR005937; 26S proteasome subunit P45 IPR027417; P-loop containing nucleoside triphosphate hydrolase	#	#	#	#	#	-
TP04652	#	#	#	#	#	uniprot_trembl_Q495R6_Q495R6_HUMAN	IPR000742; EGF-like domain IPR001208; MCM domain IPR003593; AAA+ ATPase domain IPR012340; Nucleic acid-binding, OB-fold IPR027417; P-loop containing nucleoside triphosphate hydrolase IPR031327; Mini-chromosome maintenance protein	-		EFV54823	MER0983216	IPR000209; Peptidase S8/S53 domain IPR015500; Peptidase S8, subtilisin-related IPR022229; Peptidase S8A, tripeptidyl peptidase II	#	#	#	#	#	-
TP04654	MER1148628	IPR001096; Peptidase C13, legumain	#	#	#	gi_31543514_ref_NP_071562.2	IPR001096; Peptidase C13, legumain	+		EFV54828	MER1148866	IPR000988; Ribosomal protein L24e-related IPR001940; Peptidase S1C IPR009003; Peptidase S1, PA clan IPR023441; Ribosomal protein L24e domain	#	#	#	#	#	+
TP04655	#	#	#	#	#	gi_9966775_ref_NP_064472.2	IPR000742; EGF-like domain IPR001881; EGF-like calcium-binding domain IPR013032; EGF-like, conserved site	+		EFV54838	#	#	7tm_1	transmembrane receptor (rhodopsin family)	#	#	#	-
TP04657	MER0879456	IPR000146; Fructose-1,6-bisphosphatase class 1/Sedoheputulose-1,7-bisphosphatase IPR028343; Fructose-1,6-bisphosphatase	#	#	#	#	#	-		EFV54843	MER0483826	IPR001683; Phox homologous domain IPR027486; Ribosomal protein S10 domain	#	#	#	#	#	-
TP04658	MER0700275	IPR010561; Protein LIN-9/Protein ALWAYS EARLY	#	#	#	#	#	-		EFV54844	MER0938658	IPR004839; Aminotransferase, class I/classII IPR015421; Pyridoxal phosphate-dependent transferase, major region, subdomain 1 IPR015422; Pyridoxal phosphate-dependent transferase, major region, subdomain 2 IPR015424; Pyridoxal phosphate-dependent transferase	#	#	#	#	#	-
TP04664	#	#	#	#	IPR000719; Protein kinase domain IPR002290; Serine/threonine/dual specificity protein kinase, catalytic domain IPR011009; Protein kinase-like domain	#	#	-		EFV54846	MER0630149	IPR000719; Protein kinase domain IPR002290; Serine/threonine/dual specificity protein kinase, catalytic domain IPR011009; Protein kinase-like domain IPR028375; KA1 domain/Ssp2, C-terminal IPR032270; AMPK, C-terminal adenylate sensor domain	#	#	IPR000719; Protein kinase domain IPR002290; Serine/threonine/dual specificity protein kinase, catalytic domain IPR011009; Protein kinase-like domain IPR028375; KA1 domain/Ssp2, C-terminal IPR032270; AMPK, C-terminal adenylate sensor domain	#	#	-
TP04666	MER0487216	IPR002423; Chaperonin Cpn60/TCP-1 family IPR012716; T-complex protein 1, beta subunit IPR017998; Chaperone tailless complex polypeptide 1 (TCP-1) IPR027409; GroEL-like apical domain IPR027410; TCP-1-like chaperonin intermediate domain IPR027413; GroEL-like equatorial domain	#	#	#	#	#	-		EFV54849	MER0512243	IPR001650; Helicase, C-terminal IPR011545; DEAD/DEAH box helicase domain IPR014001; Helicase superfamily 1/2, ATP-binding domain IPR027417; P-loop containing nucleoside triphosphate hydrolase	#	#	#	#	#	-
TP04675	#	#	7tm_1	transmembrane receptor (rhodopsin family)	#	#	#	-		EFV54851	MER1145816	IPR000719; Protein kinase domain IPR001680; WD40 repeat IPR002290; Serine/threonine/dual specificity protein kinase, catalytic domain IPR011009; Protein kinase-like domain IPR011989; Armadillo-like helical IPR015943; WD40/YVTN repeat-like-containing domain IPR016024; Armadillo-type fold IPR017986; WD40-repeat-containing domain	#	#	IPR000719; Protein kinase domain IPR001680; WD40 repeat IPR002290; Serine/threonine/dual specificity protein kinase, catalytic domain IPR011009; Protein kinase-like domain IPR011989; Armadillo-like helical IPR015943; WD40/YVTN repeat-like-containing domain IPR016024; Armadillo-type fold IPR017986; WD40-repeat-containing domain	#	#	-
TP04679	MER0749257	IPR013957; Domain of unknown function DUF1777	#	#	#	#	#	-		EFV54852	#	#	#	#	#	Q6P8U4_Q6P8U4_MOUSE	IPR013781; Glycoside hydrolase, catalytic domain IPR017853; Glycoside hydrolase superfamily	-
TP04680	#	#	#	#	#	P21275_BMP4_MOUSE	IPR001111; Transforming growth factor-beta, N-terminal IPR001839; Transforming growth factor-beta, C-terminal IPR002405; Inhibin, alpha subunit IPR029034; Cystine-knot cytokine	-		EFV54857	MER0340864	IPR031334; Piezo non-specific cation channel, R-Ras-binding domain IPR031805; Piezo domain	#	#	#	#	#	-
TP04682	MER0356346	IPR000859; CUB domain IPR001506; Peptidase M12A, astacin IPR006026; Peptidase, metallopeptidase IPR017050; Metallopeptidase, nematode IPR024079; Metallopeptidase, catalytic domain	#	#	#	#	#	-		EFV54858	MER0275214	IPR002650; Sulphate adenylyltransferase IPR002891; Adenylyl-sulfate kinase IPR014729; Rossmann-like alpha/beta/alpha sandwich fold IPR015947; PUA-like domain IPR024951; Sulphate adenylyltransferase catalytic domain IPR025980; ATP-sulfurylase PUA-like domain IPR027417; P-loop containing nucleoside triphosphate hydrolase	#	#	IPR002650; Sulphate adenylyltransferase IPR002891; Adenylyl-sulfate kinase IPR014729; Rossmann-like alpha/beta/alpha sandwich fold IPR015947; PUA-like domain IPR024951; Sulphate adenylyltransferase catalytic domain IPR025980; ATP-sulfurylase PUA-like domain IPR027417; P-loop containing nucleoside triphosphate hydrolase	#	#	-
TP04683	MER0730057	IPR004788; Ribose 5-phosphate isomerase, type A	#	#	#	#	#	-		EFV54864	MER1090841	IPR004182; GRAM domain IPR011993; Pleckstrin-homology domain (PH domain)/Phosphotyrosine-binding domain (PTB) IPR018826; WW-domain-binding protein	#	#	#	#	#	-
TP04690	MER1129998	IPR001876; Zinc finger, RanBP2-type	#	#	#	#	#	-		EFV54867	MER1148865	IPR000988; Ribosomal protein L24e-related IPR001940; Peptidase S1C IPR009003; Peptidase S1, PA clan IPR023441; Ribosomal protein L24e domain	#	#	#	#	#	-
TP04696	MER0093157	IPR001841; Zinc finger, RING-type IPR013083; Zinc finger, RING/FYVE/PHD-type IPR018957; Zinc finger, C3HC4 RING-type	#	#	#	#	#	-		EFV54869	MER0959703	IPR001254; Serine proteases, trypsin domain IPR009003; Peptidase S1, PA clan	#	#	#	#	#	-
TP04705	#	#	#	#	IPR000577; Carbohydrate kinase, FGGY IPR018484; Carbohydrate kinase, FGGY, N-terminal IPR018485; Carbohydrate kinase, FGGY, C-terminal	#	#	-		EFV54872	MER0728849	IPR001623; DnaJ domain IPR011990; Tetratricopeptide-like helical domain IPR013105; Tetratricopeptide repeat 2 IPR019734; Tetratricopeptide repeat	#	#	#	gi_31542563_ref_NP_032955.2	IPR001623; DnaJ domain IPR011990; Tetratricopeptide-like helical domain IPR013105; Tetratricopeptide repeat 2 IPR019734; Tetratricopeptide repeat	-
TP04713	MER0170183	IPR001372; Dynein light chain, type 1/2 IPR015943; WD40/YVTN repeat-like-containing domain IPR017986; WD40-repeat-containing domain	#	#	#	#	#	-		EFV54881	MER0491568	IPR001442; Collagen IV, non-collagenous IPR008160; Collagen triple helix repeat IPR016187; C-type lectin fold	#	#	#	gi_16716479_ref_NP_444415.1	IPR001442; Collagen IV, non-collagenous IPR008160; Collagen triple helix repeat IPR016187; C-type lectin fold	-
TP04720	#	#	#	#	IPR000850; Adenylate kinase/UMP-CMP kinase IPR003162; Transcription initiation factor TAFII31 IPR006266; UMP-CMP kinase IPR009072; Histone-fold IPR027417; P-loop containing nucleoside triphosphate hydrolase	#	#	-		EFV54890	MER1135557	IPR001330; PFTB repeat IPR008930; Terpenoid cyclases/protein prenyltransferase alpha-alpha toroid	#	#	#	#	#	-
TP04722	MER0620261	IPR008636; Hook-related protein family IPR019339; CBF1-interacting co-repressor CIR, N-terminal domain	#	#	#	#	#	-		EFV54893	MER0461217	IPR002198; Short-chain dehydrogenase/reductase SDR IPR002347; Glucose/ribitol dehydrogenase IPR007014; FUN14 IPR016040; NAD(P)-binding domain	#	#	#	#	#	-
TP04726	MER0356161	IPR004000; Actin family	#	#	#	#	#	-		EFV54894	#	#	#	#	#	P20646_PPAP_RAT	IPR000560; Histidine phosphatase superfamily, clade-2 IPR029033; Histidine phosphatase superfamily	+
TP04738	MER0700649	IPR021109; Aspartic peptidase domain	#	#	#	#	#	-		EFV54898	#	#	NA		#	#	#	-
TP04751	MER1150477	IPR001878; Zinc finger, CCHC-type IPR025724; GAG-pre-integrase domain	#	#	#	#	#	-		EFV54907	MER1120393	IPR000742; EGF-like domain IPR001881; EGF-like calcium-binding domain IPR009030; Insulin-like growth factor binding protein, N-terminal IPR026823; Complement Clr-like EGF domain	#	#	#	gi_62652879_ref_XP_243637.3	IPR000742; EGF-like domain IPR001881; EGF-like calcium-binding domain IPR009030; Insulin-like growth factor binding protein, N-terminal IPR026823; Complement Clr-like EGF domain	-
TP04762	#	#	#	#	IPR000719; Protein kinase domain IPR011009; Protein kinase-like domain	#	#	-		EFV54919	MER0460915	IPR001657; Hedgehog protein IPR001767; Hedgehog protein, Hint domain IPR003586; Hint domain C-terminal IPR003587; Hint domain N-terminal IPR007518; Protein of unknown function DUF544 IPR028992; Hedgehog/Intein (Hint) domain	#	#	#	#	#	-
TP04763	MER0434889	IPR001394; Peptidase C19, ubiquitin carboxyl-terminal hydrolase	#	#	#	#	#	-		EFV54921	MER0261893	IPR001214; SET domain IPR001965; Zinc finger, PHD-type IPR011011; Zinc finger, FYVE/PHD-type IPR013083; Zinc finger, RING/FYVE/PHD-type IPR019787; Zinc finger, PHD-finger	#	#	#	#	#	-
TP04764	MER1127128		#	#	#	#	#	-		EFV54929	MER0457862	IPR011990; Tetratricopeptide-like helical domain IPR013699; Signal recognition particle, SRP72 subunit, RNA-binding IPR026270; Signal recognition particle, SRP72 subunit IPR031545; Putative TPR-like repeat	#	#	#	#	#	-
TP04766	MER0290615	IPR015324; Ribosomal protein Rsm22, bacterial-type IPR029063; S-adenosyl-L-methionine-dependent methyltransferase	#	#	#	#	#	-		EFV54935	#	#	#	#	#	P20646_PPAP_RAT	IPR000560; Histidine phosphatase superfamily, clade-2 IPR029033; Histidine phosphatase superfamily	-
TP04768	MER0300398	IPR007120; DNA-directed RNA polymerase, subunit 2, domain 6 IPR007641; RNA polymerase Rpb2, domain 7 IPR007642; RNA polymerase Rpb2, domain 2 IPR007645; RNA polymerase Rpb2, domain 3 IPR009674; RNA polymerase I, Rpa2 specific	#	#	#	#	#	-		EFV54941	MER0287797	IPR000033; LDLR class B repeat IPR000742; EGF-like domain IPR001881; EGF-like calcium-binding domain IPR003645; Follistatin-like, N-terminal IPR003886; NIDO domain IPR006605; G2 nidogen/fibulin G2F IPR009017; Green fluorescent protein IPR009030; Insulin-like growth factor binding protein, N-terminal IPR011042; Six-bladed beta-propeller, TolB-like IPR023413; Green fluorescent protein-like IPR02473…	#	#	#	gi_6754854_ref_NP_035047.1	IPR000033; LDLR class B repeat IPR000742; EGF-like domain IPR001881; EGF-like calcium-binding domain IPR003645; Follistatin-like, N-terminal IPR003886; NIDO domain IPR006605; G2 nidogen/fibulin G2F IPR009017; Green fluorescent protein IPR009030; Insulin-like growth factor binding protein, N-terminal IPR011042; Six-bladed beta-propeller, TolB-like IPR023413; Green fluorescent protein-like IPR02473…	-
TP04775	#	#	#	#	#	gi_70608161_ref_NP_001020450.1	IPR004345; TB2/DP1/HVA22-related protein	-		EFV54956	#	#	#	#	IPR000403; Phosphatidylinositol 3-/4-kinase, catalytic domain IPR011009; Protein kinase-like domain IPR011701; Major facilitator superfamily IPR019038; DNA polymerase subunit Cdc27 IPR020846; Major facilitator superfamily domain	#	#	+
TP04782	MER0814781	IPR002646; Poly A polymerase, head domain	#	#	#	#	#	-		EFV54962	#	#	#	#	IPR000403; Phosphatidylinositol 3-/4-kinase, catalytic domain IPR011009; Protein kinase-like domain IPR019038; DNA polymerase subunit Cdc27	#	#	-
TP04787	MER1143560	IPR001279; Metallo-beta-lactamase	#	#	#	#	#	-		EFV54985	MER0096097	IPR000089; Biotin/lipoyl attachment IPR001078; 2-oxoacid dehydrogenase acyltransferase, catalytic domain IPR004167; E3-binding domain IPR006257; Dihydrolipoyllysine-residue acetyltransferase component of pyruvate dehydrogenase complex IPR011053; Single hybrid motif IPR023213; Chloramphenicol acetyltransferase-like domain	#	#	#	#	#	-
TP04788	MER0636303	IPR002020; Citrate synthase IPR010109; Citrate synthase, eukaryotic-type IPR016142; Citrate synthase-like, large alpha subdomain	#	#	#	#	#	-		EFV54986	MER0168935	IPR006629; LPS-induced tumour necrosis factor alpha factor	#	#	#	#	#	-
TP04792	MER0275614	IPR001506; Peptidase M12A, astacin IPR003582; ShKT domain IPR006026; Peptidase, metallopeptidase IPR011989; Armadillo-like helical IPR016024; Armadillo-type fold IPR019156; Ataxin-10 domain IPR019407; Cytoplasmic tRNA 2-thiolation protein 2 IPR024079; Metallopeptidase, catalytic domain	#	#	#	#	#	-		EFV55011	#	#	#	#	IPR000421; Coagulation factor 5/8 C-terminal domain IPR001245; Serine-threonine/tyrosine-protein kinase catalytic domain IPR008979; Galactose-binding domain-like IPR011009; Protein kinase-like domain IPR020635; Tyrosine-protein kinase, catalytic domain	#	#	-
TP04795	MER0487573	IPR004203; Cytochrome c oxidase subunit IV family IPR013288; Cytochrome c oxidase subunit IV	#	#	#	#	#	-		EFV55016	MER0693124	IPR002423; Chaperonin Cpn60/TCP-1 family IPR012717; T-complex protein 1, delta subunit IPR017998; Chaperone tailless complex polypeptide 1 (TCP-1) IPR027409; GroEL-like apical domain IPR027410; TCP-1-like chaperonin intermediate domain IPR027413; GroEL-like equatorial domain	#	#	#	#	#	-
TP04796	#	#	#	#	IPR000704; Casein kinase II, regulatory subunit IPR016149; Casein kinase II, regulatory subunit, alpha-helical IPR016150; Casein kinase II, regulatory subunit, beta-sheet	#	#	-		EFV55017	#	#	#	#	#	Q4KLH5_Q4KLH5_RAT	IPR001164; Arf GTPase activating protein	-
TP04797	#	#	#	#	IPR000704; Casein kinase II, regulatory subunit IPR016149; Casein kinase II, regulatory subunit, alpha-helical IPR016150; Casein kinase II, regulatory subunit, beta-sheet	#	#	+		EFV55018	#	#	#	#	IPR000719; Protein kinase domain IPR002290; Serine/threonine/dual specificity protein kinase, catalytic domain IPR011009; Protein kinase-like domain	#	#	-
TP04798	MER0704261	IPR002305; Aminoacyl-tRNA synthetase, class Ic IPR002306; Tryptophan-tRNA ligase IPR014729; Rossmann-like alpha/beta/alpha sandwich fold	#	#	#	#	#	-		EFV55023	MER1151518	IPR001609; Myosin head, motor domain IPR002928; Myosin tail IPR004009; Myosin, N-terminal, SH3-like IPR027401; Myosin-like IQ motif-containing domain IPR027417; P-loop containing nucleoside triphosphate hydrolase	#	#	#	#	#	-
TP04806	MER0268603	IPR002110; Ankyrin repeat IPR002893; Zinc finger, MYND-type IPR020683; Ankyrin repeat-containing domain	#	#	#	#	#	-		EFV55056	MER1059832	IPR001478; PDZ domain IPR001611; Leucine-rich repeat IPR003591; Leucine-rich repeat, typical subtype	#	#	#	gi_58037377_ref_NP_083249.1	IPR001478; PDZ domain IPR001611; Leucine-rich repeat IPR003591; Leucine-rich repeat, typical subtype	-
TP04807	MER0656131	IPR001564; Nucleoside diphosphate kinase	#	#	IPR001564; Nucleoside diphosphate kinase	#	#	-		EFV55058	#	#	#	#	#	O54796_O54796_MOUSE	#	-
TP04808	#	#	#	#	IPR001564; Nucleoside diphosphate kinase	#	#	+		EFV55060	MER0064129	IPR000873; AMP-dependent synthetase/ligase IPR025110; AMP-binding enzyme C-terminal domain	#	#	#	#	#	-
TP04819	#	#	7tm_1	transmembrane receptor (rhodopsin family)	#	#	#	-		EFV55062	MER0958102	IPR000375; Dynamin central domain IPR001401; Dynamin, GTPase domain IPR001849; Pleckstrin homology domain IPR003130; Dynamin GTPase effector IPR011993; Pleckstrin-homology domain (PH domain)/Phosphotyrosine-binding domain (PTB) IPR022812; Dynamin superfamily IPR027417; P-loop containing nucleoside triphosphate hydrolase	#	#	#	#	#	-
TP04823	MER0780511	IPR003598; Immunoglobulin subtype 2 IPR003599; Immunoglobulin subtype IPR003961; Fibronectin type III IPR007110; Immunoglobulin-like domain IPR009138; Neural cell adhesion IPR013098; Immunoglobulin I-set IPR013106; Immunoglobulin V-set domain IPR013783; Immunoglobulin-like fold	#	#	#	#	#	-		EFV55064	MER0331351	IPR001452; SH3 domain IPR001478; PDZ domain IPR004172; L27 domain IPR008145; Guanylate kinase/L-type calcium channel beta subunit IPR011511; Variant SH3 domain IPR015143; L27-1 IPR027417; P-loop containing nucleoside triphosphate hydrolase	#	#	IPR001452; SH3 domain IPR001478; PDZ domain IPR004172; L27 domain IPR008145; Guanylate kinase/L-type calcium channel beta subunit IPR011511; Variant SH3 domain IPR015143; L27-1 IPR027417; P-loop containing nucleoside triphosphate hydrolase	#	#	-
TP04829	#	#	#	#	#	gi_82917261_ref_XP_901487.1	IPR000742; EGF-like domain IPR001881; EGF-like calcium-binding domain	-		EFV55071	MER0402026	IPR002737; MEMO1 family	#	#	#	#	#	-
TP04833	MER0084461	IPR000569; HECT domain	#	#	#	#	#	-		EFV55072	MER1129379	IPR006977; Yip1 domain	#	#	#	#	#	-
TP04834	#	#	#	#	#	gi_71795648_ref_NP_001025197.1	IPR004911; Gamma interferon inducible lysosomal thiol reductase GILT	-		EFV55075	MER1115705	IPR022672; Hexokinase, N-terminal IPR022673; Hexokinase, C-terminal	#	#	IPR022672; Hexokinase, N-terminal IPR022673; Hexokinase, C-terminal	#	#	-
TP04839	MER0345540	IPR005178; Organic solute transporter subunit alpha/Transmembrane protein 184	#	#	#	#	#	-		EFV55076	#	#	#	#	#	gi_51768388_ref_XP_283206.3	IPR000182; GNAT domain IPR016181; Acyl-CoA N-acyltransferase	-
TP04846	MER1148394	IPR001254; Serine proteases, trypsin domain IPR009003; Peptidase S1, PA clan	#	#	#	#	#	-		EFV55086	MER1151406		#	#	#	O54796_O54796_MOUSE	#	-
TP04850	MER0847838	IPR001576; Phosphoglycerate kinase IPR015824; Phosphoglycerate kinase, N-terminal IPR015901; Phosphoglycerate kinase, C-terminal	#	#	IPR001576; Phosphoglycerate kinase IPR015824; Phosphoglycerate kinase, N-terminal IPR015901; Phosphoglycerate kinase, C-terminal	#	#	-		EFV55087	MER1060312	IPR001478; PDZ domain IPR014775; L27 domain, C-terminal	#	#	#	#	#	-
TP04851	#	#	#	#	#	gi_55741431_ref_NP_001006992.1	#	-		EFV55089	MER0832087	IPR001584; Integrase, catalytic core IPR012337; Ribonuclease H-like domain IPR021109; Aspartic peptidase domain	#	#	#	#	#	-
TP04913	#	#	#	#	#	gi_51464277_ref_XP_293656.2	IPR002126; Cadherin IPR015919; Cadherin-like	-		EFV55099	MER0053001	IPR004156; Organic anion transporter polypeptide OATP IPR020846; Major facilitator superfamily domain	#	#	#	#	#	-
TP04923	#	#	#	#	#	ENSMUSP00000029473	IPR000742; EGF-like domain IPR001881; EGF-like calcium-binding domain IPR009030; Insulin-like growth factor binding protein, N-terminal	-		EFV55102	#	#	#	#	IPR000719; Protein kinase domain IPR011009; Protein kinase-like domain	#	#	-
TP04925	#	#	#	#	IPR000980; SH2 domain IPR001245; Serine-threonine/tyrosine-protein kinase catalytic domain IPR011009; Protein kinase-like domain IPR020635; Tyrosine-protein kinase, catalytic domain	#	#	-		EFV55112	#	#	#	#	IPR000719; Protein kinase domain IPR002219; Protein kinase C-like, phorbol ester/diacylglycerol-binding domain IPR011009; Protein kinase-like domain IPR020454; Diacylglycerol/phorbol-ester binding	#	#	+
TP04934	#	#	#	#	IPR000980; SH2 domain IPR001245; Serine-threonine/tyrosine-protein kinase catalytic domain IPR011009; Protein kinase-like domain IPR020635; Tyrosine-protein kinase, catalytic domain	#	#	-		EFV55113	#	#	#	#	IPR000961; AGC-kinase, C-terminal IPR017892; Protein kinase, C-terminal	#	#	-
TP04953	MER0186970	IPR000472; Activin types I and II receptor domain IPR000719; Protein kinase domain IPR002290; Serine/threonine/dual specificity protein kinase, catalytic domain IPR003605; GS domain IPR011009; Protein kinase-like domain	#	#	IPR000472; Activin types I and II receptor domain IPR000719; Protein kinase domain IPR002290; Serine/threonine/dual specificity protein kinase, catalytic domain IPR003605; GS domain IPR011009; Protein kinase-like domain	#	#	-		EFV55124	#	#	#	#	#	gi_47058952_ref_NP_037282.1	IPR003598; Immunoglobulin subtype 2 IPR003599; Immunoglobulin subtype IPR003961; Fibronectin type III IPR007110; Immunoglobulin-like domain IPR013098; Immunoglobulin I-set IPR013783; Immunoglobulin-like fold	-
TP04954	MER0691039	IPR002300; Aminoacyl-tRNA synthetase, class Ia IPR002301; Isoleucine-tRNA ligase IPR009008; Valyl/Leucyl/Isoleucyl-tRNA synthetase, editing domain IPR009080; Aminoacyl-tRNA synthetase, class 1a, anticodon-binding IPR013155; Methionyl/Valyl/Leucyl/Isoleucyl-tRNA synthetase, anticodon-binding IPR014729; Rossmann-like alpha/beta/alpha sandwich fold IPR023586; Isoleucine-tRNA ligase, type 2	#	#	#	#	#	-		EFV55126	#	#	#	#	IPR000719; Protein kinase domain IPR011009; Protein kinase-like domain	#	#	-
TP04961	MER0735145	IPR000504; RNA recognition motif domain IPR012677; Nucleotide-binding alpha-beta plait domain	#	#	#	#	#	-		EFV55136	MER1056967	IPR001111; Transforming growth factor-beta, N-terminal IPR001839; Transforming growth factor-beta, C-terminal IPR002405; Inhibin, alpha subunit IPR029034; Cystine-knot cytokine	#	#	#	P22003	IPR001111; Transforming growth factor-beta, N-terminal IPR001839; Transforming growth factor-beta, C-terminal IPR002405; Inhibin, alpha subunit IPR029034; Cystine-knot cytokine	-
TP04964	MER0490050	IPR000286; Histone deacetylase superfamily IPR023801; Histone deacetylase domain	#	#	#	#	#	-		EFV55139	#	#	#	#	IPR000095; CRIB domain IPR000719; Protein kinase domain IPR002290; Serine/threonine/dual specificity protein kinase, catalytic domain IPR011009; Protein kinase-like domain	#	#	+
TP04971	MER0987373	IPR001075; NIF system FeS cluster assembly, NifU, C-terminal IPR014824; Scaffold protein Nfu/NifU, N-terminal	#	#	#	#	#	-		EFV55144	#	#	#	#	IPR000719; Protein kinase domain IPR002290; Serine/threonine/dual specificity protein kinase, catalytic domain IPR007718; SRP40, C-terminal IPR011009; Protein kinase-like domain	gi_13928816_ref_NP_113787.1	IPR000719; Protein kinase domain IPR002290; Serine/threonine/dual specificity protein kinase, catalytic domain IPR007718; SRP40, C-terminal IPR011009; Protein kinase-like domain	-
TP04972	MER1149021	IPR000716; Thyroglobulin type-1 IPR002223; Pancreatic trypsin inhibitor Kunitz domain IPR006150; Cysteine-rich repeat IPR028150; Lustrin, cysteine-rich repeated domain	#	#	#	#	#	-		EFV55149	MER0209818	IPR007194; Transport protein particle (TRAPP) component IPR024096; NO signalling/Golgi transport ligand-binding domain	#	#	#	#	#	-
TP04979	MER0909970	IPR003812; Fido domain	#	#	#	#	#	-		EFV55150	MER1150676	IPR000719; Protein kinase domain IPR001478; PDZ domain IPR011009; Protein kinase-like domain IPR011989; Armadillo-like helical IPR016024; Armadillo-type fold	#	#	IPR000719; Protein kinase domain IPR001478; PDZ domain IPR011009; Protein kinase-like domain IPR011989; Armadillo-like helical IPR016024; Armadillo-type fold	#	#	-
TP04984	#	#	#	#	#	uniprot_trembl_Q9H7R9_Q9H7R9_HUMAN	IPR001487; Bromodomain	-		EFV55151	#	#	#	#	IPR001841; Zinc finger, RING-type IPR004575; Cdk-activating kinase assembly factor MAT1/Tfb3 IPR013083; Zinc finger, RING/FYVE/PHD-type IPR015877; Cdk-activating kinase assembly factor MAT1, centre	#	#	-
TP04989	MER0056612	IPR002659; Glycosyl transferase, family 31	#	#	#	#	#	-		EFV55152	MER0717155	IPR003439; ABC transporter-like IPR003593; AAA+ ATPase domain IPR011527; ABC transporter type 1, transmembrane domain IPR027417; P-loop containing nucleoside triphosphate hydrolase	#	#	#	#	#	-
TP05002	#	#	7tm_1	transmembrane receptor (rhodopsin family)	#	#	#	-		EFV55153	MER0624909	IPR009269; NF-kappa-B-activating protein/UPF0396	#	#	#	#	#	-
TP05007	MER0491402	IPR011993; Pleckstrin-homology domain (PH domain)/Phosphotyrosine-binding domain (PTB) IPR014352; FERM/acyl-CoA-binding protein, 3-helical bundle IPR014847; FERM adjacent (FA) IPR018979; FERM, N-terminal IPR018980; FERM, C-terminal PH-like domain IPR019748; FERM central domain IPR019749; Band 4.1 domain IPR029071; Ubiquitin-related domain	#	#	#	#	#	-		EFV55162	MER0298201	IPR001506; Peptidase M12A, astacin IPR003582; ShKT domain IPR006026; Peptidase, metallopeptidase IPR024079; Metallopeptidase, catalytic domain	#	#	#	#	#	-
TP05018	MER0183635	IPR001680; WD40 repeat IPR003593; AAA+ ATPase domain IPR013923; Autophagy-related protein 16 IPR015943; WD40/YVTN repeat-like-containing domain IPR017986; WD40-repeat-containing domain IPR020472; G-protein beta WD-40 repeat IPR027417; P-loop containing nucleoside triphosphate hydrolase	#	#	#	#	#	-		EFV55175	#	#	#	#	IPR001245; Serine-threonine/tyrosine-protein kinase catalytic domain IPR001792; Acylphosphatase-like domain IPR003961; Fibronectin type III IPR011009; Protein kinase-like domain IPR011042; Six-bladed beta-propeller, TolB-like IPR013783; Immunoglobulin-like fold IPR015943; WD40/YVTN repeat-like-containing domain IPR020456; Acylphosphatase IPR020635; Tyrosine-protein kinase, catalytic domain	#	#	-
TP05023	MER0303033	IPR000022; Carboxyl transferase IPR029045; ClpP/crotonase-like domain	#	#	#	#	#	-		EFV55181	#	#	#	#	#	gi_82932272_ref_XP_905113.1	IPR008949; Isoprenoid synthase domain	-
TP05024	MER0256529	IPR001806; Small GTPase superfamily IPR003578; Small GTPase superfamily, Rho type IPR003579; Small GTPase superfamily, Rab type IPR005225; Small GTP-binding protein domain IPR020849; Small GTPase superfamily, Ras type IPR027417; P-loop containing nucleoside triphosphate hydrolase	#	#	#	#	#	-		EFV55194	MER0180260	IPR001680; WD40 repeat IPR015943; WD40/YVTN repeat-like-containing domain IPR017986; WD40-repeat-containing domain	#	#	#	#	#	-
TP05035	MER0888912	IPR008146; Glutamine synthetase, catalytic domain IPR008147; Glutamine synthetase, beta-Grasp domain IPR014746; Glutamine synthetase/guanido kinase, catalytic domain	#	#	IPR008146; Glutamine synthetase, catalytic domain IPR008147; Glutamine synthetase, beta-Grasp domain IPR014746; Glutamine synthetase/guanido kinase, catalytic domain	#	#	-		EFV55196	MER0291995	IPR001578; Peptidase C12, ubiquitin carboxyl-terminal hydrolase	#	#	#	#	#	-
TP05040	#	#	#	#	#	ENSRNOP00000042051	IPR006954; Moulting cycle MLT-10-like protein	-		EFV55203	#	#	#	#	IPR000719; Protein kinase domain IPR002290; Serine/threonine/dual specificity protein kinase, catalytic domain IPR011009; Protein kinase-like domain	#	#	-
TP05046	MER0097142	IPR000644; CBS domain IPR001093; IMP dehydrogenase/GMP reductase IPR005990; Inosine-5'-monophosphate dehydrogenase IPR013785; Aldolase-type TIM barrel	#	#	#	#	#	-		EFV55218	MER1148753	IPR001584; Integrase, catalytic core IPR001878; Zinc finger, CCHC-type IPR012337; Ribonuclease H-like domain IPR013103; Reverse transcriptase, RNA-dependent DNA polymerase IPR025724; GAG-pre-integrase domain	#	#	#	#	#	-
TP05047	#	#	#	#	#	Q6P7A7_Q6P7A7_RAT	IPR007676; Ribophorin I	-		EFV55223	MER0036851	IPR002073; 3'5'-cyclic nucleotide phosphodiesterase, catalytic domain IPR003607; HD/PDEase domain IPR013706; 3'5'-cyclic nucleotide phosphodiesterase N-terminal IPR023088; 3'5'-cyclic nucleotide phosphodiesterase	#	#	#	gi_62662414_ref_XP_214325.3	IPR002073; 3'5'-cyclic nucleotide phosphodiesterase, catalytic domain IPR003607; HD/PDEase domain IPR013706; 3'5'-cyclic nucleotide phosphodiesterase N-terminal IPR023088; 3'5'-cyclic nucleotide phosphodiesterase	-
TP05048	MER1148646	IPR000994; Peptidase M24, structural domain IPR001714; Peptidase M24, methionine aminopeptidase IPR002468; Peptidase M24A, methionine aminopeptidase, subfamily 2 IPR011991; Winged helix-turn-helix DNA-binding domain	#	#	#	#	#	-		EFV55230	MER1130679	IPR004843; Calcineurin-like phosphoesterase domain, apaH type IPR006186; Serine/threonine-specific protein phosphatase/bis(5-nucleosyl)-tetraphosphatase IPR029052; Metallo-dependent phosphatase-like	#	#	#	#	#	-
TP05049	MER0776856	IPR003598; Immunoglobulin subtype 2 IPR003599; Immunoglobulin subtype IPR003961; Fibronectin type III IPR007110; Immunoglobulin-like domain IPR013098; Immunoglobulin I-set IPR013151; Immunoglobulin IPR013783; Immunoglobulin-like fold IPR016187; C-type lectin fold	#	#	#	gi_28373122_ref_NP_783200.1	IPR003598; Immunoglobulin subtype 2 IPR003599; Immunoglobulin subtype IPR003961; Fibronectin type III IPR007110; Immunoglobulin-like domain IPR013098; Immunoglobulin I-set IPR013151; Immunoglobulin IPR013783; Immunoglobulin-like fold IPR016187; C-type lectin fold	+		EFV55231	#	#	#	#	IPR005301; MOB kinase activator family	#	#	-
TP05094	#	#	#	#	#	gi_82999315_ref_XP_920059.1	IPR003593; AAA+ ATPase domain IPR003959; ATPase, AAA-type, core IPR027417; P-loop containing nucleoside triphosphate hydrolase	-		EFV55232	MER1149036	IPR000639; Epoxide hydrolase-like IPR004045; Glutathione S-transferase, N-terminal IPR010497; Epoxide hydrolase, N-terminal IPR012336; Thioredoxin-like fold IPR029058; Alpha/Beta hydrolase fold	#	#	#	#	#	-
TP05102	MER0216746	IPR001440; Tetratricopeptide repeat 1 IPR011990; Tetratricopeptide-like helical domain IPR019734; Tetratricopeptide repeat IPR025986; RNA-polymerase II-associated protein 3-like, C-terminal domain	#	#	#	#	#	-		EFV55233	MER0618709	IPR000276; G protein-coupled receptor, rhodopsin-like IPR002131; Glycoprotein hormone receptor family	7tm_1	transmembrane receptor (rhodopsin family)	#	gi_82800869_ref_XP_919034.1	IPR000276; G protein-coupled receptor, rhodopsin-like IPR002131; Glycoprotein hormone receptor family	-
TP05122	MER0577063	IPR000286; Histone deacetylase superfamily IPR001607; Zinc finger, UBP-type IPR013083; Zinc finger, RING/FYVE/PHD-type IPR023801; Histone deacetylase domain	#	#	#	#	#	-		EFV55236	MER0727933	IPR002715; Nascent polypeptide-associated complex NAC domain	#	#	#	#	#	-
TP05124	#	#	#	#	#	gi_82892397_ref_XP_912495.1	IPR007087; Zinc finger, C2H2 IPR013087; Zinc finger C2H2-type/integrase DNA-binding domain IPR015880; Zinc finger, C2H2-like	-		EFV55241	#	#	#	#	IPR002139; Ribokinase IPR011611; Carbohydrate kinase PfkB IPR029056; Ribokinase-like	#	#	-
TP05126	MER0465491	IPR000569; HECT domain IPR004170; WWE domain IPR010309; E3 ubiquitin ligase, domain of unknown function DUF908 IPR010314; E3 ubiquitin ligase, domain of unknown function DUF913 IPR025527; Domain of unknown function DUF4414	#	#	#	#	#	-		EFV55242	MER0156132	IPR001680; WD40 repeat IPR015943; WD40/YVTN repeat-like-containing domain IPR017986; WD40-repeat-containing domain	#	#	#	#	#	-
TP05134	#	#	7tm_1	transmembrane receptor (rhodopsin family)	#	#	#	-		EFV55245	#	#	#	#	#	Q9EPR2	IPR010711; Phospholipase A2, group XII secretory IPR016090; Phospholipase A2 domain	-
TP05138	MER0680915	IPR002885; Pentatricopeptide repeat	#	#	#	#	#	-		EFV55247	#	#	#	#	#	gi_7662002_ref_NP_055489.1	IPR001382; Glycoside hydrolase, family 47 IPR029044; Nucleotide-diphospho-sugar transferases	-
TP05148	MER1148320	IPR000073; Alpha/beta hydrolase fold-1 IPR029058; Alpha/Beta hydrolase fold	#	#	#	#	#	-		EFV55260	MER0148913	IPR001487; Bromodomain IPR001680; WD40 repeat IPR013078; Histidine phosphatase superfamily, clade-1 IPR015943; WD40/YVTN repeat-like-containing domain IPR017986; WD40-repeat-containing domain IPR029033; Histidine phosphatase superfamily	#	#	#	#	#	-
TP05149	MER0696961	IPR003038; DAD/Ost2	#	#	#	#	#	-		EFV55261	MER0952086	IPR000504; RNA recognition motif domain IPR012677; Nucleotide-binding alpha-beta plait domain IPR017334; Eukaryotic translation initiation factor 3 subunit G IPR024675; Eukaryotic translation initiation factor 3 subunit G, N-terminal	#	#	#	#	#	-
TP05152	#	#	7tm_1	transmembrane receptor (rhodopsin family)	#	#	#	-		EFV55262	MER1140589	IPR002172; Low-density lipoprotein (LDL) receptor class A repeat	#	#	#	#	#	-
TP05164	MER0905931	IPR002616; tRNA-guanine(15) transglycosylase-like IPR004803; Queuine tRNA-ribosyltransferase	#	#	#	#	#	-		EFV55273	MER0486792	IPR001254; Serine proteases, trypsin domain IPR009003; Peptidase S1, PA clan	#	#	#	gi_20302147_ref_NP_612631.1	IPR001254; Serine proteases, trypsin domain IPR009003; Peptidase S1, PA clan	-
TP05165	#	#	#	#	#	gi_9966775_ref_NP_064472.2	IPR000742; EGF-like domain IPR001881; EGF-like calcium-binding domain IPR009030; Insulin-like growth factor binding protein, N-terminal IPR013032; EGF-like, conserved site	-		EFV55275	MER0577303	IPR011033; PRC-barrel-like IPR014797; CKK domain IPR022613; Calmodulin-regulated spectrin-associated protein, CH domain IPR031372; Calmodulin-regulated spectrin-associated protein, spectrin-binding region	#	#	#	#	#	-
TP05166	MER0148915	IPR001680; WD40 repeat IPR011547; SLC26A/SulP transporter domain IPR015943; WD40/YVTN repeat-like-containing domain IPR017986; WD40-repeat-containing domain IPR025884; Methyl-CpG binding protein 2/3, C-terminal domain IPR029071; Ubiquitin-related domain IPR032343; Methyl-CpG-binding domain protein 2/3, p55-binding region	IPR015943	WD40/YVTN repeat-like-containing domain	#	#	#	-		EFV55276	MER0414347	IPR000330; SNF2-related, N-terminal domain IPR001650; Helicase, C-terminal IPR004991; Clostridium epsilon toxin ETX/Bacillus mosquitocidal toxin MTX2 IPR014001; Helicase superfamily 1/2, ATP-binding domain IPR023307; Aerolysin-like toxin, beta complex domain IPR027417; P-loop containing nucleoside triphosphate hydrolase	#	#	#	#	#	-
TP05169	MER1148626	IPR001548; Peptidase M2, peptidyl-dipeptidase A	#	#	#	gi_46559389_ref_NP_997507.1	IPR001548; Peptidase M2, peptidyl-dipeptidase A	-		EFV55283	MER1149029	IPR003323; OTU domain	#	#	#	#	#	-
TP05175	#	#	7tm_1	transmembrane receptor (rhodopsin family)	#	#	#	-		EFV55284	MER1149030	IPR000225; Armadillo IPR011989; Armadillo-like helical IPR013094; Alpha/beta hydrolase fold-3 IPR016024; Armadillo-type fold IPR029058; Alpha/Beta hydrolase fold IPR032413; Atypical Arm repeat	#	#	#	#	#	-
TP05177	#	#	7tm_1	transmembrane receptor (rhodopsin family)	#	#	#	-		EFV55286	MER1149031	IPR007694; DNA helicase, DnaB-like, C-terminal IPR013094; Alpha/beta hydrolase fold-3 IPR027417; P-loop containing nucleoside triphosphate hydrolase IPR029058; Alpha/Beta hydrolase fold	#	#	#	#	#	-
TP05183	MER1116646	IPR007034; Ribosome biogenesis protein BMS1/TSR1, C-terminal IPR012948; AARP2CN IPR027417; P-loop containing nucleoside triphosphate hydrolase	#	#	#	#	#	-		EFV55290	MER0434893	IPR001394; Peptidase C19, ubiquitin carboxyl-terminal hydrolase	#	#	#	#	#	+
TP05187	MER0265350	IPR000719; Protein kinase domain IPR000961; AGC-kinase, C-terminal IPR002290; Serine/threonine/dual specificity protein kinase, catalytic domain IPR011009; Protein kinase-like domain	#	#	IPR000719; Protein kinase domain IPR000961; AGC-kinase, C-terminal IPR002290; Serine/threonine/dual specificity protein kinase, catalytic domain IPR011009; Protein kinase-like domain	#	#	-		EFV55291	MER0434894	IPR001394; Peptidase C19, ubiquitin carboxyl-terminal hydrolase IPR006615; Peptidase C19, ubiquitin-specific peptidase, DUSP domain	#	#	#	#	#	-
TP05189	MER1148668	IPR001096; Peptidase C13, legumain	#	#	#	gi_56682962_ref_NP_005597.3	IPR001096; Peptidase C13, legumain	-		EFV55292	MER0954381	IPR000719; Protein kinase domain IPR002290; Serine/threonine/dual specificity protein kinase, catalytic domain IPR011009; Protein kinase-like domain	#	#	IPR000719; Protein kinase domain IPR002290; Serine/threonine/dual specificity protein kinase, catalytic domain IPR011009; Protein kinase-like domain	#	#	-
TP05199	MER1148997	IPR000997; Cholinesterase IPR002018; Carboxylesterase, type B IPR029058; Alpha/Beta hydrolase fold	#	#	#	#	#	+		EFV55295	MER1149034	IPR002018; Carboxylesterase, type B IPR029058; Alpha/Beta hydrolase fold	#	#	#	#	#	-
TP05213	MER1130930	IPR001650; Helicase, C-terminal IPR011545; DEAD/DEAH box helicase domain IPR014001; Helicase superfamily 1/2, ATP-binding domain IPR027417; P-loop containing nucleoside triphosphate hydrolase	#	#	#	#	#	-		EFV55300	MER0473717	IPR000719; Protein kinase domain IPR002290; Serine/threonine/dual specificity protein kinase, catalytic domain IPR011009; Protein kinase-like domain	#	#	IPR000719; Protein kinase domain IPR002290; Serine/threonine/dual specificity protein kinase, catalytic domain IPR011009; Protein kinase-like domain	#	#	-
TP05216	MER0781086	IPR000719; Protein kinase domain IPR002290; Serine/threonine/dual specificity protein kinase, catalytic domain IPR003598; Immunoglobulin subtype 2 IPR003599; Immunoglobulin subtype IPR003961; Fibronectin type III IPR007110; Immunoglobulin-like domain IPR011009; Protein kinase-like domain IPR013098; Immunoglobulin I-set IPR013783; Immunoglobulin-like fold	#	#	IPR000719; Protein kinase domain IPR002290; Serine/threonine/dual specificity protein kinase, catalytic domain IPR003598; Immunoglobulin subtype 2 IPR003599; Immunoglobulin subtype IPR003961; Fibronectin type III IPR007110; Immunoglobulin-like domain IPR011009; Protein kinase-like domain IPR013098; Immunoglobulin I-set IPR013783; Immunoglobulin-like fold	#	#	-		EFV55328	MER0310114	IPR000361; FeS cluster biogenesis IPR016092; FeS cluster insertion protein	#	#	#	#	#	-
TP05235	MER0623580	IPR001878; Zinc finger, CCHC-type IPR021109; Aspartic peptidase domain	#	#	#	#	#	-		EFV55337	MER1151146	IPR001005; SANT/Myb domain IPR006150; Cysteine-rich repeat IPR008197; WAP-type 'four-disulfide core' domain IPR009057; Homeodomain-like	#	#	#	#	#	-
TP05238	#	#	#	#	#	gi_62718685_ref_XP_578932.1	#	-		EFV55338	MER0438054	IPR006761; Twisted gastrulation (Tsg) protein IPR008506; Protein of unknown function DUF788, TMEM208	#	#	#	gi_10190664_ref_NP_065699.1	IPR006761; Twisted gastrulation (Tsg) protein IPR008506; Protein of unknown function DUF788, TMEM208	-
TP05248	#	#	#	#	#	gi_62718685_ref_XP_578932.1	#	-		EFV55343	MER0671305	IPR001163; LSM domain, eukaryotic/archaea-type IPR010920; LSM domain	#	#	#	#	#	-
TP05291	MER1148624	IPR001394; Peptidase C19, ubiquitin carboxyl-terminal hydrolase IPR001607; Zinc finger, UBP-type IPR013083; Zinc finger, RING/FYVE/PHD-type IPR015940; Ubiquitin-associated domain IPR016652; Ubiquitinyl hydrolase	#	#	#	#	#	-		EFV55357	MER0905320	IPR000594; THIF-type NAD/FAD binding fold IPR001763; Rhodanese-like domain IPR028885; Adenylyltransferase and sulfurtransferase MOCS3/Uba4	#	#	#	#	#	-
TP05293	MER0852639	IPR002933; Peptidase M20 IPR011650; Peptidase M20, dimerisation domain	#	#	#	#	#	-		EFV55362	MER1113486	IPR008010; Membrane protein,Tapt1/CMV receptor	#	#	#	#	#	-
TP05295	#	#	#	#	#	gi_70608161_ref_NP_001020450.1	IPR004345; TB2/DP1/HVA22-related protein	-		EFV55373	MER0768460	IPR000010; Cystatin domain IPR000668; Peptidase C1A, papain C-terminal IPR013201; Cathepsin propeptide inhibitor domain (I29)	#	#	#	gi_9845246_ref_NP_063914.1	IPR000010; Cystatin domain IPR000668; Peptidase C1A, papain C-terminal IPR013201; Cathepsin propeptide inhibitor domain (I29)	-
TP05297	#	#	#	#	#	gi_4503863_ref_NP_000803.1	IPR006028; Gamma-aminobutyric acid A receptor/Glycine receptor alpha IPR006029; Neurotransmitter-gated ion-channel transmembrane domain IPR006201; Neurotransmitter-gated ion-channel IPR006202; Neurotransmitter-gated ion-channel ligand-binding domain	-		EFV55374	MER1149028	IPR002919; Trypsin Inhibitor-like, cysteine rich domain IPR008197; WAP-type 'four-disulfide core' domain	#	#	#	#	#	-
TP05298	MER1145596	IPR003347; JmjC domain	#	#	#	#	#	-		EFV55375	MER0773590	IPR000331; Rap GTPase activating protein domain IPR001478; PDZ domain	#	#	#	#	#	-
TP05303	#	#	#	#	IPR011009; Protein kinase-like domain IPR012877; Uncharacterised oxidoreductase Dhs-27 IPR015897; CHK kinase-like	#	#	-		EFV55381	MER0553183	IPR001781; Zinc finger, LIM-type	#	#	#	#	#	-
TP05307	#	#	#	#	IPR000008; C2 domain IPR000719; Protein kinase domain IPR000961; AGC-kinase, C-terminal IPR002219; Protein kinase C-like, phorbol ester/diacylglycerol-binding domain IPR002290; Serine/threonine/dual specificity protein kinase, catalytic domain IPR011009; Protein kinase-like domain IPR017892; Protein kinase, C-terminal IPR020454; Diacylglycerol/phorbol-ester binding	#	#	-		EFV55387	MER0135185	IPR007148; Small-subunit processome, Utp12 IPR015943; WD40/YVTN repeat-like-containing domain IPR017986; WD40-repeat-containing domain	#	#	#	#	#	-
TP05315	MER0194676	IPR006133; DNA-directed DNA polymerase, family B, exonuclease domain IPR006172; DNA-directed DNA polymerase, family B IPR012337; Ribonuclease H-like domain IPR013697; DNA polymerase epsilon, catalytic subunit A, C-terminal	#	#	#	#	#	-		EFV55391	MER0890504	IPR003191; Guanylate-binding protein, C-terminal IPR015894; Guanylate-binding protein, N-terminal IPR027417; P-loop containing nucleoside triphosphate hydrolase	#	#	#	#	#	-
TP05325	MER0267315	IPR006606; Bardet-Biedl syndrome 5 protein IPR014003; DM16 repeat IPR030804; Bardet-Biedl syndrome 5 protein/sex-determination protein fem-3	#	#	#	#	#	-		EFV55399	MER0261760	IPR005817; Wnt IPR018791; UV radiation resistance protein/autophagy-related protein 14	#	#	#	#	#	-
TP05330	MER0777760		#	#	#	gi_62667103_ref_XP_228540.3	#	-		EFV55401	MER0293599	IPR000626; Ubiquitin domain IPR001394; Peptidase C19, ubiquitin carboxyl-terminal hydrolase IPR029071; Ubiquitin-related domain	#	#	#	#	#	-
TP05338	MER1151178	IPR003395; RecF/RecN/SMC, N-terminal IPR010935; SMCs flexible hinge IPR024704; Structural maintenance of chromosomes protein IPR027417; P-loop containing nucleoside triphosphate hydrolase	#	#	#	#	#	-		EFV55406	MER0573787	IPR000008; C2 domain IPR001936; Ras GTPase-activating protein IPR008936; Rho GTPase activation protein	#	#	#	#	#	-
TP05343	MER0146936	IPR000742; EGF-like domain IPR000859; CUB domain IPR001881; EGF-like calcium-binding domain	#	#	#	#	#	-		EFV55412	MER1150215	IPR002602; Domain of unknown function DB IPR003598; Immunoglobulin subtype 2 IPR003599; Immunoglobulin subtype IPR003961; Fibronectin type III IPR007110; Immunoglobulin-like domain IPR013098; Immunoglobulin I-set IPR013783; Immunoglobulin-like fold	#	#	#	#	#	-
TP05344	MER1150860	IPR001245; Serine-threonine/tyrosine-protein kinase catalytic domain IPR002110; Ankyrin repeat IPR011009; Protein kinase-like domain IPR020683; Ankyrin repeat-containing domain	#	#	IPR001245; Serine-threonine/tyrosine-protein kinase catalytic domain IPR002110; Ankyrin repeat IPR011009; Protein kinase-like domain IPR020683; Ankyrin repeat-containing domain	#	#	-		EFV55416	MER1097473	IPR001680; WD40 repeat IPR015943; WD40/YVTN repeat-like-containing domain IPR017986; WD40-repeat-containing domain	#	#	#	#	#	-
TP05345	MER0382715	IPR001452; SH3 domain IPR003005; Amphiphysin IPR004148; BAR domain IPR027267; Arfaptin homology (AH) domain/BAR domain	#	#	#	#	#	-		EFV55425	#	#	#	#	IPR000719; Protein kinase domain IPR011009; Protein kinase-like domain IPR011016; Zinc finger, RING-CH-type IPR013083; Zinc finger, RING/FYVE/PHD-type	#	#	-
TP05346	MER0304999	IPR008758; Peptidase S28 IPR029058; Alpha/Beta hydrolase fold	#	#	#	gi_76096362_ref_NP_001028882.1	IPR008758; Peptidase S28 IPR029058; Alpha/Beta hydrolase fold	+		EFV55430	MER0226673	IPR002172; Low-density lipoprotein (LDL) receptor class A repeat IPR002557; Chitin binding domain	#	#	#	gi_62645059_ref_XP_231214.3	IPR002172; Low-density lipoprotein (LDL) receptor class A repeat IPR002557; Chitin binding domain	-
TP05347	MER1132847	IPR018108; Mitochondrial substrate/solute carrier IPR023395; Mitochondrial carrier domain	#	#	#	#	#	-		EFV55434	MER0467159	IPR001353; Proteasome, subunit alpha/beta IPR029055; Nucleophile aminohydrolases, N-terminal	#	#	#	#	#	-
TP05348	MER0306534	IPR003653; Ulp1 protease family, C-terminal catalytic domain	#	#	#	#	#	-		EFV55435	MER1076448	IPR008979; Galactose-binding domain-like IPR012919; SUN domain IPR022764; Peptidase S54, rhomboid domain	#	#	#	#	#	-
TP05359	MER1115598	IPR000795; Transcription factor, GTP-binding domain IPR004160; Translation elongation factor EFTu/EF1A, C-terminal IPR004161; Translation elongation factor EFTu/EF1A, domain 2 IPR005225; Small GTP-binding protein domain IPR009000; Translation protein, beta-barrel domain IPR009001; Translation elongation factor EF1A/initiation factor IF2gamma, C-terminal IPR027417; P-loop containing nucleoside tri…	#	#	#	#	#	+		EFV55440	MER0901847	IPR001313; Pumilio RNA-binding repeat IPR011989; Armadillo-like helical IPR016024; Armadillo-type fold	#	#	#	#	#	-
TP05362	#	#	#	#	IPR000789; Cyclin-dependent kinase, regulatory subunit	#	#	-		EFV55450	MER0888912	IPR008146; Glutamine synthetase, catalytic domain IPR008147; Glutamine synthetase, beta-Grasp domain IPR014746; Glutamine synthetase/guanido kinase, catalytic domain	#	#	IPR008146; Glutamine synthetase, catalytic domain IPR008147; Glutamine synthetase, beta-Grasp domain IPR014746; Glutamine synthetase/guanido kinase, catalytic domain	#	#	-
TP05369	#	#	#	#	#	gi_58615693_ref_NP_666190.2	IPR003126; Zinc finger, UBR-type IPR013083; Zinc finger, RING/FYVE/PHD-type	-		EFV55451	#	#	#	#	#	ENSRNOP00000020428	IPR000719; Protein kinase domain IPR002290; Serine/threonine/dual specificity protein kinase, catalytic domain IPR009060; UBA-like IPR011009; Protein kinase-like domain	-
TP05389	#	#	#	#	#	gi_70608161_ref_NP_001020450.1	IPR004345; TB2/DP1/HVA22-related protein	-		EFV55455	#	#	#	#	#	ENSRNOP00000042051	IPR006954; Moulting cycle MLT-10-like protein	-
TP05406	MER0704443	IPR001951; Histone H4 IPR009072; Histone-fold	#	#	#	#	#	-		EFV55458	MER0097142	IPR000644; CBS domain IPR001093; IMP dehydrogenase/GMP reductase IPR005990; Inosine-5'-monophosphate dehydrogenase IPR013785; Aldolase-type TIM barrel	#	#	#	#	#	-
TP05408	#	#	#	#	#	gi_62663604_ref_XP_341531.2	IPR000558; Histone H2B IPR007125; Histone H2A/H2B/H3 IPR009072; Histone-fold	-		EFV55459	#	#	#	#	#	gi_4506675_ref_NP_002941.1	IPR007676; Ribophorin I	-
TP05411	MER0712929	IPR004591; Replication factor A protein 1 IPR007199; Replication factor-A protein 1, N-terminal IPR012340; Nucleic acid-binding, OB-fold IPR013955; Replication factor A, C-terminal IPR031657; Replication protein A, OB domain	#	#	#	#	#	-		EFV55460	MER0483240	IPR000994; Peptidase M24, structural domain IPR001714; Peptidase M24, methionine aminopeptidase IPR002468; Peptidase M24A, methionine aminopeptidase, subfamily 2 IPR011991; Winged helix-turn-helix DNA-binding domain	#	#	#	#	#	-
TP05473	#	#	#	#	IPR000850; Adenylate kinase/UMP-CMP kinase IPR006266; UMP-CMP kinase IPR027417; P-loop containing nucleoside triphosphate hydrolase	#	#	+		EFV55461	MER0776856	IPR003598; Immunoglobulin subtype 2 IPR003599; Immunoglobulin subtype IPR003961; Fibronectin type III IPR007110; Immunoglobulin-like domain IPR013098; Immunoglobulin I-set IPR013151; Immunoglobulin IPR013783; Immunoglobulin-like fold IPR016187; C-type lectin fold	#	#	#	gi_28373122_ref_NP_783200.1	IPR003598; Immunoglobulin subtype 2 IPR003599; Immunoglobulin subtype IPR003961; Fibronectin type III IPR007110; Immunoglobulin-like domain IPR013098; Immunoglobulin I-set IPR013151; Immunoglobulin IPR013783; Immunoglobulin-like fold IPR016187; C-type lectin fold	-
TP05481	#	#	#	#	IPR000719; Protein kinase domain IPR002290; Serine/threonine/dual specificity protein kinase, catalytic domain IPR011009; Protein kinase-like domain	#	#	-		EFV55471	MER0303033	IPR000022; Carboxyl transferase IPR029045; ClpP/crotonase-like domain	#	#	#	#	#	-
TP05485	MER1148398	IPR000555; JAB1/MPN/MOV34 metalloenzyme domain	#	#	#	#	#	-		EFV55476	MER0141844	IPR000008; C2 domain IPR001650; Helicase, C-terminal IPR004179; Sec63 domain IPR011545; DEAD/DEAH box helicase domain IPR014001; Helicase superfamily 1/2, ATP-binding domain IPR014756; Immunoglobulin E-set IPR027417; P-loop containing nucleoside triphosphate hydrolase	#	#	#	#	#	-
TP05494	#	#	7tm_1	transmembrane receptor (rhodopsin family)	#	#	#	-		EFV55484	MER0183635	IPR001680; WD40 repeat IPR015943; WD40/YVTN repeat-like-containing domain IPR017986; WD40-repeat-containing domain IPR020472; G-protein beta WD-40 repeat IPR027417; P-loop containing nucleoside triphosphate hydrolase	#	#	#	#	#	-
TP05497	MER1148440	IPR008197; WAP-type 'four-disulfide core' domain	#	#	#	#	#	-		EFV55486	MER0400478	IPR000977; DNA ligase, ATP-dependent IPR012308; DNA ligase, ATP-dependent, N-terminal IPR012309; DNA ligase, ATP-dependent, C-terminal IPR012310; DNA ligase, ATP-dependent, central IPR012340; Nucleic acid-binding, OB-fold	#	#	#	#	#	-
TP05498	MER1148926	IPR006150; Cysteine-rich repeat IPR008197; WAP-type 'four-disulfide core' domain	#	#	#	Q14508	IPR006150; Cysteine-rich repeat IPR008197; WAP-type 'four-disulfide core' domain	-		EFV55492	MER0265207	IPR003000; Sirtuin family IPR026591; Sirtuin family, catalytic core small domain IPR029035; DHS-like NAD/FAD-binding domain	#	#	#	#	#	-
TP05503	#	#	#	#	IPR019380; Casein kinase substrate, phosphoprotein PP28	#	#	-		EFV55495	MER0545530	IPR007248; Mpv17/PMP22	#	#	#	#	#	-
TP05506	MER0958021	IPR016090; Phospholipase A2 domain	#	#	#	ENSRNOP00000031579	IPR016090; Phospholipase A2 domain	-		EFV55503	#	#	7tm_1	transmembrane receptor (rhodopsin family)	#	#	#	-
TP05507	MER1126843	IPR000798; Ezrin/radixin/moesin-like IPR011993; Pleckstrin-homology domain (PH domain)/Phosphotyrosine-binding domain (PTB) IPR014352; FERM/acyl-CoA-binding protein, 3-helical bundle IPR014847; FERM adjacent (FA) IPR018979; FERM, N-terminal IPR018980; FERM, C-terminal PH-like domain IPR019748; FERM central domain IPR019749; Band 4.1 domain IPR029071; Ubiquitin-related domain	#	#	#	#	#	-		EFV55507	MER0491402	IPR011993; Pleckstrin-homology domain (PH domain)/Phosphotyrosine-binding domain (PTB) IPR014352; FERM/acyl-CoA-binding protein, 3-helical bundle IPR014847; FERM adjacent (FA) IPR018979; FERM, N-terminal IPR018980; FERM, C-terminal PH-like domain IPR019748; FERM central domain IPR019749; Band 4.1 domain IPR029071; Ubiquitin-related domain	#	#	#	#	#	-
TP05508	MER0182916	IPR000795; Transcription factor, GTP-binding domain IPR004161; Translation elongation factor EFTu/EF1A, domain 2 IPR005225; Small GTP-binding protein domain IPR009000; Translation protein, beta-barrel domain IPR023115; Translation initiation factor IF- 2, domain 3 IPR027417; P-loop containing nucleoside triphosphate hydrolase	#	#	#	#	#	-		EFV55514	MER0103803	IPR001452; SH3 domain IPR003812; Fido domain IPR004241; Autophagy protein Atg8 ubiquitin-like IPR011990; Tetratricopeptide-like helical domain IPR029071; Ubiquitin-related domain	#	#	#	#	#	-
TP05510	MER1061956	IPR002579; Peptide methionine sulphoxide reductase MrsB IPR011057; Mss4-like	#	#	#	#	#	-		EFV55521	MER0313448	IPR002659; Glycosyl transferase, family 31 IPR007233; Sybindin-like protein IPR011012; Longin-like domain	#	#	#	#	#	-
TP05512	MER1090461	IPR000905; Gcp-like domain IPR002558; I/LWEQ domain IPR008942; ENTH/VHS IPR011417; AP180 N-terminal homology (ANTH) domain IPR013809; ENTH domain IPR017861; Kae1/TsaD family IPR019178; Phosphatidylinositol 4,5-bisphosphate 4-phosphatase	#	#	#	#	#	-		EFV55524	#	#	#	#	#	gi_82888982_ref_XP_929302.1	IPR008211; Laminin, N-terminal IPR008979; Galactose-binding domain-like	-
TP05521	MER0277988	IPR004547; Glucosamine-6-phosphate isomerase IPR006148; Glucosamine/galactosamine-6-phosphate isomerase	#	#	#	#	#	-		EFV55525	#	#	#	#	#	P49908	IPR007671; Selenoprotein P, N-terminal IPR012336; Thioredoxin-like fold	-
TP05529	MER1148264	IPR001108; Peptidase A22A, presenilin IPR006639; Presenilin/signal peptide peptidase	#	#	#	#	#	-		EFV55527	MER0319716	IPR000719; Protein kinase domain IPR000961; AGC-kinase, C-terminal IPR002290; Serine/threonine/dual specificity protein kinase, catalytic domain IPR011009; Protein kinase-like domain IPR011072; HR1 rho-binding repeat IPR017892; Protein kinase, C-terminal	#	#	IPR000719; Protein kinase domain IPR000961; AGC-kinase, C-terminal IPR002290; Serine/threonine/dual specificity protein kinase, catalytic domain IPR011009; Protein kinase-like domain IPR011072; HR1 rho-binding repeat IPR017892; Protein kinase, C-terminal	#	#	-
TP05535	MER0260968	IPR013636; Domain of unknown function DUF1741	#	#	#	#	#	-		EFV55529	#	#	#	#	#	Q8VIF0_Q8VIF0_RAT	IPR009231; Chloride channel CLIC-like	-
TP05544	MER0342192	IPR000585; Hemopexin-like domain IPR001818; Peptidase M10, metallopeptidase IPR006026; Peptidase, metallopeptidase IPR016293; Peptidase M10A, stromelysin-type IPR018487; Hemopexin-like repeats IPR021190; Peptidase M10A IPR024079; Metallopeptidase, catalytic domain	#	#	#	#	#	-		EFV55533	MER1149021	IPR000716; Thyroglobulin type-1 IPR002223; Pancreatic trypsin inhibitor Kunitz domain IPR006150; Cysteine-rich repeat IPR028150; Lustrin, cysteine-rich repeated domain	#	#	#	O54819	IPR000716; Thyroglobulin type-1 IPR002223; Pancreatic trypsin inhibitor Kunitz domain IPR006150; Cysteine-rich repeat IPR028150; Lustrin, cysteine-rich repeated domain	+
TP05546	#	#	#	#	#	gi_27735037_ref_NP_775741.1	IPR018937; Magnesium transporter	-		EFV55552	MER0821139	IPR000358; Ribonucleotide reductase small subunit IPR009078; Ferritin-like superfamily IPR012348; Ribonucleotide reductase-related	#	#	#	#	#	-
TP05553	MER1151469	IPR001609; Myosin head, motor domain IPR002928; Myosin tail IPR004009; Myosin, N-terminal, SH3-like IPR027401; Myosin-like IQ motif-containing domain IPR027417; P-loop containing nucleoside triphosphate hydrolase	#	#	#	#	#	-		EFV55562	MER1149013	IPR000426; Proteasome alpha-subunit, N-terminal domain IPR001353; Proteasome, subunit alpha/beta IPR001810; F-box domain IPR011989; Armadillo-like helical IPR016024; Armadillo-type fold IPR029055; Nucleophile aminohydrolases, N-terminal	#	#	#	#	#	+
TP05556	MER0258127	IPR013518; Potassium channel, inwardly rectifying, Kir, cytoplasmic IPR014756; Immunoglobulin E-set IPR016449; Potassium channel, inwardly rectifying, Kir	#	#	#	#	#	-		EFV55563	MER1150717	IPR001619; Sec1-like protein IPR027482; Sec1-like, domain 2	#	#	#	#	#	-
TP05557	MER0708193	IPR003663; Sugar/inositol transporter IPR005828; Major facilitator, sugar transporter-like IPR020846; Major facilitator superfamily domain	#	#	#	#	#	-		EFV55572	MER1137801	IPR006577; UAS IPR012336; Thioredoxin-like fold IPR029071; Ubiquitin-related domain	#	#	#	#	#	-
TP05565	MER0002971	IPR000504; RNA recognition motif domain IPR006529; U2 snRNP auxilliary factor, large subunit, splicing factor IPR012677; Nucleotide-binding alpha-beta plait domain	#	#	#	#	#	-		EFV55575	MER0468041	IPR001590; Peptidase M12B, ADAM/reprolysin IPR024079; Metallopeptidase, catalytic domain	#	#	#	#	#	-
TP05621	#	#	#	#	#	Q9DAG6_Q9DAG6_MOUSE	IPR001283; Cysteine-rich secretory protein, allergen V5/Tpx-1-related IPR014044; CAP domain	+		EFV55580	MER0411847	IPR000504; RNA recognition motif domain IPR002004; Polyadenylate-binding protein/Hyperplastic disc protein IPR012677; Nucleotide-binding alpha-beta plait domain	#	#	#	#	#	-
TP05640	MER0147288	IPR000409; BEACH domain IPR001680; WD40 repeat IPR010508; Domain of unknown function DUF1088 IPR013320; Concanavalin A-like lectin/glucanase domain IPR015943; WD40/YVTN repeat-like-containing domain IPR016024; Armadillo-type fold IPR017986; WD40-repeat-containing domain IPR023362; PH-BEACH domain IPR031570; Domain of unknown function DUF4704	#	#	#	#	#	-		EFV55581	#	#	#	#	#	Q03350_TSP2_MOUSE	IPR000884; Thrombospondin type-1 (TSP1) repeat	-
TP05649	MER0601595	IPR000884; Thrombospondin type-1 (TSP1) repeat IPR001212; Somatomedin B domain	#	#	#	#	#	-		EFV55599	MER0163516	IPR008993; Tissue inhibitor of metalloproteinases-like, OB-fold IPR020067; Frizzled domain	#	#	#	#	#	-
TP05658	MER0773568	IPR002035; von Willebrand factor, type A IPR004595; TFIIH C1-like domain IPR007198; Ssl1-like IPR012170; TFIIH subunit Ssl1/p44	#	#	#	#	#	-		EFV55600	#	#	#	#	#	Q9ERE7	IPR019330; Mesoderm development candidate 2	-
TP05671	MER0562410	IPR000403; Phosphatidylinositol 3-/4-kinase, catalytic domain IPR003151; PIK-related kinase, FAT IPR009076; Rapamycin-binding domain IPR011009; Protein kinase-like domain IPR011989; Armadillo-like helical IPR011990; Tetratricopeptide-like helical domain IPR016024; Armadillo-type fold IPR024585; Domain of unknown function DUF3385, target of rapamycin protein	#	#	IPR000403; Phosphatidylinositol 3-/4-kinase, catalytic domain IPR003151; PIK-related kinase, FAT IPR009076; Rapamycin-binding domain IPR011009; Protein kinase-like domain IPR011989; Armadillo-like helical IPR011990; Tetratricopeptide-like helical domain IPR016024; Armadillo-type fold IPR024585; Domain of unknown function DUF3385, target of rapamycin protein	#	#	-		EFV55604	#	#	#	#	#	ENSRNOP00000025171	IPR012336; Thioredoxin-like fold IPR017905; ERV/ALR sulfhydryl oxidase domain	+
TP05672	#	#	#	#	IPR000403; Phosphatidylinositol 3-/4-kinase, catalytic domain IPR003152; FATC domain IPR011009; Protein kinase-like domain	#	#	+		EFV55608	MER0081873	IPR002942; RNA-binding S4 domain IPR006145; Pseudouridine synthase, RsuA/RluB/C/D/E/F IPR006225; Pseudouridine synthase, RluC/RluD IPR020103; Pseudouridine synthase, catalytic domain	#	#	#	#	#	-
TP05679	#	#	#	#	#	gi_37594459_ref_NP_932156.1	IPR015797; NUDIX hydrolase domain-like	+		EFV55610	MER0734763	IPR000569; HECT domain IPR002004; Polyadenylate-binding protein/Hyperplastic disc protein IPR003126; Zinc finger, UBR-type IPR009091; Regulator of chromosome condensation 1/beta-lactamase-inhibitor protein II	#	#	#	#	#	-
TP05695	MER0743683	IPR003382; Flavoprotein	#	#	#	#	#	-		EFV55613	MER0907908	IPR018325; Rad4/PNGase transglutaminase-like fold IPR018326; Rad4 beta-hairpin domain 1 IPR022771; Wings apart-like protein	#	#	#	#	#	-
TP05697	MER0062685	IPR002553; Clathrin/coatomer adaptor, adaptin-like, N-terminal IPR003008; Tubulin/FtsZ, GTPase domain IPR010474; Bovine leukaemia virus receptor IPR011989; Armadillo-like helical IPR013087; Zinc finger C2H2-type/integrase DNA-binding domain IPR015880; Zinc finger, C2H2-like IPR016024; Armadillo-type fold IPR019605; Misato Segment II tubulin-like domain IPR029209; DML1/Misato, tubulin domain	#	#	#	#	#	-		EFV55614	MER0488965	IPR000086; NUDIX hydrolase domain IPR007722; mRNA decapping protein 2, Box A IPR015797; NUDIX hydrolase domain-like IPR020476; NUDIX hydrolase	#	#	#	#	#	-
TP05701	#	#	#	#	#	gi_4758304_ref_NP_004902.1	IPR005788; Disulphide isomerase IPR005792; Protein disulphide isomerase IPR012336; Thioredoxin-like fold IPR013766; Thioredoxin domain	-		EFV55615	MER0210364	IPR000331; Rap GTPase activating protein domain	#	#	#	#	#	-
TP05714	MER0941674	IPR029063; S-adenosyl-L-methionine-dependent methyltransferase	#	#	#	#	#	-		EFV55617	#	#	#	#	IPR000719; Protein kinase domain IPR001180; Citron homology (CNH) domain IPR002290; Serine/threonine/dual specificity protein kinase, catalytic domain IPR011009; Protein kinase-like domain IPR021160; Mitogen-activated protein (MAP) kinase kinase kinase kinase	#	#	+
TP05760	#	#	#	#	#	gi_62718685_ref_XP_578932.1	#	-		EFV55619	#	#	#	#	#	gi_62651417_ref_XP_234722.3	IPR000196; Ribosomal protein L19/L19e domain IPR015974; Ribosomal protein L19/L19e, domain 3	-
TP05774	#	#	#	#	IPR000719; Protein kinase domain IPR002290; Serine/threonine/dual specificity protein kinase, catalytic domain IPR011009; Protein kinase-like domain	#	#	-		EFV55620	MER0357889	IPR000884; Thrombospondin type-1 (TSP1) repeat IPR001590; Peptidase M12B, ADAM/reprolysin IPR002870; Peptidase M12B, propeptide IPR024079; Metallopeptidase, catalytic domain	#	#	#	#	#	+
TP05780	#	#	#	#	IPR000719; Protein kinase domain IPR002290; Serine/threonine/dual specificity protein kinase, catalytic domain IPR011009; Protein kinase-like domain	#	#	-		EFV55622	MER0952095	IPR004821; Cytidyltransferase-like domain IPR005120; Regulator of nonsense-mediated decay, UPF3 IPR012677; Nucleotide-binding alpha-beta plait domain IPR014729; Rossmann-like alpha/beta/alpha sandwich fold	#	#	#	#	#	-
TP05795	MER0183699	IPR003593; AAA+ ATPase domain IPR010995; DNA repair Rad51/transcription factor NusA, alpha-helical IPR011941; DNA recombination/repair protein Rad51 IPR013632; DNA recombination and repair protein Rad51, C-terminal IPR016467; DNA recombination and repair protein, RecA-like IPR027417; P-loop containing nucleoside triphosphate hydrolase	#	#	#	#	#	-		EFV55624	#	#	7tm_1	transmembrane receptor (rhodopsin family)	#	#	#	-
TP05796	#	#	#	#	IPR000719; Protein kinase domain IPR001772; Kinase associated domain 1 (KA1) IPR002290; Serine/threonine/dual specificity protein kinase, catalytic domain IPR011009; Protein kinase-like domain IPR015940; Ubiquitin-associated domain IPR028375; KA1 domain/Ssp2, C-terminal	#	#	-		EFV55625	#	#	#	#	#	ENSRNOP00000004919	IPR001247; Exoribonuclease, phosphorolytic domain 1 IPR002000; Lysosome-associated membrane glycoprotein IPR004087; K Homology domain IPR004088; K Homology domain, type 1 IPR012162; Polyribonucleotide nucleotidyltransferase IPR012340; Nucleic acid-binding, OB-fold IPR015847; Exoribonuclease, phosphorolytic domain 2 IPR015848; Polyribonucleotide nucleotidyltransferase, RNA-binding domain IPR020568…	-
TP05797	#	#	#	#	IPR000595; Cyclic nucleotide-binding domain IPR000719; Protein kinase domain IPR000961; AGC-kinase, C-terminal IPR002290; Serine/threonine/dual specificity protein kinase, catalytic domain IPR002374; cGMP-dependent kinase IPR011009; Protein kinase-like domain IPR014710; RmlC-like jelly roll fold IPR018490; Cyclic nucleotide-binding-like	#	#	-		EFV55641	#	#	#	#	#	Q5UD32_Q5UD32_RAT	IPR002666; Reduced folate carrier IPR020846; Major facilitator superfamily domain	-
TP05799	#	#	#	#	IPR011009; Protein kinase-like domain IPR012877; Uncharacterised oxidoreductase Dhs-27 IPR015897; CHK kinase-like	#	#	-		EFV55645	MER0901774	IPR011989; Armadillo-like helical IPR013932; TATA-binding protein interacting (TIP20) IPR016024; Armadillo-type fold	#	#	#	#	#	-
TP05804	MER0449854	IPR001298; Filamin/ABP280 repeat IPR001715; Calponin homology domain IPR013783; Immunoglobulin-like fold IPR014756; Immunoglobulin E-set IPR017868; Filamin/ABP280 repeat-like	#	#	#	#	#	-		EFV55652	#	#	#	#	IPR001245; Serine-threonine/tyrosine-protein kinase catalytic domain IPR002290; Serine/threonine/dual specificity protein kinase, catalytic domain IPR003605; GS domain IPR011009; Protein kinase-like domain	#	#	-
TP05806	MER0074002	IPR001753; Crotonase superfamily IPR014748; Crontonase, C-terminal IPR029045; ClpP/crotonase-like domain	#	#	#	ENSRNOP00000049726	IPR001753; Crotonase superfamily IPR014748; Crontonase, C-terminal IPR029045; ClpP/crotonase-like domain	-		EFV55653	MER0691039	IPR002300; Aminoacyl-tRNA synthetase, class Ia IPR002301; Isoleucine-tRNA ligase IPR009008; Valyl/Leucyl/Isoleucyl-tRNA synthetase, editing domain IPR009080; Aminoacyl-tRNA synthetase, class 1a, anticodon-binding IPR013155; Methionyl/Valyl/Leucyl/Isoleucyl-tRNA synthetase, anticodon-binding IPR014729; Rossmann-like alpha/beta/alpha sandwich fold IPR023586; Isoleucine-tRNA ligase, type 2	#	#	#	#	#	-
TP05815	MER0219245	IPR000488; Death domain IPR000884; Thrombospondin type-1 (TSP1) repeat IPR000906; ZU5 domain IPR003598; Immunoglobulin subtype 2 IPR003599; Immunoglobulin subtype IPR007110; Immunoglobulin-like domain IPR011029; Death-like domain IPR013098; Immunoglobulin I-set IPR013783; Immunoglobulin-like fold	#	#	#	#	#	-		EFV55655	MER0187231	IPR002125; Cytidine and deoxycytidylate deaminases, zinc-binding IPR016193; Cytidine deaminase-like	#	#	#	#	#	+
TP05816	MER0778644	IPR000372; Leucine-rich repeat N-terminal domain IPR001611; Leucine-rich repeat IPR003591; Leucine-rich repeat, typical subtype IPR003598; Immunoglobulin subtype 2 IPR003599; Immunoglobulin subtype IPR007110; Immunoglobulin-like domain IPR013098; Immunoglobulin I-set IPR013783; Immunoglobulin-like fold	#	#	#	gi_62647859_ref_XP_232237.3	IPR000372; Leucine-rich repeat N-terminal domain IPR001611; Leucine-rich repeat IPR003591; Leucine-rich repeat, typical subtype IPR003598; Immunoglobulin subtype 2 IPR003599; Immunoglobulin subtype IPR007110; Immunoglobulin-like domain IPR013098; Immunoglobulin I-set IPR013783; Immunoglobulin-like fold	-		EFV55659	MER0735145	IPR000504; RNA recognition motif domain IPR008111; RNA-binding motif protein 8 IPR012677; Nucleotide-binding alpha-beta plait domain	#	#	#	#	#	-
TP05817	MER0485706	IPR002198; Short-chain dehydrogenase/reductase SDR IPR002347; Glucose/ribitol dehydrogenase IPR003593; AAA+ ATPase domain IPR004273; Dynein heavy chain domain IPR011704; ATPase, dynein-related, AAA domain IPR013594; Dynein heavy chain, domain-1 IPR013602; Dynein heavy chain, domain-2 IPR016040; NAD(P)-binding domain IPR024317; Dynein heavy chain, P-loop containing D4 domain IPR024743; Dynein heav…	#	#	#	#	#	-		EFV55667	MER0527438	IPR000742; EGF-like domain IPR002509; NodB homology domain IPR006149; EB domain IPR006150; Cysteine-rich repeat IPR011330; Glycoside hydrolase/deacetylase, beta/alpha-barrel	#	#	#	#	#	-
TP05818	MER1091309	IPR002241; Glycoside hydrolase, family 27 IPR013780; Glycosyl hydrolase, family 13, all-beta IPR013785; Aldolase-type TIM barrel IPR017853; Glycoside hydrolase superfamily	#	#	#	gi_31560666_ref_NP_032695.2	IPR002241; Glycoside hydrolase, family 27 IPR013780; Glycosyl hydrolase, family 13, all-beta IPR013785; Aldolase-type TIM barrel IPR017853; Glycoside hydrolase superfamily	+		EFV55679	MER0256032	IPR000719; Protein kinase domain IPR001180; Citron homology (CNH) domain IPR002290; Serine/threonine/dual specificity protein kinase, catalytic domain IPR011009; Protein kinase-like domain	#	#	IPR000719; Protein kinase domain IPR001180; Citron homology (CNH) domain IPR002290; Serine/threonine/dual specificity protein kinase, catalytic domain IPR011009; Protein kinase-like domain	#	#	-
TP05822	#	#	#	#	IPR000719; Protein kinase domain IPR000961; AGC-kinase, C-terminal IPR001849; Pleckstrin homology domain IPR002290; Serine/threonine/dual specificity protein kinase, catalytic domain IPR011009; Protein kinase-like domain IPR011993; Pleckstrin-homology domain (PH domain)/Phosphotyrosine-binding domain (PTB) IPR017892; Protein kinase, C-terminal	#	#	-		EFV55680	MER0287861	IPR000322; Glycoside hydrolase family 31 IPR000519; P-type trefoil domain IPR011013; Galactose mutarotase-like domain IPR017853; Glycoside hydrolase superfamily IPR025887; Glycoside hydrolase family 31, N-terminal domain IPR031727; Galactose mutarotase, N-terminal barrel	#	#	#	gi_82889763_ref_XP_911292.1	IPR000322; Glycoside hydrolase family 31 IPR000519; P-type trefoil domain IPR011013; Galactose mutarotase-like domain IPR017853; Glycoside hydrolase superfamily IPR025887; Glycoside hydrolase family 31, N-terminal domain IPR031727; Galactose mutarotase, N-terminal barrel	-
TP05824	MER1151841	IPR004192; Ubiquinol cytochrome reductase, transmembrane domain IPR005805; Rieske iron-sulphur protein, C-terminal IPR006317; Ubiquinol-cytochrome c reductase, iron-sulphur subunit IPR007811; DNA-directed RNA polymerase III subunit RPC4 IPR010844; Occludin homology domain IPR017941; Rieske [2Fe-2S] iron-sulphur domain IPR019464; RNA polymerase II elongation factor ELL, N-terminal	#	#	#	#	#	-		EFV55688	MER1150350	IPR003107; HAT (Half-A-TPR) repeat IPR010491; PRP1 splicing factor, N-terminal IPR011990; Tetratricopeptide-like helical domain IPR013105; Tetratricopeptide repeat 2 IPR019734; Tetratricopeptide repeat	#	#	#	#	#	-
TP05825	MER0954648	IPR001285; Synaptophysin/synaptoporin IPR008253; Marvel domain	#	#	#	#	#	-		EFV55698	MER0729229	IPR001373; Cullin, N-terminal IPR002394; Nicotinic acetylcholine receptor IPR006029; Neurotransmitter-gated ion-channel transmembrane domain IPR006201; Neurotransmitter-gated ion-channel IPR006202; Neurotransmitter-gated ion-channel ligand-binding domain IPR011991; Winged helix-turn-helix DNA-binding domain IPR016158; Cullin homology IPR016159; Cullin repeat-like-containing domain IPR019559; Cull…	#	#	#	#	#	-
TP05828	#	#	#	#	#	Q8BIU1_Q8BIU1_MOUSE	IPR000172; Glucose-methanol-choline oxidoreductase, N-terminal IPR007867; Glucose-methanol-choline oxidoreductase, C-terminal IPR012132; Glucose-methanol-choline oxidoreductase IPR023753; FAD/NAD(P)-binding domain	-		EFV55701	MER0205039	IPR003198; Amidinotransferase	#	#	#	#	#	-
TP05829	MER0832882	IPR001715; Calponin homology domain IPR011992; EF-hand domain pair	#	#	#	#	#	-		EFV55702	MER0243774	IPR001806; Small GTPase superfamily IPR002041; Ran GTPase IPR003578; Small GTPase superfamily, Rho type IPR003579; Small GTPase superfamily, Rab type IPR005225; Small GTP-binding protein domain IPR020849; Small GTPase superfamily, Ras type IPR027417; P-loop containing nucleoside triphosphate hydrolase	#	#	#	#	#	-
TP05830	MER0501945	IPR004839; Aminotransferase, class I/classII IPR011282; 2-amino-3-ketobutyrate coenzyme A ligase IPR015421; Pyridoxal phosphate-dependent transferase, major region, subdomain 1 IPR015422; Pyridoxal phosphate-dependent transferase, major region, subdomain 2 IPR015424; Pyridoxal phosphate-dependent transferase	#	#	#	#	#	-		EFV55704	MER0276693	IPR001394; Peptidase C19, ubiquitin carboxyl-terminal hydrolase	#	#	#	#	#	-
TP05831	MER1148445	IPR001347; Sugar isomerase (SIS) IPR005855; Glucosamine-fructose-6-phosphate aminotransferase, isomerising IPR029055; Nucleophile aminohydrolases, N-terminal	#	#	#	#	#	-		EFV55709	#	#	#	#	#	P20646_PPAP_RAT	IPR000560; Histidine phosphatase superfamily, clade-2 IPR029033; Histidine phosphatase superfamily	-
TP05834	MER0475530	IPR000011; Ubiquitin/SUMO-activating enzyme E1 IPR000594; THIF-type NAD/FAD binding fold IPR018075; Ubiquitin-activating enzyme E1 IPR018965; Ubiquitin-activating enzyme E1, C-terminal IPR019572; Ubiquitin-activating enzyme, catalytic cysteine domain IPR032418; Ubiquitin-activating enzyme E1, FCCH domain IPR032420; Ubiquitin-activating enzyme E1, four-helix bundle	#	#	#	#	#	-		EFV55710	MER1148383	IPR001915; Peptidase M48 IPR032456; CAAX prenyl protease 1, N-terminal	#	#	#	#	#	-
TP05839	#	#	#	#	#	gi_50593106_ref_NP_001002253.1	IPR008389; ATPase, V0 complex, subunit e1/e2	-		EFV55712	MER1151380	IPR000237; GRIP IPR032023; GCC2, Rab binding domain	#	#	#	#	#	-
TP05843	MER0834412	IPR000544; Octanoyltransferase IPR004143; Biotinyl protein ligase (BPL) and lipoyl protein ligase (LPL), catalytic domain	#	#	#	#	#	-		EFV55713	MER0789833	IPR001452; SH3 domain IPR002014; VHS domain IPR008942; ENTH/VHS IPR018205; VHS subgroup	#	#	#	#	#	-
TP05844	MER0277976	IPR000008; C2 domain IPR000909; Phosphatidylinositol-specific phospholipase C, X domain IPR001192; Phosphoinositide phospholipase C family IPR001711; Phospholipase C, phosphatidylinositol-specific, Y domain IPR009535; Phospholipase C-beta, conserved site IPR011992; EF-hand domain pair IPR015359; Phosphoinositide-specific phospholipase C, EF-hand-like domain IPR016280; Phosphatidylinositol-4, 5-bi…	#	#	#	#	#	-		EFV55714	#	#	#	#	IPR000719; Protein kinase domain IPR011009; Protein kinase-like domain	#	#	-
TP05846	MER0974677	IPR020829; Glyceraldehyde 3-phosphate dehydrogenase, catalytic domain	#	#	#	#	#	-		EFV55715	MER1149580	IPR001132; SMAD domain, Dwarfin-type IPR008984; SMAD/FHA domain IPR017855; SMAD domain-like	#	#	#	#	#	-
TP05848	MER1133551	IPR004843; Calcineurin-like phosphoesterase domain, apaH type IPR006186; Serine/threonine-specific protein phosphatase/bis(5-nucleosyl)-tetraphosphatase IPR029052; Metallo-dependent phosphatase-like IPR031675; Serine-threonine protein phosphatase, N-terminal	#	#	#	#	#	-		EFV55716	MER0276261	IPR001506; Peptidase M12A, astacin IPR006026; Peptidase, metallopeptidase IPR024079; Metallopeptidase, catalytic domain	#	#	#	#	#	-
TP05853	MER0944983	IPR012336; Thioredoxin-like fold IPR013766; Thioredoxin domain	#	#	#	gi_4758304_ref_NP_004902.1	IPR012336; Thioredoxin-like fold IPR013766; Thioredoxin domain	-		EFV55719	MER1147384	IPR001810; F-box domain IPR011990; Tetratricopeptide-like helical domain IPR019734; Tetratricopeptide repeat	#	#	#	#	#	-
TP05873	MER0293811	IPR001719; AP endonuclease 2 IPR013022; Xylose isomerase-like, TIM barrel domain	#	#	#	#	#	+		EFV55720	MER0688410	IPR001680; WD40 repeat IPR002123; Phospholipid/glycerol acyltransferase IPR003648; Splicing factor motif IPR014906; Pre-mRNA processing factor 4 (PRP4)-like IPR015943; WD40/YVTN repeat-like-containing domain IPR017986; WD40-repeat-containing domain	#	#	#	#	#	-
TP05890	#	#	#	#	#	gi_62718685_ref_XP_578932.1	#	-		EFV55722	#	#	#	#	IPR000719; Protein kinase domain IPR001180; Citron homology (CNH) domain IPR002290; Serine/threonine/dual specificity protein kinase, catalytic domain IPR011009; Protein kinase-like domain	#	#	+
TP05906	MER0745030	IPR001857; Ribosomal protein L19 IPR008991; Translation protein SH3-like domain	#	#	#	#	#	-		EFV55725	MER0365421	IPR000859; CUB domain IPR001254; Serine proteases, trypsin domain IPR001314; Peptidase S1A, chymotrypsin-type IPR002172; Low-density lipoprotein (LDL) receptor class A repeat IPR009003; Peptidase S1, PA clan	#	#	#	#	#	+
TP05911	MER0446172	IPR001876; Zinc finger, RanBP2-type IPR017337; Uncharacterised conserved protein UCP037956, zinc finger Ran-binding	#	#	#	#	#	-		EFV55728	MER0421035	IPR006603; PQ-loop repeat	#	#	#	#	#	-
TP05915	MER1089219	IPR004859; Putative 5-3 exonuclease IPR017151; 5'-3' exoribonuclease 2/3	#	#	#	#	#	-		EFV55729	#	#	#	#	#	gi_62662635_ref_XP_579538.1	#	-
TP05917	#	#	#	#	IPR000403; Phosphatidylinositol 3-/4-kinase, catalytic domain IPR001263; Phosphoinositide 3-kinase, accessory (PIK) domain IPR011009; Protein kinase-like domain IPR016024; Armadillo-type fold	#	#	-		EFV55732	MER0904509	IPR000043; Adenosylhomocysteinase IPR015878; S-adenosyl-L-homocysteine hydrolase, NAD binding domain IPR016040; NAD(P)-binding domain	#	#	#	#	#	-
TP05922	MER0157769	IPR001680; WD40 repeat IPR015943; WD40/YVTN repeat-like-containing domain IPR017986; WD40-repeat-containing domain IPR020472; G-protein beta WD-40 repeat	#	#	#	#	#	-		EFV55734	MER0256379	IPR002110; Ankyrin repeat IPR005821; Ion transport domain IPR020683; Ankyrin repeat-containing domain	#	#	#	#	#	-
[truncated: 1,227 more rows]
