# Supplementary material for: Comparative multi-omics analyses reveal differential expression of key genes relevant for parasitism between non-encapsulated and encapsulated Trichinella
Source: Commun Biol. 2021 Jan 29;4:134. doi: 10.1038/s42003-021-01650-z (PMC7846577; doi:10.1038/s42003-021-01650-z)
Supplement: Supplementary file 5 — Supplementary Data 2 [file 42003_2021_1650_MOESM5_ESM.xlsx]

## Sheet: Ad stage
Scafford	Site	Strand	Number of methylated reads	Number of unmethylated reads	Methylation ratio
Scaf1_T4	2418	-	0	13	0
Scaf1_T4	4131	+	0	6	0
Scaf1_T4	4216	+	0	13	0
Scaf1_T4	4217	-	0	10	0
Scaf1_T4	4219	+	0	13	0
Scaf1_T4	4220	-	0	10	0
Scaf1_T4	4280	+	0	20	0
Scaf1_T4	4281	-	0	14	0
Scaf1_T4	4389	+	0	8	0
Scaf1_T4	4390	-	0	14	0
Scaf1_T4	4393	+	0	7	0
Scaf1_T4	4394	-	5	10	0.333333
Scaf1_T4	4403	+	3	4	0.428571
Scaf1_T4	4404	-	8	7	0.533333
Scaf1_T4	4433	+	0	7	0
Scaf1_T4	4434	-	0	17	0
Scaf1_T4	4611	+	0	13	0
Scaf1_T4	4612	-	0	19	0
Scaf1_T4	4787	+	0	14	0
Scaf1_T4	4788	-	0	18	0
Scaf1_T4	4964	+	0	17	0
Scaf1_T4	4965	-	0	10	0
Scaf1_T4	5291	+	0	20	0
Scaf1_T4	5292	-	0	11	0
Scaf1_T4	5299	+	0	21	0
Scaf1_T4	5300	-	0	10	0
Scaf1_T4	5427	+	0	15	0
Scaf1_T4	5428	-	0	6	0
Scaf1_T4	5438	+	0	14	0
Scaf1_T4	5439	-	0	8	0
Scaf1_T4	5816	+	0	14	0
Scaf1_T4	5817	-	0	12	0
Scaf1_T4	5884	+	0	24	0
Scaf1_T4	5885	-	0	13	0
Scaf1_T4	5907	+	0	26	0
Scaf1_T4	5908	-	0	17	0
Scaf1_T4	5912	+	0	28	0
Scaf1_T4	5913	-	0	5	0
Scaf1_T4	5915	+	0	29	0
Scaf1_T4	5916	-	0	14	0
Scaf1_T4	5918	+	0	29	0
Scaf1_T4	5919	-	0	14	0
Scaf1_T4	5930	+	0	29	0
Scaf1_T4	5931	-	0	14	0
Scaf1_T4	5940	+	0	29	0
Scaf1_T4	5941	-	0	11	0
Scaf1_T4	5943	+	0	30	0
Scaf1_T4	5944	-	0	10	0
Scaf1_T4	5975	+	0	31	0
Scaf1_T4	5976	-	0	10	0
Scaf1_T4	5982	+	0	33	0
Scaf1_T4	5983	-	0	11	0
Scaf1_T4	5993	+	0	32	0
Scaf1_T4	5994	-	2	9	0.181818
Scaf1_T4	6005	+	0	29	0
Scaf1_T4	6006	-	0	12	0
Scaf1_T4	6008	+	0	29	0
Scaf1_T4	6009	-	0	12	0
Scaf1_T4	6012	+	0	27	0
Scaf1_T4	6013	-	0	11	0
Scaf1_T4	6015	+	0	27	0
Scaf1_T4	6016	-	0	13	0
Scaf1_T4	6071	+	0	33	0
Scaf1_T4	6072	-	5	5	0.5
Scaf1_T4	6076	+	0	32	0
Scaf1_T4	6077	-	0	10	0
Scaf1_T4	6086	+	0	29	0
Scaf1_T4	6087	-	0	10	0
Scaf1_T4	6098	+	0	35	0
Scaf1_T4	6099	-	0	10	0
Scaf1_T4	6115	+	0	33	0
Scaf1_T4	6116	-	0	11	0
Scaf1_T4	6127	+	0	33	0
Scaf1_T4	6128	-	0	12	0
Scaf1_T4	6143	+	1	33	0.0294118
Scaf1_T4	6144	-	0	14	0
Scaf1_T4	6153	+	0	36	0
Scaf1_T4	6154	-	1	11	0.0833333
Scaf1_T4	6174	+	3	30	0.0909091
Scaf1_T4	6175	-	0	12	0
Scaf1_T4	6194	+	0	42	0
Scaf1_T4	6195	-	0	10	0
Scaf1_T4	6201	+	0	42	0
Scaf1_T4	6202	-	0	11	0
Scaf1_T4	6209	+	0	41	0
Scaf1_T4	6210	-	0	11	0
Scaf1_T4	6212	+	0	39	0
Scaf1_T4	6213	-	0	10	0
Scaf1_T4	6237	+	1	31	0.03125
Scaf1_T4	6238	-	0	8	0
Scaf1_T4	6245	+	0	32	0
Scaf1_T4	6246	-	0	7	0
Scaf1_T4	6252	+	0	35	0
Scaf1_T4	6253	-	0	6	0
Scaf1_T4	6273	+	0	33	0
Scaf1_T4	6282	+	0	35	0
Scaf1_T4	6290	+	0	36	0
Scaf1_T4	6309	+	1	33	0.0294118
Scaf1_T4	6326	+	0	33	0
Scaf1_T4	6343	+	0	33	0
Scaf1_T4	6362	+	0	33	0
Scaf1_T4	6366	+	0	33	0
Scaf1_T4	6369	+	0	34	0
Scaf1_T4	6375	+	1	33	0.0294118
Scaf1_T4	6376	-	0	5	0
Scaf1_T4	6381	+	0	35	0
Scaf1_T4	6382	-	0	5	0
Scaf1_T4	6384	+	0	35	0
Scaf1_T4	6385	-	0	5	0
Scaf1_T4	6387	+	1	33	0.0294118
Scaf1_T4	6388	-	0	5	0
Scaf1_T4	6393	+	0	32	0
Scaf1_T4	6394	-	0	5	0
Scaf1_T4	6395	+	2	30	0.0625
Scaf1_T4	6396	-	0	6	0
Scaf1_T4	6405	+	0	33	0
Scaf1_T4	6406	-	0	6	0
Scaf1_T4	6411	+	0	31	0
Scaf1_T4	6412	-	0	6	0
Scaf1_T4	6413	+	0	31	0
Scaf1_T4	6414	-	0	6	0
Scaf1_T4	6438	+	0	26	0
Scaf1_T4	6439	-	0	7	0
Scaf1_T4	6441	+	1	26	0.037037
Scaf1_T4	6442	-	0	7	0
Scaf1_T4	6446	+	0	24	0
Scaf1_T4	6447	-	1	6	0.142857
Scaf1_T4	6449	+	3	20	0.130435
Scaf1_T4	6450	-	0	7	0
Scaf1_T4	6453	+	0	23	0
Scaf1_T4	6454	-	0	7	0
Scaf1_T4	6462	+	0	23	0
Scaf1_T4	6463	-	0	7	0
Scaf1_T4	6466	+	0	22	0
Scaf1_T4	6467	-	0	7	0
Scaf1_T4	6476	+	0	21	0
Scaf1_T4	6477	-	0	7	0
Scaf1_T4	6492	+	0	22	0
Scaf1_T4	6493	-	0	9	0
Scaf1_T4	6494	+	0	22	0
Scaf1_T4	6495	-	0	9	0
Scaf1_T4	6498	+	0	21	0
Scaf1_T4	6499	-	0	9	0
Scaf1_T4	6516	+	0	22	0
Scaf1_T4	6517	-	0	9	0
Scaf1_T4	6522	+	0	21	0
Scaf1_T4	6523	-	0	9	0
Scaf1_T4	6531	+	7	17	0.291667
Scaf1_T4	6532	-	0	10	0
Scaf1_T4	6539	+	2	22	0.0833333
Scaf1_T4	6540	-	0	7	0
Scaf1_T4	6543	+	0	24	0
Scaf1_T4	6544	-	0	7	0
Scaf1_T4	6546	+	0	24	0
Scaf1_T4	6547	-	0	7	0
Scaf1_T4	6549	+	0	22	0
Scaf1_T4	6550	-	0	7	0
Scaf1_T4	6552	+	0	22	0
Scaf1_T4	6553	-	0	7	0
Scaf1_T4	6561	+	0	24	0
Scaf1_T4	6562	-	0	7	0
Scaf1_T4	6581	+	0	24	0
Scaf1_T4	6587	+	0	23	0
Scaf1_T4	6589	+	0	23	0
Scaf1_T4	6622	+	0	23	0
Scaf1_T4	6630	+	0	25	0
Scaf1_T4	6660	+	0	21	0
Scaf1_T4	6661	-	0	5	0
Scaf1_T4	6677	+	0	19	0
Scaf1_T4	6712	+	0	23	0
Scaf1_T4	6713	-	1	5	0.166667
Scaf1_T4	6719	+	0	23	0
Scaf1_T4	6720	-	0	6	0
Scaf1_T4	6736	+	0	22	0
Scaf1_T4	6737	-	0	8	0
Scaf1_T4	6752	+	1	20	0.047619
Scaf1_T4	6753	-	2	9	0.181818
Scaf1_T4	6791	+	0	20	0
Scaf1_T4	6792	-	0	12	0
Scaf1_T4	6801	+	0	20	0
Scaf1_T4	6802	-	0	13	0
Scaf1_T4	6804	+	0	20	0
Scaf1_T4	6805	-	0	12	0
Scaf1_T4	6811	+	0	17	0
Scaf1_T4	6812	-	0	14	0
Scaf1_T4	6840	+	0	14	0
Scaf1_T4	6841	-	0	19	0
Scaf1_T4	6867	+	2	8	0.2
Scaf1_T4	6868	-	0	19	0
Scaf1_T4	6872	+	0	10	0
Scaf1_T4	6873	-	0	19	0
Scaf1_T4	6896	+	0	15	0
Scaf1_T4	6897	-	0	19	0
Scaf1_T4	6941	+	0	17	0
Scaf1_T4	6942	-	1	20	0.047619
Scaf1_T4	6950	+	0	17	0
Scaf1_T4	6951	-	0	21	0
Scaf1_T4	6953	+	0	17	0
Scaf1_T4	6954	-	0	21	0
Scaf1_T4	6972	+	0	16	0
Scaf1_T4	6973	-	1	22	0.0434783
Scaf1_T4	7005	+	2	17	0.105263
Scaf1_T4	7006	-	1	19	0.05
Scaf1_T4	7068	+	0	23	0
Scaf1_T4	7069	-	1	15	0.0625
Scaf1_T4	7075	+	0	21	0
Scaf1_T4	7076	-	0	16	0
Scaf1_T4	7101	+	3	21	0.125
Scaf1_T4	7102	-	0	12	0
Scaf1_T4	7109	+	1	24	0.04
Scaf1_T4	7110	-	0	11	0
Scaf1_T4	7125	+	0	27	0
Scaf1_T4	7126	-	0	12	0
Scaf1_T4	7135	+	0	27	0
Scaf1_T4	7136	-	0	12	0
Scaf1_T4	7144	+	0	24	0
Scaf1_T4	7145	-	2	7	0.222222
Scaf1_T4	7193	+	0	23	0
Scaf1_T4	7194	-	0	10	0
Scaf1_T4	7213	+	0	23	0
Scaf1_T4	7214	-	0	8	0
Scaf1_T4	7256	+	0	22	0
Scaf1_T4	7258	+	0	22	0
Scaf1_T4	7268	+	0	20	0
Scaf1_T4	7277	+	0	21	0
Scaf1_T4	7278	-	2	4	0.333333
Scaf1_T4	7280	+	0	21	0
Scaf1_T4	7281	-	0	6	0
Scaf1_T4	7283	+	0	20	0
Scaf1_T4	7284	-	0	6	0
Scaf1_T4	7320	+	1	24	0.04
Scaf1_T4	7321	-	0	7	0
Scaf1_T4	7357	+	0	20	0
Scaf1_T4	7358	-	0	11	0
Scaf1_T4	7360	+	0	20	0
Scaf1_T4	7361	-	0	12	0
Scaf1_T4	7397	+	0	15	0
Scaf1_T4	7398	-	0	12	0
Scaf1_T4	7616	+	0	17	0
Scaf1_T4	7617	-	0	12	0
Scaf1_T4	7705	+	0	17	0
Scaf1_T4	7706	-	0	20	0
Scaf1_T4	7720	+	0	17	0
Scaf1_T4	7721	-	1	21	0.0454545
Scaf1_T4	7753	+	0	14	0
Scaf1_T4	7754	-	2	20	0.0909091
Scaf1_T4	7788	+	0	12	0
Scaf1_T4	7789	-	0	23	0
Scaf1_T4	7796	+	0	11	0
Scaf1_T4	7797	-	0	23	0
Scaf1_T4	7811	+	0	12	0
Scaf1_T4	7812	-	6	17	0.26087
Scaf1_T4	7826	+	0	10	0
Scaf1_T4	7827	-	0	23	0
Scaf1_T4	7923	+	1	4	0.2
Scaf1_T4	7924	-	4	15	0.210526
Scaf1_T4	7934	+	0	5	0
Scaf1_T4	7935	-	3	18	0.142857
Scaf1_T4	7952	+	0	5	0
Scaf1_T4	7953	-	0	23	0
Scaf1_T4	7972	-	0	20	0
Scaf1_T4	7982	-	1	20	0.047619
Scaf1_T4	8007	-	0	15	0
Scaf1_T4	8009	-	0	15	0
Scaf1_T4	8032	-	0	16	0
Scaf1_T4	8042	+	0	5	0
Scaf1_T4	8043	-	9	7	0.5625
Scaf1_T4	8148	+	0	13	0
Scaf1_T4	8149	-	0	19	0
Scaf1_T4	8153	+	1	13	0.0714286
Scaf1_T4	8154	-	0	20	0
Scaf1_T4	8172	+	0	14	0
Scaf1_T4	8173	-	0	19	0
Scaf1_T4	8199	+	0	18	0
Scaf1_T4	8200	-	1	18	0.0526316
Scaf1_T4	8201	+	1	17	0.0555556
Scaf1_T4	8202	-	0	18	0
Scaf1_T4	8208	+	0	18	0
Scaf1_T4	8209	-	0	20	0
Scaf1_T4	8213	+	0	19	0
Scaf1_T4	8214	-	0	19	0
Scaf1_T4	8216	+	0	21	0
Scaf1_T4	8217	-	5	15	0.25
Scaf1_T4	8229	+	2	20	0.0909091
Scaf1_T4	8230	-	0	18	0
Scaf1_T4	8264	+	0	21	0
Scaf1_T4	8265	-	0	20	0
Scaf1_T4	8267	+	1	21	0.0454545
Scaf1_T4	8268	-	2	17	0.105263
Scaf1_T4	8294	+	0	19	0
Scaf1_T4	8295	-	0	17	0
Scaf1_T4	8307	+	0	20	0
Scaf1_T4	8308	-	4	12	0.25
Scaf1_T4	8311	+	0	19	0
Scaf1_T4	8312	-	0	16	0
Scaf1_T4	8330	+	0	16	0
Scaf1_T4	8331	-	1	16	0.0588235
Scaf1_T4	8352	+	0	16	0
Scaf1_T4	8353	-	0	17	0
Scaf1_T4	8373	+	0	17	0
Scaf1_T4	8374	-	0	17	0
Scaf1_T4	8376	+	0	18	0
Scaf1_T4	8377	-	0	17	0
Scaf1_T4	8446	+	0	16	0
Scaf1_T4	8447	-	2	13	0.133333
Scaf1_T4	8450	+	0	17	0
Scaf1_T4	8451	-	3	12	0.2
Scaf1_T4	8454	+	0	16	0
Scaf1_T4	8455	-	0	15	0
Scaf1_T4	8470	+	0	16	0
Scaf1_T4	8471	-	0	14	0
Scaf1_T4	8494	+	0	12	0
Scaf1_T4	8495	-	0	19	0
Scaf1_T4	8496	+	0	12	0
Scaf1_T4	8497	-	0	19	0
Scaf1_T4	8506	+	0	14	0
Scaf1_T4	8507	-	0	20	0
Scaf1_T4	8579	+	0	8	0
Scaf1_T4	8580	-	0	28	0
Scaf1_T4	8582	+	0	8	0
Scaf1_T4	8583	-	1	25	0.0384615
Scaf1_T4	8593	+	0	8	0
Scaf1_T4	8594	-	1	28	0.0344828
Scaf1_T4	8625	+	0	9	0
Scaf1_T4	8626	-	0	24	0
Scaf1_T4	8670	+	0	11	0
Scaf1_T4	8671	-	0	19	0
Scaf1_T4	8685	+	0	11	0
Scaf1_T4	8686	-	0	16	0
Scaf1_T4	8700	+	2	7	0.222222
Scaf1_T4	8701	-	0	16	0
Scaf1_T4	8798	+	0	7	0
Scaf1_T4	8799	-	0	13	0
Scaf1_T4	8806	+	0	7	0
Scaf1_T4	8807	-	0	13	0
Scaf1_T4	8810	+	0	7	0
Scaf1_T4	8811	-	1	11	0.0833333
Scaf1_T4	8849	+	0	8	0
Scaf1_T4	8850	-	3	9	0.25
Scaf1_T4	8938	+	0	8	0
Scaf1_T4	8939	-	3	15	0.166667
Scaf1_T4	8944	+	0	8	0
Scaf1_T4	8945	-	0	18	0
Scaf1_T4	8947	+	0	8	0
Scaf1_T4	8948	-	0	18	0
Scaf1_T4	8975	+	0	9	0
Scaf1_T4	8976	-	0	20	0
Scaf1_T4	8982	+	0	9	0
Scaf1_T4	8983	-	0	21	0
Scaf1_T4	8996	+	1	9	0.1
Scaf1_T4	8997	-	0	19	0
Scaf1_T4	9010	+	0	12	0
Scaf1_T4	9011	-	0	18	0
Scaf1_T4	9026	+	0	14	0
Scaf1_T4	9027	-	0	16	0
Scaf1_T4	9070	+	0	15	0
Scaf1_T4	9071	-	0	14	0
Scaf1_T4	9072	+	1	15	0.0625
Scaf1_T4	9073	-	0	14	0
Scaf1_T4	9139	+	0	15	0
Scaf1_T4	9140	-	1	16	0.0588235
Scaf1_T4	9167	+	2	12	0.142857
Scaf1_T4	9168	-	1	20	0.047619
Scaf1_T4	9187	+	3	8	0.272727
Scaf1_T4	9188	-	0	21	0
Scaf1_T4	9205	+	0	11	0
Scaf1_T4	9206	-	3	18	0.142857
Scaf1_T4	9271	+	1	11	0.0833333
Scaf1_T4	9272	-	0	24	0
Scaf1_T4	9275	+	1	11	0.0833333
Scaf1_T4	9276	-	2	22	0.0833333
Scaf1_T4	9296	+	2	10	0.166667
Scaf1_T4	9297	-	0	23	0
Scaf1_T4	9300	+	0	11	0
Scaf1_T4	9301	-	6	17	0.26087
Scaf1_T4	9305	+	0	11	0
Scaf1_T4	9306	-	2	21	0.0869565
Scaf1_T4	9314	+	0	11	0
Scaf1_T4	9315	-	1	22	0.0434783
Scaf1_T4	9320	+	0	12	0
Scaf1_T4	9321	-	0	25	0
Scaf1_T4	9473	+	0	8	0
Scaf1_T4	9474	-	0	14	0
Scaf1_T4	9484	+	1	6	0.142857
Scaf1_T4	9485	-	0	16	0
Scaf1_T4	9493	+	0	7	0
Scaf1_T4	9494	-	0	18	0
Scaf1_T4	9496	+	0	7	0
Scaf1_T4	9497	-	0	18	0
Scaf1_T4	9532	+	0	7	0
Scaf1_T4	9533	-	0	19	0
Scaf1_T4	9564	+	0	9	0
Scaf1_T4	9565	-	0	19	0
Scaf1_T4	9574	+	0	10	0
Scaf1_T4	9575	-	1	17	0.0555556
Scaf1_T4	9602	+	1	9	0.1
Scaf1_T4	9603	-	0	18	0
Scaf1_T4	9606	+	0	9	0
Scaf1_T4	9607	-	0	16	0
Scaf1_T4	9730	+	5	14	0.263158
Scaf1_T4	9731	-	0	25	0
Scaf1_T4	9772	+	0	22	0
Scaf1_T4	9773	-	0	27	0
Scaf1_T4	9776	+	0	24	0
Scaf1_T4	9777	-	0	27	0
Scaf1_T4	9898	+	0	17	0
Scaf1_T4	9899	-	6	23	0.206897
Scaf1_T4	9924	+	0	16	0
Scaf1_T4	9925	-	0	23	0
Scaf1_T4	9988	+	0	12	0
Scaf1_T4	9989	-	0	28	0
Scaf1_T4	10038	+	0	8	0
Scaf1_T4	10039	-	0	29	0
Scaf1_T4	10114	+	0	10	0
Scaf1_T4	10115	-	0	20	0
Scaf1_T4	10145	+	0	13	0
Scaf1_T4	10146	-	0	19	0
Scaf1_T4	10150	+	0	13	0
Scaf1_T4	10151	-	0	18	0
Scaf1_T4	10153	+	0	13	0
Scaf1_T4	10154	-	0	18	0
Scaf1_T4	10160	+	0	13	0
Scaf1_T4	10161	-	0	17	0
Scaf1_T4	10164	+	0	12	0
Scaf1_T4	10165	-	0	16	0
Scaf1_T4	10169	+	0	11	0
Scaf1_T4	10170	-	0	16	0
Scaf1_T4	10192	+	0	9	0
Scaf1_T4	10193	-	0	18	0
Scaf1_T4	10258	+	0	11	0
Scaf1_T4	10259	-	0	17	0
Scaf1_T4	10275	+	0	9	0
Scaf1_T4	10276	-	0	17	0
Scaf1_T4	10301	+	0	11	0
Scaf1_T4	10302	-	0	16	0
Scaf1_T4	10419	+	0	17	0
Scaf1_T4	10420	-	0	16	0
Scaf1_T4	10498	+	0	14	0
Scaf1_T4	10499	-	0	12	0
Scaf1_T4	10513	+	1	12	0.0769231
Scaf1_T4	10514	-	0	13	0
Scaf1_T4	10610	+	0	10	0
Scaf1_T4	10611	-	0	17	0
Scaf1_T4	10700	+	0	16	0
Scaf1_T4	10701	-	0	16	0
Scaf1_T4	10829	+	1	26	0.037037
Scaf1_T4	10830	-	0	13	0
Scaf1_T4	10886	+	0	25	0
Scaf1_T4	10887	-	1	14	0.0666667
Scaf1_T4	10895	+	0	24	0
Scaf1_T4	10896	-	0	17	0
Scaf1_T4	10936	+	1	22	0.0434783
Scaf1_T4	10937	-	0	16	0
Scaf1_T4	10969	+	0	16	0
Scaf1_T4	10970	-	0	17	0
Scaf1_T4	11065	+	0	6	0
Scaf1_T4	11066	-	0	23	0
Scaf1_T4	11114	+	0	8	0
Scaf1_T4	11115	-	0	24	0
Scaf1_T4	11141	+	0	10	0
Scaf1_T4	11142	-	0	21	0
Scaf1_T4	11147	+	0	10	0
Scaf1_T4	11148	-	2	17	0.105263
Scaf1_T4	11186	+	0	15	0
Scaf1_T4	11187	-	0	18	0
Scaf1_T4	11203	+	0	16	0
Scaf1_T4	11204	-	0	17	0
Scaf1_T4	11217	+	0	16	0
Scaf1_T4	11218	-	0	19	0
Scaf1_T4	11225	+	0	16	0
Scaf1_T4	11226	-	0	16	0
Scaf1_T4	11297	+	2	25	0.0740741
Scaf1_T4	11298	-	0	14	0
Scaf1_T4	11344	+	0	24	0
Scaf1_T4	11345	-	0	12	0
Scaf1_T4	11400	+	0	22	0
Scaf1_T4	11401	-	0	7	0
Scaf1_T4	11406	+	0	20	0
Scaf1_T4	11407	-	0	11	0
Scaf1_T4	11466	+	0	20	0
Scaf1_T4	11467	-	0	15	0
Scaf1_T4	11707	+	0	27	0
Scaf1_T4	11708	-	0	24	0
Scaf1_T4	11836	+	0	30	0
Scaf1_T4	11837	-	0	8	0
Scaf1_T4	11855	+	2	25	0.0740741
Scaf1_T4	11915	+	1	26	0.037037
Scaf1_T4	11916	-	0	8	0
Scaf1_T4	11967	+	0	30	0
Scaf1_T4	11968	-	0	9	0
Scaf1_T4	11983	+	0	30	0
Scaf1_T4	11984	-	0	6	0
Scaf1_T4	12018	+	0	31	0
Scaf1_T4	12019	-	0	5	0
Scaf1_T4	12113	+	0	17	0
Scaf1_T4	12114	-	0	13	0
Scaf1_T4	12149	+	3	12	0.2
Scaf1_T4	12150	-	0	13	0
Scaf1_T4	12244	+	0	17	0
Scaf1_T4	12245	-	0	12	0
Scaf1_T4	12320	+	0	23	0
Scaf1_T4	12321	-	0	9	0
Scaf1_T4	12335	+	3	20	0.130435
Scaf1_T4	12336	-	0	7	0
Scaf1_T4	12342	+	0	21	0
Scaf1_T4	12343	-	0	9	0
Scaf1_T4	12397	+	0	21	0
Scaf1_T4	12398	-	0	15	0
Scaf1_T4	12420	+	0	18	0
Scaf1_T4	12421	-	0	15	0
Scaf1_T4	12494	+	0	13	0
Scaf1_T4	12495	-	1	16	0.0588235
Scaf1_T4	12516	+	0	13	0
Scaf1_T4	12517	-	0	12	0
Scaf1_T4	12523	+	6	7	0.461538
Scaf1_T4	12524	-	0	13	0
Scaf1_T4	12544	+	0	13	0
Scaf1_T4	12545	-	0	13	0
Scaf1_T4	12554	+	0	12	0
Scaf1_T4	12555	-	0	17	0
Scaf1_T4	12562	+	0	12	0
Scaf1_T4	12563	-	2	15	0.117647
Scaf1_T4	12571	+	1	12	0.0769231
Scaf1_T4	12572	-	0	18	0
Scaf1_T4	12574	+	1	12	0.0769231
Scaf1_T4	12575	-	0	18	0
Scaf1_T4	12599	+	0	12	0
Scaf1_T4	12600	-	0	18	0
Scaf1_T4	12651	+	0	12	0
Scaf1_T4	12652	-	2	19	0.0952381
Scaf1_T4	12675	+	6	7	0.461538
Scaf1_T4	12676	-	0	21	0
Scaf1_T4	12693	+	0	14	0
Scaf1_T4	12694	-	0	20	0
Scaf1_T4	12825	+	0	9	0
Scaf1_T4	12826	-	0	18	0
Scaf1_T4	12843	+	0	10	0
Scaf1_T4	12844	-	0	15	0
Scaf1_T4	12847	+	3	7	0.3
Scaf1_T4	12848	-	0	15	0
Scaf1_T4	12882	+	0	8	0
Scaf1_T4	12883	-	0	15	0
Scaf1_T4	12885	+	0	8	0
Scaf1_T4	12886	-	0	14	0
Scaf1_T4	12912	+	0	9	0
Scaf1_T4	12913	-	0	17	0
Scaf1_T4	12919	+	0	9	0
Scaf1_T4	12920	-	0	17	0
Scaf1_T4	13033	+	1	7	0.125
Scaf1_T4	13034	-	0	21	0
Scaf1_T4	13146	+	0	11	0
Scaf1_T4	13147	-	0	21	0
Scaf1_T4	13244	+	0	20	0
Scaf1_T4	13245	-	0	26	0
Scaf1_T4	13258	+	0	21	0
Scaf1_T4	13259	-	1	26	0.037037
Scaf1_T4	13273	+	0	20	0
Scaf1_T4	13274	-	5	25	0.166667
Scaf1_T4	13301	+	0	26	0
Scaf1_T4	13302	-	0	26	0
Scaf1_T4	13360	+	0	19	0
Scaf1_T4	13361	-	0	23	0
Scaf1_T4	13447	+	0	13	0
Scaf1_T4	13448	-	3	18	0.142857
Scaf1_T4	13472	+	6	9	0.4
Scaf1_T4	13473	-	0	26	0
Scaf1_T4	13487	+	0	15	0
Scaf1_T4	13488	-	2	27	0.0689655
Scaf1_T4	13586	+	0	13	0
Scaf1_T4	13587	-	0	34	0
Scaf1_T4	13644	+	0	12	0
Scaf1_T4	13645	-	0	33	0
Scaf1_T4	13851	+	0	15	0
Scaf1_T4	13852	-	0	26	0
Scaf1_T4	13898	+	1	11	0.0833333
Scaf1_T4	13899	-	0	20	0
Scaf1_T4	13902	+	0	11	0
Scaf1_T4	13903	-	1	18	0.0526316
Scaf1_T4	13974	+	0	14	0
Scaf1_T4	13975	-	0	14	0
Scaf1_T4	14034	+	0	13	0
Scaf1_T4	14035	-	1	16	0.0588235
Scaf1_T4	14142	+	0	10	0
Scaf1_T4	14143	-	0	17	0
Scaf1_T4	14145	+	0	10	0
Scaf1_T4	14146	-	0	17	0
Scaf1_T4	14157	+	0	10	0
Scaf1_T4	14158	-	0	18	0
Scaf1_T4	14169	+	0	11	0
Scaf1_T4	14170	-	0	18	0
Scaf1_T4	14177	+	0	11	0
Scaf1_T4	14178	-	2	16	0.111111
Scaf1_T4	14181	+	0	11	0
Scaf1_T4	14182	-	0	18	0
Scaf1_T4	14188	+	0	11	0
Scaf1_T4	14189	-	0	19	0
Scaf1_T4	14197	+	0	11	0
Scaf1_T4	14198	-	0	17	0
Scaf1_T4	14282	+	0	21	0
Scaf1_T4	14283	-	0	20	0
Scaf1_T4	14303	+	0	27	0
Scaf1_T4	14304	-	0	20	0
Scaf1_T4	14320	+	0	32	0
Scaf1_T4	14321	-	0	24	0
Scaf1_T4	14323	+	0	32	0
Scaf1_T4	14324	-	0	24	0
Scaf1_T4	14330	+	0	33	0
Scaf1_T4	14331	-	0	24	0
Scaf1_T4	14360	+	0	37	0
Scaf1_T4	14361	-	0	24	0
Scaf1_T4	14639	+	0	12	0
Scaf1_T4	14640	-	0	20	0
Scaf1_T4	14647	+	0	12	0
Scaf1_T4	14648	-	0	20	0
Scaf1_T4	14659	+	0	12	0
Scaf1_T4	14660	-	0	20	0
Scaf1_T4	14684	+	0	13	0
Scaf1_T4	14685	-	0	17	0
Scaf1_T4	14865	+	0	19	0
Scaf1_T4	14866	-	0	24	0
Scaf1_T4	14911	+	0	20	0
Scaf1_T4	14912	-	0	20	0
Scaf1_T4	14929	+	0	20	0
Scaf1_T4	14930	-	0	22	0
Scaf1_T4	14935	+	0	19	0
Scaf1_T4	14936	-	0	23	0
Scaf1_T4	14948	+	0	19	0
Scaf1_T4	14949	-	0	20	0
Scaf1_T4	15004	+	0	20	0
Scaf1_T4	15005	-	0	25	0
Scaf1_T4	15006	+	0	20	0
Scaf1_T4	15007	-	0	25	0
Scaf1_T4	15072	+	0	18	0
Scaf1_T4	15073	-	0	27	0
Scaf1_T4	15078	+	1	17	0.0555556
Scaf1_T4	15079	-	0	24	0
Scaf1_T4	15156	+	0	24	0
Scaf1_T4	15157	-	0	22	0
Scaf1_T4	15161	+	2	23	0.08
Scaf1_T4	15162	-	0	23	0
Scaf1_T4	15191	+	0	23	0
Scaf1_T4	15192	-	0	19	0
Scaf1_T4	15230	+	0	27	0
Scaf1_T4	15231	-	0	14	0
Scaf1_T4	15419	+	0	29	0
Scaf1_T4	15420	-	0	12	0
Scaf1_T4	15442	+	0	26	0
Scaf1_T4	15443	-	0	15	0
Scaf1_T4	15587	+	0	15	0
Scaf1_T4	15588	-	0	17	0
Scaf1_T4	15749	+	0	14	0
Scaf1_T4	15750	-	0	33	0
Scaf1_T4	15797	+	0	15	0
Scaf1_T4	15798	-	0	27	0
Scaf1_T4	15804	+	0	16	0
Scaf1_T4	15805	-	1	24	0.04
Scaf1_T4	15807	+	0	16	0
Scaf1_T4	15808	-	1	24	0.04
Scaf1_T4	15811	+	0	17	0
Scaf1_T4	15812	-	0	27	0
Scaf1_T4	15816	+	0	17	0
Scaf1_T4	15817	-	0	26	0
Scaf1_T4	16054	+	0	19	0
Scaf1_T4	16055	-	0	20	0
Scaf1_T4	16182	+	0	13	0
Scaf1_T4	16183	-	1	17	0.0555556
Scaf1_T4	16184	+	0	13	0
Scaf1_T4	16185	-	0	18	0
Scaf1_T4	16214	+	0	15	0
Scaf1_T4	16215	-	0	16	0
Scaf1_T4	16234	+	0	12	0
Scaf1_T4	16235	-	0	11	0
Scaf1_T4	16263	+	0	13	0
Scaf1_T4	16264	-	0	13	0
Scaf1_T4	16299	+	0	17	0
Scaf1_T4	16300	-	0	14	0
Scaf1_T4	16332	+	0	15	0
Scaf1_T4	16333	-	0	14	0
Scaf1_T4	16396	+	0	21	0
Scaf1_T4	16397	-	0	14	0
Scaf1_T4	16415	+	0	21	0
Scaf1_T4	16416	-	0	15	0
Scaf1_T4	16756	+	0	18	0
Scaf1_T4	16757	-	2	11	0.153846
Scaf1_T4	16764	+	0	16	0
Scaf1_T4	16765	-	0	13	0
Scaf1_T4	16774	+	0	18	0
Scaf1_T4	16775	-	0	13	0
Scaf1_T4	16926	+	0	24	0
Scaf1_T4	16927	-	0	13	0
Scaf1_T4	16933	+	0	23	0
Scaf1_T4	16934	-	2	12	0.142857
Scaf1_T4	16988	+	0	26	0
Scaf1_T4	16989	-	0	16	0
Scaf1_T4	17012	+	0	23	0
Scaf1_T4	17013	-	0	18	0
Scaf1_T4	17033	+	0	24	0
Scaf1_T4	17034	-	0	17	0
Scaf1_T4	17043	+	0	20	0
Scaf1_T4	17044	-	0	18	0
Scaf1_T4	17055	+	0	18	0
Scaf1_T4	17056	-	0	17	0
Scaf1_T4	17074	+	0	17	0
Scaf1_T4	17075	-	0	16	0
Scaf1_T4	17100	+	0	19	0
Scaf1_T4	17101	-	0	15	0
Scaf1_T4	17175	+	0	21	0
Scaf1_T4	17176	-	0	11	0
Scaf1_T4	17184	+	0	21	0
Scaf1_T4	17185	-	0	11	0
Scaf1_T4	17195	+	0	20	0
Scaf1_T4	17196	-	0	10	0
Scaf1_T4	17266	+	0	12	0
Scaf1_T4	17267	-	0	10	0
Scaf1_T4	17271	+	0	13	0
Scaf1_T4	17272	-	0	13	0
Scaf1_T4	17278	+	0	13	0
Scaf1_T4	17279	-	0	14	0
Scaf1_T4	17290	+	0	12	0
Scaf1_T4	17291	-	0	14	0
Scaf1_T4	17319	+	0	10	0
Scaf1_T4	17320	-	0	17	0
Scaf1_T4	17329	+	0	13	0
Scaf1_T4	17330	-	0	17	0
Scaf1_T4	17401	+	0	10	0
Scaf1_T4	17402	-	0	11	0
Scaf1_T4	17413	+	0	8	0
Scaf1_T4	17414	-	0	9	0
Scaf1_T4	17481	+	0	10	0
Scaf1_T4	17482	-	0	16	0
Scaf1_T4	17540	+	0	11	0
Scaf1_T4	17541	-	0	18	0
Scaf1_T4	17630	+	0	9	0
Scaf1_T4	17631	-	1	24	0.04
Scaf1_T4	18037	+	0	15	0
Scaf1_T4	18038	-	1	16	0.0588235
Scaf1_T4	18112	+	0	15	0
Scaf1_T4	18113	-	0	10	0
Scaf1_T4	18125	+	0	17	0
Scaf1_T4	18126	-	0	10	0
Scaf1_T4	18165	+	0	23	0
Scaf1_T4	18166	-	0	10	0
Scaf1_T4	18179	+	0	22	0
Scaf1_T4	18180	-	0	10	0
Scaf1_T4	18191	+	0	20	0
Scaf1_T4	18192	-	0	12	0
Scaf1_T4	18253	+	0	19	0
Scaf1_T4	18254	-	0	13	0
Scaf1_T4	18290	+	0	15	0
Scaf1_T4	18291	-	0	14	0
Scaf1_T4	18359	+	0	18	0
Scaf1_T4	18360	-	0	10	0
Scaf1_T4	18509	+	0	13	0
Scaf1_T4	18510	-	0	8	0
Scaf1_T4	18533	+	0	17	0
Scaf1_T4	18534	-	0	7	0
Scaf1_T4	18567	+	0	17	0
Scaf1_T4	18568	-	0	7	0
Scaf1_T4	18679	+	0	17	0
Scaf1_T4	18680	-	0	10	0
Scaf1_T4	18698	+	0	15	0
Scaf1_T4	18699	-	0	12	0
Scaf1_T4	18806	+	1	23	0.0416667
Scaf1_T4	18807	-	2	12	0.142857
Scaf1_T4	18809	+	0	23	0
Scaf1_T4	18810	-	0	15	0
Scaf1_T4	18817	+	0	24	0
Scaf1_T4	18818	-	0	18	0
Scaf1_T4	18888	+	0	25	0
Scaf1_T4	18889	-	1	14	0.0666667
Scaf1_T4	18903	+	0	19	0
Scaf1_T4	18904	-	0	14	0
Scaf1_T4	18918	+	0	19	0
Scaf1_T4	18919	-	0	15	0
Scaf1_T4	18953	+	0	21	0
Scaf1_T4	18954	-	0	13	0
Scaf1_T4	19000	+	0	20	0
Scaf1_T4	19001	-	0	6	0
Scaf1_T4	19061	+	1	15	0.0625
Scaf1_T4	19062	-	0	7	0
Scaf1_T4	19089	+	0	13	0
Scaf1_T4	19090	-	0	6	0
Scaf1_T4	19102	+	0	13	0
Scaf1_T4	19103	-	0	6	0
Scaf1_T4	19116	+	0	13	0
Scaf1_T4	19117	-	0	6	0
Scaf1_T4	19162	+	0	10	0
Scaf1_T4	19193	+	0	12	0
Scaf1_T4	19194	-	0	10	0
Scaf1_T4	19210	+	0	12	0
Scaf1_T4	19211	-	0	10	0
Scaf1_T4	19223	+	0	15	0
Scaf1_T4	19224	-	0	9	0
Scaf1_T4	19241	+	0	17	0
Scaf1_T4	19242	-	0	11	0
Scaf1_T4	19307	+	0	20	0
Scaf1_T4	19308	-	0	14	0
Scaf1_T4	19335	+	0	20	0
Scaf1_T4	19336	-	0	11	0
Scaf1_T4	19343	+	0	20	0
Scaf1_T4	19344	-	0	10	0
Scaf1_T4	19450	+	0	14	0
Scaf1_T4	19451	-	0	19	0
Scaf1_T4	19458	+	0	14	0
Scaf1_T4	19459	-	0	20	0
Scaf1_T4	19464	+	0	14	0
Scaf1_T4	19465	-	0	19	0
Scaf1_T4	19570	+	1	18	0.0526316
Scaf1_T4	19571	-	0	18	0
Scaf1_T4	19585	+	0	20	0
Scaf1_T4	19586	-	0	17	0
Scaf1_T4	19595	+	0	20	0
Scaf1_T4	19596	-	0	16	0
Scaf1_T4	19629	+	0	18	0
Scaf1_T4	19630	-	0	16	0
Scaf1_T4	19747	+	0	12	0
Scaf1_T4	19748	-	0	14	0
Scaf1_T4	19763	+	0	9	0
Scaf1_T4	19764	-	0	11	0
Scaf1_T4	19779	+	0	9	0
Scaf1_T4	19780	-	0	10	0
Scaf1_T4	19826	+	0	11	0
Scaf1_T4	19827	-	0	9	0
Scaf1_T4	19829	+	0	11	0
Scaf1_T4	19830	-	0	9	0
Scaf1_T4	19835	+	0	11	0
Scaf1_T4	19836	-	0	9	0
Scaf1_T4	19891	+	0	13	0
Scaf1_T4	19892	-	0	9	0
Scaf1_T4	19921	+	0	14	0
Scaf1_T4	19922	-	0	12	0
Scaf1_T4	19945	+	0	13	0
Scaf1_T4	19946	-	0	11	0
Scaf1_T4	20080	+	1	18	0.0526316
Scaf1_T4	20081	-	1	17	0.0555556
Scaf1_T4	20141	+	2	17	0.105263
Scaf1_T4	20142	-	0	20	0
Scaf1_T4	20153	+	0	17	0
Scaf1_T4	20154	-	0	20	0
Scaf1_T4	20202	+	0	17	0
Scaf1_T4	20203	-	0	21	0
Scaf1_T4	20317	+	0	19	0
Scaf1_T4	20318	-	0	21	0
Scaf1_T4	20337	+	0	20	0
Scaf1_T4	20338	-	0	18	0
Scaf1_T4	20348	+	0	21	0
Scaf1_T4	20349	-	0	18	0
Scaf1_T4	20413	+	0	19	0
Scaf1_T4	20414	-	0	11	0
Scaf1_T4	20422	+	0	19	0
Scaf1_T4	20423	-	0	11	0
Scaf1_T4	20446	+	0	15	0
Scaf1_T4	20447	-	0	13	0
Scaf1_T4	20452	+	0	14	0
Scaf1_T4	20453	-	1	11	0.0833333
Scaf1_T4	20466	+	0	18	0
Scaf1_T4	20467	-	0	13	0
Scaf1_T4	20501	+	0	18	0
Scaf1_T4	20502	-	0	14	0
Scaf1_T4	20545	+	0	14	0
Scaf1_T4	20546	-	0	16	0
Scaf1_T4	20552	+	0	14	0
Scaf1_T4	20553	-	0	16	0
Scaf1_T4	20563	+	0	13	0
Scaf1_T4	20564	-	1	17	0.0555556
Scaf1_T4	20570	+	0	13	0
Scaf1_T4	20571	-	0	16	0
Scaf1_T4	20577	+	0	13	0
Scaf1_T4	20578	-	3	12	0.2
Scaf1_T4	20590	+	0	13	0
Scaf1_T4	20591	-	0	17	0
Scaf1_T4	20716	+	0	13	0
Scaf1_T4	20717	-	0	27	0
Scaf1_T4	20729	+	0	15	0
Scaf1_T4	20730	-	0	27	0
Scaf1_T4	20737	+	0	15	0
Scaf1_T4	20738	-	0	24	0
Scaf1_T4	20743	+	0	14	0
Scaf1_T4	20744	-	0	24	0
Scaf1_T4	20791	+	0	13	0
Scaf1_T4	20792	-	0	23	0
Scaf1_T4	20876	+	0	14	0
Scaf1_T4	20877	-	0	20	0
Scaf1_T4	20880	+	0	16	0
Scaf1_T4	20881	-	0	19	0
Scaf1_T4	20908	+	0	17	0
Scaf1_T4	20909	-	1	14	0.0666667
Scaf1_T4	20944	+	0	20	0
Scaf1_T4	20945	-	0	20	0
Scaf1_T4	20958	+	0	20	0
Scaf1_T4	20959	-	0	21	0
Scaf1_T4	20968	+	0	19	0
Scaf1_T4	20969	-	1	19	0.05
Scaf1_T4	21000	+	0	16	0
Scaf1_T4	21001	-	0	19	0
Scaf1_T4	21060	+	0	13	0
Scaf1_T4	21061	-	0	24	0
Scaf1_T4	21192	+	1	16	0.0588235
Scaf1_T4	21193	-	1	21	0.0454545
Scaf1_T4	21270	+	0	14	0
Scaf1_T4	21271	-	0	16	0
Scaf1_T4	21443	+	0	25	0
Scaf1_T4	21444	-	0	11	0
Scaf1_T4	21460	+	0	24	0
Scaf1_T4	21461	-	0	11	0
Scaf1_T4	21471	+	0	23	0
Scaf1_T4	21472	-	0	12	0
Scaf1_T4	21722	+	0	21	0
Scaf1_T4	21723	-	0	7	0
Scaf1_T4	21731	+	0	21	0
Scaf1_T4	21732	-	1	4	0.2
Scaf1_T4	21747	+	4	17	0.190476
Scaf1_T4	21748	-	0	5	0
Scaf1_T4	21752	+	0	21	0
Scaf1_T4	21756	+	0	22	0
Scaf1_T4	21777	+	0	19	0
Scaf1_T4	21930	+	0	13	0
Scaf1_T4	21931	-	0	5	0
Scaf1_T4	21936	+	0	14	0
Scaf1_T4	21937	-	0	5	0
Scaf1_T4	21941	+	0	14	0
Scaf1_T4	21942	-	0	5	0
Scaf1_T4	21948	+	0	14	0
Scaf1_T4	21949	-	0	5	0
Scaf1_T4	21951	+	0	14	0
Scaf1_T4	21952	-	0	5	0
Scaf1_T4	21985	+	0	14	0
Scaf1_T4	21986	-	0	14	0
Scaf1_T4	21996	+	0	13	0
Scaf1_T4	21997	-	2	12	0.142857
Scaf1_T4	22060	+	0	16	0
Scaf1_T4	22061	-	0	15	0
Scaf1_T4	22071	+	0	12	0
Scaf1_T4	22072	-	0	15	0
Scaf1_T4	22118	+	0	16	0
Scaf1_T4	22119	-	0	13	0
Scaf1_T4	22123	+	1	14	0.0666667
Scaf1_T4	22124	-	0	12	0
Scaf1_T4	22138	+	0	15	0
Scaf1_T4	22139	-	0	15	0
Scaf1_T4	22156	+	0	14	0
Scaf1_T4	22157	-	0	17	0
Scaf1_T4	22179	+	0	14	0
Scaf1_T4	22180	-	0	15	0
Scaf1_T4	22184	+	0	13	0
Scaf1_T4	22185	-	0	15	0
Scaf1_T4	22203	+	0	13	0
Scaf1_T4	22204	-	0	19	0
Scaf1_T4	22206	+	0	13	0
Scaf1_T4	22207	-	0	18	0
Scaf1_T4	22209	+	1	12	0.0769231
Scaf1_T4	22210	-	0	19	0
Scaf1_T4	22277	+	0	12	0
Scaf1_T4	22278	-	0	13	0
Scaf1_T4	22304	+	0	13	0
Scaf1_T4	22305	-	0	14	0
Scaf1_T4	22308	+	0	13	0
Scaf1_T4	22309	-	0	12	0
Scaf1_T4	22316	+	0	14	0
Scaf1_T4	22317	-	0	12	0
Scaf1_T4	22340	+	0	15	0
Scaf1_T4	22341	-	0	10	0
Scaf1_T4	22363	+	0	15	0
Scaf1_T4	22364	-	0	9	0
Scaf1_T4	22411	+	0	15	0
Scaf1_T4	22412	-	0	8	0
Scaf1_T4	22418	+	0	12	0
Scaf1_T4	22419	-	0	7	0
Scaf1_T4	22456	+	0	9	0
Scaf1_T4	22555	+	0	8	0
Scaf1_T4	22556	-	1	11	0.0833333
Scaf1_T4	22569	+	1	10	0.0909091
Scaf1_T4	22570	-	0	12	0
Scaf1_T4	22599	+	0	11	0
Scaf1_T4	22600	-	0	18	0
Scaf1_T4	22639	+	0	10	0
Scaf1_T4	22640	-	0	21	0
Scaf1_T4	22652	+	0	10	0
Scaf1_T4	22653	-	0	22	0
Scaf1_T4	22720	+	0	10	0
Scaf1_T4	22721	-	0	15	0
Scaf1_T4	22723	+	1	9	0.1
Scaf1_T4	22724	-	0	13	0
Scaf1_T4	22733	+	1	9	0.1
Scaf1_T4	22734	-	0	10	0
Scaf1_T4	22852	+	0	12	0
Scaf1_T4	22853	-	0	13	0
Scaf1_T4	22869	+	0	9	0
Scaf1_T4	22870	-	1	12	0.0769231
Scaf1_T4	22890	+	0	13	0
Scaf1_T4	22891	-	0	11	0
Scaf1_T4	22901	+	0	14	0
Scaf1_T4	22902	-	0	10	0
Scaf1_T4	22908	+	3	12	0.2
Scaf1_T4	22909	-	0	10	0
Scaf1_T4	22928	+	1	16	0.0588235
Scaf1_T4	22929	-	3	13	0.1875
Scaf1_T4	23064	+	3	16	0.157895
Scaf1_T4	23065	-	0	23	0
Scaf1_T4	23069	+	0	18	0
Scaf1_T4	23070	-	0	23	0
Scaf1_T4	23071	+	0	18	0
Scaf1_T4	23072	-	0	23	0
Scaf1_T4	23080	+	0	19	0
Scaf1_T4	23081	-	0	21	0
Scaf1_T4	23100	+	4	14	0.222222
Scaf1_T4	23101	-	0	21	0
Scaf1_T4	23124	+	0	15	0
Scaf1_T4	23125	-	1	23	0.0416667
Scaf1_T4	23173	+	0	15	0
Scaf1_T4	23174	-	1	23	0.0416667
Scaf1_T4	23313	+	0	13	0
Scaf1_T4	23314	-	0	6	0
Scaf1_T4	23333	+	0	20	0
Scaf1_T4	23334	-	0	11	0
Scaf1_T4	23353	+	0	21	0
Scaf1_T4	23354	-	0	10	0
Scaf1_T4	23464	+	1	16	0.0588235
Scaf1_T4	23465	-	0	17	0
Scaf1_T4	23696	+	0	8	0
Scaf1_T4	23697	-	1	10	0.0909091
Scaf1_T4	23712	+	0	8	0
Scaf1_T4	23713	-	0	13	0
Scaf1_T4	23725	+	1	7	0.125
Scaf1_T4	23726	-	0	13	0
Scaf1_T4	23745	+	0	8	0
Scaf1_T4	23746	-	0	14	0
Scaf1_T4	23758	+	0	9	0
Scaf1_T4	23759	-	0	12	0
Scaf1_T4	23867	+	0	18	0
Scaf1_T4	23868	-	0	20	0
Scaf1_T4	23900	+	0	17	0
Scaf1_T4	23901	-	0	21	0
Scaf1_T4	23925	+	0	19	0
Scaf1_T4	23926	-	13	12	0.52
Scaf1_T4	23944	+	0	20	0
Scaf1_T4	23945	-	3	23	0.115385
Scaf1_T4	24058	+	0	22	0
Scaf1_T4	24059	-	0	17	0
Scaf1_T4	24074	+	0	24	0
Scaf1_T4	24075	-	0	17	0
Scaf1_T4	24087	+	8	14	0.363636
Scaf1_T4	24088	-	0	15	0
Scaf1_T4	24132	+	0	25	0
Scaf1_T4	24133	-	0	12	0
Scaf1_T4	24189	+	2	22	0.0833333
Scaf1_T4	24190	-	0	17	0
Scaf1_T4	24266	+	0	27	0
Scaf1_T4	24267	-	0	15	0
Scaf1_T4	24356	+	0	15	0
Scaf1_T4	24357	-	0	15	0
Scaf1_T4	24380	+	0	11	0
Scaf1_T4	24381	-	2	16	0.111111
Scaf1_T4	24499	+	0	10	0
Scaf1_T4	24500	-	6	13	0.315789
Scaf1_T4	24543	+	0	11	0
Scaf1_T4	24544	-	0	19	0
Scaf1_T4	24566	+	0	15	0
Scaf1_T4	24567	-	3	17	0.15
Scaf1_T4	24593	+	0	16	0
Scaf1_T4	24594	-	0	20	0
Scaf1_T4	24799	+	1	31	0.03125
Scaf1_T4	24800	-	0	21	0
Scaf1_T4	24833	+	0	34	0
Scaf1_T4	24834	-	0	16	0
Scaf1_T4	24877	+	0	40	0
Scaf1_T4	24878	-	3	8	0.272727
Scaf1_T4	24996	+	0	38	0
Scaf1_T4	24997	-	0	17	0
Scaf1_T4	25018	+	1	33	0.0294118
Scaf1_T4	25019	-	1	19	0.05
Scaf1_T4	25109	+	0	26	0
Scaf1_T4	25110	-	0	18	0
Scaf1_T4	25115	+	1	15	0.0625
Scaf1_T4	25116	-	1	16	0.0588235
Scaf1_T4	25131	+	0	27	0
Scaf1_T4	25132	-	0	17	0
Scaf1_T4	25151	+	0	29	0
Scaf1_T4	25152	-	0	21	0
Scaf1_T4	25156	+	0	30	0
Scaf1_T4	25157	-	0	19	0
Scaf1_T4	25224	+	0	29	0
Scaf1_T4	25225	-	1	18	0.0526316
Scaf1_T4	25248	+	0	26	0
Scaf1_T4	25249	-	0	20	0
Scaf1_T4	25349	+	0	16	0
Scaf1_T4	25350	-	1	19	0.05
Scaf1_T4	25423	+	7	7	0.5
Scaf1_T4	25424	-	0	15	0
Scaf1_T4	25428	+	0	14	0
Scaf1_T4	25429	-	0	15	0
Scaf1_T4	25432	+	0	14	0
Scaf1_T4	25433	-	0	16	0
Scaf1_T4	25435	+	7	8	0.466667
Scaf1_T4	25436	-	0	15	0
Scaf1_T4	25461	+	0	13	0
Scaf1_T4	25462	-	1	13	0.0714286
Scaf1_T4	25474	+	0	14	0
Scaf1_T4	25475	-	0	12	0
Scaf1_T4	25479	+	0	15	0
Scaf1_T4	25480	-	0	11	0
Scaf1_T4	25491	+	4	9	0.307692
Scaf1_T4	25492	-	0	11	0
Scaf1_T4	25517	+	3	14	0.176471
Scaf1_T4	25518	-	1	8	0.111111
Scaf1_T4	25526	+	0	17	0
Scaf1_T4	25527	-	0	9	0
Scaf1_T4	25582	+	1	27	0.0357143
Scaf1_T4	25583	-	0	18	0
Scaf1_T4	25595	+	1	26	0.037037
Scaf1_T4	25596	-	0	21	0
Scaf1_T4	25643	+	0	25	0
Scaf1_T4	25644	-	0	21	0
Scaf1_T4	25645	+	0	26	0
Scaf1_T4	25646	-	3	18	0.142857
Scaf1_T4	25665	+	0	22	0
Scaf1_T4	25666	-	0	19	0
Scaf1_T4	25675	+	0	21	0
Scaf1_T4	25676	-	1	18	0.0526316
Scaf1_T4	25799	+	1	18	0.0526316
Scaf1_T4	25800	-	0	16	0
Scaf1_T4	25821	+	0	20	0
Scaf1_T4	25822	-	0	16	0
Scaf1_T4	25956	+	1	23	0.0416667
Scaf1_T4	25957	-	1	23	0.0416667
Scaf1_T4	25967	+	0	22	0
Scaf1_T4	25968	-	0	25	0
Scaf1_T4	26068	+	0	23	0
Scaf1_T4	26069	-	9	14	0.391304
Scaf1_T4	26079	+	3	19	0.136364
Scaf1_T4	26080	-	0	22	0
Scaf1_T4	26108	+	0	17	0
Scaf1_T4	26109	-	1	25	0.0384615
Scaf1_T4	26112	+	0	17	0
Scaf1_T4	26113	-	2	24	0.0769231
Scaf1_T4	26272	+	0	13	0
Scaf1_T4	26273	-	0	18	0
Scaf1_T4	26328	+	0	9	0
Scaf1_T4	26329	-	0	26	0
Scaf1_T4	26369	+	3	7	0.3
Scaf1_T4	26370	-	0	30	0
Scaf1_T4	26719	+	0	14	0
Scaf1_T4	26720	-	0	22	0
Scaf1_T4	26744	+	0	15	0
Scaf1_T4	26745	-	1	21	0.0454545
Scaf1_T4	26746	+	0	15	0
Scaf1_T4	26747	-	0	21	0
Scaf1_T4	26783	+	0	15	0
Scaf1_T4	26784	-	0	27	0
Scaf1_T4	26817	+	0	21	0
Scaf1_T4	26818	-	0	24	0
Scaf1_T4	26893	+	0	24	0
Scaf1_T4	26894	-	2	16	0.111111
Scaf1_T4	27133	+	0	28	0
Scaf1_T4	27134	-	0	6	0
Scaf1_T4	27150	+	0	28	0
Scaf1_T4	27151	-	2	3	0.4
Scaf1_T4	27235	+	0	35	0
Scaf1_T4	27236	-	1	9	0.1
Scaf1_T4	27409	+	2	36	0.0526316
Scaf1_T4	27410	-	0	7	0
Scaf1_T4	27524	+	1	23	0.0416667
Scaf1_T4	27553	+	1	25	0.0384615
Scaf1_T4	27556	+	8	19	0.296296
Scaf1_T4	27560	+	7	20	0.259259
Scaf1_T4	27575	+	5	23	0.178571
Scaf1_T4	27584	+	4	24	0.142857
Scaf1_T4	27654	+	0	20	0
Scaf1_T4	27686	+	0	10	0
Scaf1_T4	27687	-	1	10	0.0909091
Scaf1_T4	27693	+	0	11	0
Scaf1_T4	27694	-	0	11	0
Scaf1_T4	27705	+	0	10	0
Scaf1_T4	27706	-	0	13	0
Scaf1_T4	27707	+	0	10	0
Scaf1_T4	27708	-	0	13	0
Scaf1_T4	27716	+	1	10	0.0909091
Scaf1_T4	27717	-	0	12	0
Scaf1_T4	27741	+	0	12	0
Scaf1_T4	27742	-	0	13	0
Scaf1_T4	27746	+	0	11	0
Scaf1_T4	27747	-	3	10	0.230769
Scaf1_T4	27789	+	3	8	0.272727
Scaf1_T4	27790	-	0	14	0
Scaf1_T4	27819	+	0	12	0
Scaf1_T4	27820	-	3	11	0.214286
Scaf1_T4	27825	+	0	12	0
Scaf1_T4	27826	-	0	14	0
Scaf1_T4	27833	+	6	4	0.6
Scaf1_T4	27834	-	0	15	0
Scaf1_T4	27849	+	0	11	0
Scaf1_T4	27850	-	4	15	0.210526
Scaf1_T4	27858	+	0	12	0
Scaf1_T4	27859	-	1	17	0.0555556
Scaf1_T4	27876	+	0	14	0
Scaf1_T4	27877	-	4	16	0.2
Scaf1_T4	27910	+	0	12	0
Scaf1_T4	27911	-	6	16	0.272727
Scaf1_T4	27918	+	0	11	0
Scaf1_T4	27919	-	8	17	0.32
Scaf1_T4	27932	+	3	8	0.272727
Scaf1_T4	27933	-	3	23	0.115385
Scaf1_T4	27938	+	1	11	0.0833333
Scaf1_T4	27939	-	1	25	0.0384615
Scaf1_T4	27949	+	0	12	0
Scaf1_T4	27950	-	0	28	0
Scaf1_T4	27954	+	0	12	0
Scaf1_T4	27955	-	8	20	0.285714
Scaf1_T4	27960	+	0	15	0
Scaf1_T4	27961	-	12	15	0.444444
Scaf1_T4	28025	+	0	15	0
Scaf1_T4	28026	-	0	21	0
Scaf1_T4	28028	+	9	6	0.6
Scaf1_T4	28029	-	0	22	0
Scaf1_T4	28055	+	0	16	0
Scaf1_T4	28056	-	2	18	0.1
Scaf1_T4	28073	+	3	13	0.1875
Scaf1_T4	28074	-	0	23	0
Scaf1_T4	28102	+	0	17	0
Scaf1_T4	28103	-	13	12	0.52
Scaf1_T4	28114	+	3	13	0.1875
Scaf1_T4	28115	-	0	25	0
Scaf1_T4	28118	+	1	15	0.0625
Scaf1_T4	28119	-	3	21	0.125
Scaf1_T4	28124	+	8	6	0.571429
Scaf1_T4	28125	-	7	16	0.304348
Scaf1_T4	28186	+	0	11	0
Scaf1_T4	28187	-	9	14	0.391304
Scaf1_T4	28210	+	1	8	0.111111
Scaf1_T4	28211	-	7	13	0.35
Scaf1_T4	28487	+	1	16	0.0588235
Scaf1_T4	28488	-	0	10	0
Scaf1_T4	28523	+	0	15	0
Scaf1_T4	28524	-	2	10	0.166667
Scaf1_T4	28543	+	0	13	0
Scaf1_T4	28544	-	0	13	0
Scaf1_T4	28547	+	0	14	0
Scaf1_T4	28548	-	1	12	0.0769231
Scaf1_T4	28550	+	3	11	0.214286
Scaf1_T4	28551	-	1	12	0.0769231
Scaf1_T4	28588	+	0	7	0
Scaf1_T4	28589	-	1	14	0.0666667
Scaf1_T4	28598	+	0	8	0
Scaf1_T4	28599	-	4	11	0.266667
Scaf1_T4	28614	+	0	8	0
Scaf1_T4	28615	-	2	11	0.153846
Scaf1_T4	28689	+	2	8	0.2
Scaf1_T4	28690	-	0	18	0
Scaf1_T4	28744	+	6	8	0.428571
Scaf1_T4	28745	-	0	17	0
Scaf1_T4	28755	+	0	12	0
Scaf1_T4	28756	-	1	17	0.0555556
Scaf1_T4	28763	+	0	14	0
Scaf1_T4	28764	-	0	18	0
Scaf1_T4	28771	+	8	7	0.533333
Scaf1_T4	28772	-	0	16	0
Scaf1_T4	28826	+	0	18	0
Scaf1_T4	28827	-	1	13	0.0714286
Scaf1_T4	28831	+	2	16	0.111111
Scaf1_T4	28832	-	0	13	0
Scaf1_T4	28842	+	0	18	0
Scaf1_T4	28843	-	5	8	0.384615
Scaf1_T4	28871	+	0	18	0
Scaf1_T4	28872	-	0	11	0
Scaf1_T4	28888	+	3	9	0.25
Scaf1_T4	28889	-	1	10	0.0909091
Scaf1_T4	28901	+	0	11	0
Scaf1_T4	28902	-	2	10	0.166667
Scaf1_T4	28906	+	6	5	0.545455
Scaf1_T4	28907	-	0	12	0
Scaf1_T4	28933	+	0	9	0
Scaf1_T4	28934	-	1	11	0.0833333
Scaf1_T4	28953	+	0	9	0
Scaf1_T4	28954	-	5	8	0.384615
Scaf1_T4	28957	+	0	9	0
Scaf1_T4	28958	-	0	12	0
Scaf1_T4	28970	+	0	10	0
Scaf1_T4	28971	-	1	13	0.0714286
Scaf1_T4	28972	+	0	10	0
Scaf1_T4	28973	-	4	10	0.285714
Scaf1_T4	28975	+	4	5	0.444444
Scaf1_T4	28976	-	0	14	0
Scaf1_T4	29000	+	0	9	0
Scaf1_T4	29001	-	0	16	0
Scaf1_T4	29036	+	0	10	0
Scaf1_T4	29037	-	0	15	0
Scaf1_T4	29120	+	0	16	0
Scaf1_T4	29121	-	1	12	0.0769231
Scaf1_T4	29122	+	0	17	0
Scaf1_T4	29123	-	0	12	0
Scaf1_T4	29141	+	1	18	0.0526316
Scaf1_T4	29142	-	0	13	0
Scaf1_T4	29164	+	0	19	0
Scaf1_T4	29165	-	0	13	0
Scaf1_T4	29255	+	0	17	0
Scaf1_T4	29256	-	1	18	0.0526316
Scaf1_T4	29274	+	1	16	0.0588235
Scaf1_T4	29275	-	1	22	0.0434783
Scaf1_T4	29277	+	0	17	0
Scaf1_T4	29278	-	6	17	0.26087
Scaf1_T4	29358	+	0	16	0
Scaf1_T4	29359	-	0	19	0
Scaf1_T4	29366	+	0	16	0
Scaf1_T4	29367	-	9	8	0.529412
Scaf1_T4	29419	+	0	14	0
Scaf1_T4	29420	-	0	11	0
Scaf1_T4	29440	+	1	15	0.0625
Scaf1_T4	29441	-	0	9	0
Scaf1_T4	29442	+	0	17	0
Scaf1_T4	29443	-	0	9	0
Scaf1_T4	29444	+	0	17	0
Scaf1_T4	29445	-	0	9	0
Scaf1_T4	29454	+	0	17	0
Scaf1_T4	29455	-	0	12	0
Scaf1_T4	29456	+	0	16	0
Scaf1_T4	29457	-	1	10	0.0909091
Scaf1_T4	29460	+	0	15	0
Scaf1_T4	29461	-	0	12	0
Scaf1_T4	29466	+	0	15	0
Scaf1_T4	29467	-	0	11	0
Scaf1_T4	29475	+	0	15	0
Scaf1_T4	29476	-	0	12	0
Scaf1_T4	29486	+	0	14	0
Scaf1_T4	29487	-	2	12	0.142857
Scaf1_T4	29521	+	0	14	0
Scaf1_T4	29522	-	3	11	0.214286
Scaf1_T4	29543	+	2	15	0.117647
Scaf1_T4	29544	-	0	12	0
Scaf1_T4	29581	+	0	16	0
Scaf1_T4	29582	-	0	13	0
Scaf1_T4	29622	+	0	20	0
Scaf1_T4	29623	-	0	8	0
Scaf1_T4	29803	+	1	20	0.047619
Scaf1_T4	29804	-	0	13	0
Scaf1_T4	29847	+	13	14	0.481481
Scaf1_T4	29848	-	0	19	0
Scaf1_T4	29864	+	7	20	0.259259
Scaf1_T4	29865	-	0	23	0
Scaf1_T4	29871	+	3	24	0.111111
Scaf1_T4	29872	-	1	22	0.0434783
Scaf1_T4	29909	+	12	13	0.48
Scaf1_T4	29910	-	0	24	0
Scaf1_T4	30190	+	1	14	0.0666667
Scaf1_T4	30191	-	0	20	0
Scaf1_T4	30242	+	0	19	0
Scaf1_T4	30243	-	0	17	0
Scaf1_T4	30288	+	14	8	0.636364
Scaf1_T4	30289	-	0	17	0
Scaf1_T4	30405	+	1	28	0.0344828
Scaf1_T4	30406	-	2	15	0.117647
Scaf1_T4	30850	+	0	15	0
Scaf1_T4	30851	-	2	23	0.08
Scaf1_T4	30915	+	1	15	0.0625
Scaf1_T4	30916	-	0	34	0
Scaf1_T4	30929	+	0	16	0
Scaf1_T4	30930	-	4	32	0.111111
Scaf1_T4	31139	+	0	8	0
Scaf1_T4	31140	-	0	11	0
Scaf1_T4	31390	+	0	22	0
Scaf1_T4	31391	-	6	8	0.428571
Scaf1_T4	31426	+	0	20	0
Scaf1_T4	31427	-	0	14	0
Scaf1_T4	31436	+	0	21	0
Scaf1_T4	31437	-	0	14	0
Scaf1_T4	31470	+	2	23	0.08
Scaf1_T4	31471	-	0	11	0
Scaf1_T4	31514	+	0	28	0
Scaf1_T4	31515	-	0	11	0
Scaf1_T4	31516	+	1	27	0.0357143
Scaf1_T4	31517	-	0	11	0
Scaf1_T4	31639	+	7	19	0.269231
Scaf1_T4	31640	-	0	17	0
Scaf1_T4	31685	+	0	25	0
Scaf1_T4	31686	-	0	22	0
Scaf1_T4	31757	+	1	21	0.0454545
Scaf1_T4	31758	-	0	18	0
Scaf1_T4	31759	+	2	21	0.0869565
Scaf1_T4	31760	-	0	17	0
Scaf1_T4	32058	+	0	13	0
Scaf1_T4	32059	-	0	16	0
Scaf1_T4	32070	+	0	14	0
Scaf1_T4	32071	-	1	15	0.0625
Scaf1_T4	32212	+	0	13	0
Scaf1_T4	32213	-	1	16	0.0588235
Scaf1_T4	32316	+	0	26	0
Scaf1_T4	32317	-	0	12	0
Scaf1_T4	32372	+	0	24	0
Scaf1_T4	32373	-	0	13	0
Scaf1_T4	32433	+	5	13	0.277778
Scaf1_T4	32434	-	0	20	0
Scaf1_T4	32610	+	0	32	0
Scaf1_T4	32611	-	0	12	0
Scaf1_T4	32769	+	2	17	0.105263
Scaf1_T4	32770	-	0	10	0
Scaf1_T4	32814	+	0	18	0
Scaf1_T4	32815	-	0	8	0
Scaf1_T4	32856	+	6	10	0.375
Scaf1_T4	32857	-	0	9	0
Scaf1_T4	32877	+	0	19	0
Scaf1_T4	32878	-	0	8	0
Scaf1_T4	32921	+	0	18	0
Scaf1_T4	32922	-	0	8	0
Scaf1_T4	33003	+	2	22	0.0833333
Scaf1_T4	33004	-	2	10	0.166667
Scaf1_T4	33066	+	9	12	0.428571
Scaf1_T4	33067	-	0	19	0
Scaf1_T4	33134	+	0	19	0
Scaf1_T4	33135	-	1	17	0.0555556
Scaf1_T4	33167	+	0	14	0
Scaf1_T4	33168	-	3	20	0.130435
Scaf1_T4	33482	+	0	13	0
Scaf1_T4	33483	-	0	28	0
Scaf1_T4	33490	+	6	7	0.461538
Scaf1_T4	33491	-	1	25	0.0384615
Scaf1_T4	33524	+	1	14	0.0666667
Scaf1_T4	33525	-	1	25	0.0384615
Scaf1_T4	33577	+	0	19	0
Scaf1_T4	33578	-	0	32	0
Scaf1_T4	33793	+	0	23	0
Scaf1_T4	33794	-	0	22	0
Scaf1_T4	33963	+	0	10	0
Scaf1_T4	33964	-	0	7	0
Scaf1_T4	34083	+	0	12	0
Scaf1_T4	34084	-	1	7	0.125
Scaf1_T4	34091	+	0	12	0
Scaf1_T4	34092	-	0	8	0
Scaf1_T4	34095	+	0	12	0
Scaf1_T4	34096	-	6	2	0.75
Scaf1_T4	34101	+	5	6	0.454545
Scaf1_T4	34102	-	0	8	0
Scaf1_T4	34123	+	0	15	0
Scaf1_T4	34124	-	0	9	0
Scaf1_T4	34187	+	1	10	0.0909091
Scaf1_T4	34188	-	0	13	0
Scaf1_T4	34190	+	0	12	0
Scaf1_T4	34191	-	0	13	0
Scaf1_T4	34220	+	1	15	0.0625
Scaf1_T4	34221	-	0	16	0
Scaf1_T4	34229	+	2	14	0.125
Scaf1_T4	34230	-	1	14	0.0666667
Scaf1_T4	34566	+	2	14	0.125
Scaf1_T4	34567	-	0	9	0
Scaf1_T4	34781	+	4	11	0.266667
Scaf1_T4	34782	-	5	19	0.208333
Scaf1_T4	34836	+	1	12	0.0769231
Scaf1_T4	34837	-	3	18	0.142857
Scaf1_T4	34842	+	0	13	0
Scaf1_T4	34843	-	2	19	0.0952381
Scaf1_T4	34947	+	7	10	0.411765
Scaf1_T4	34948	-	0	23	0
Scaf1_T4	34969	+	0	19	0
Scaf1_T4	34970	-	0	19	0
Scaf1_T4	35091	+	0	17	0
Scaf1_T4	35092	-	3	13	0.1875
Scaf1_T4	35119	+	0	12	0
Scaf1_T4	35120	-	5	11	0.3125
Scaf1_T4	35207	+	0	10	0
Scaf1_T4	35208	-	2	17	0.105263
Scaf1_T4	35245	+	1	14	0.0666667
Scaf1_T4	35246	-	0	12	0
Scaf1_T4	35435	+	1	18	0.0526316
Scaf1_T4	35436	-	3	7	0.3
Scaf1_T4	35451	+	0	18	0
Scaf1_T4	35452	-	4	6	0.4
Scaf1_T4	35455	+	0	16	0
Scaf1_T4	35456	-	5	3	0.625
Scaf1_T4	35507	+	10	5	0.666667
Scaf1_T4	35508	-	4	7	0.363636
Scaf1_T4	35569	+	0	22	0
Scaf1_T4	35570	-	2	13	0.133333
Scaf1_T4	35584	+	0	23	0
Scaf1_T4	35585	-	2	18	0.1
Scaf1_T4	35597	+	7	12	0.368421
Scaf1_T4	35598	-	1	18	0.0526316
Scaf1_T4	35613	+	0	19	0
Scaf1_T4	35614	-	0	17	0
Scaf1_T4	35624	+	0	18	0
Scaf1_T4	35625	-	1	17	0.0555556
Scaf1_T4	35626	+	0	18	0
Scaf1_T4	35627	-	0	18	0
Scaf1_T4	35659	+	2	13	0.133333
Scaf1_T4	35660	-	0	21	0
Scaf1_T4	35694	+	0	6	0
Scaf1_T4	35695	-	0	22	0
Scaf1_T4	35696	+	0	6	0
Scaf1_T4	35697	-	1	20	0.047619
Scaf1_T4	35748	+	0	5	0
Scaf1_T4	35749	-	4	16	0.2
Scaf1_T4	35757	+	0	6	0
Scaf1_T4	35758	-	2	18	0.1
Scaf1_T4	35764	+	0	6	0
Scaf1_T4	35765	-	1	20	0.047619
Scaf1_T4	35776	+	0	7	0
Scaf1_T4	35777	-	0	21	0
Scaf1_T4	35806	+	1	7	0.125
Scaf1_T4	35807	-	0	22	0
Scaf1_T4	35815	+	0	10	0
Scaf1_T4	35816	-	0	21	0
Scaf1_T4	35818	+	3	8	0.272727
Scaf1_T4	35819	-	1	21	0.0454545
Scaf1_T4	35826	+	0	12	0
Scaf1_T4	35827	-	0	21	0
Scaf1_T4	35832	+	4	8	0.333333
Scaf1_T4	35833	-	0	21	0
Scaf1_T4	35835	+	0	11	0
Scaf1_T4	35836	-	0	20	0
Scaf1_T4	35849	+	9	5	0.642857
Scaf1_T4	35850	-	1	19	0.05
Scaf1_T4	35897	+	2	12	0.142857
Scaf1_T4	35898	-	2	14	0.125
Scaf1_T4	35916	+	0	14	0
Scaf1_T4	35917	-	0	15	0
Scaf1_T4	35919	+	0	14	0
Scaf1_T4	35920	-	0	15	0
Scaf1_T4	35923	+	2	12	0.142857
Scaf1_T4	35924	-	0	17	0
Scaf1_T4	35927	+	0	14	0
Scaf1_T4	35928	-	4	13	0.235294
Scaf1_T4	35960	+	4	10	0.285714
Scaf1_T4	35961	-	0	17	0
Scaf1_T4	36534	+	0	17	0
Scaf1_T4	36535	-	0	18	0
Scaf1_T4	36764	+	0	19	0
Scaf1_T4	36765	-	0	18	0
Scaf1_T4	36899	+	0	26	0
Scaf1_T4	36900	-	0	25	0
Scaf1_T4	36905	+	1	23	0.0416667
Scaf1_T4	36906	-	0	26	0
Scaf1_T4	36923	+	0	22	0
Scaf1_T4	36924	-	1	25	0.0384615
Scaf1_T4	36995	+	1	15	0.0625
Scaf1_T4	36996	-	0	21	0
Scaf1_T4	37028	+	5	12	0.294118
Scaf1_T4	37029	-	3	16	0.157895
Scaf1_T4	37041	+	5	10	0.333333
Scaf1_T4	37042	-	0	21	0
Scaf1_T4	37114	+	5	19	0.208333
Scaf1_T4	37115	-	0	19	0
Scaf1_T4	37365	+	0	34	0
Scaf1_T4	37366	-	0	19	0
Scaf1_T4	37696	+	1	16	0.0588235
Scaf1_T4	37697	-	0	17	0
Scaf1_T4	37704	+	0	17	0
Scaf1_T4	37705	-	0	19	0
Scaf1_T4	37708	+	11	7	0.611111
Scaf1_T4	37709	-	0	19	0
Scaf1_T4	37746	+	0	18	0
Scaf1_T4	37747	-	1	21	0.0454545
Scaf1_T4	37772	+	0	15	0
Scaf1_T4	37773	-	0	25	0
Scaf1_T4	37828	+	3	13	0.1875
Scaf1_T4	37829	-	0	25	0
Scaf1_T4	37834	+	1	15	0.0625
Scaf1_T4	37835	-	9	19	0.321429
Scaf1_T4	37854	+	0	14	0
Scaf1_T4	37855	-	0	22	0
Scaf1_T4	37895	+	1	9	0.1
Scaf1_T4	37896	-	0	22	0
Scaf1_T4	37921	+	2	11	0.153846
Scaf1_T4	37922	-	0	27	0
Scaf1_T4	37924	+	0	12	0
Scaf1_T4	37925	-	0	27	0
Scaf1_T4	37965	+	1	14	0.0666667
Scaf1_T4	37966	-	0	26	0
Scaf1_T4	38122	+	0	15	0
Scaf1_T4	38123	-	0	22	0
Scaf1_T4	38141	+	0	15	0
Scaf1_T4	38142	-	0	22	0
Scaf1_T4	38171	+	2	12	0.142857
Scaf1_T4	38172	-	0	27	0
Scaf1_T4	38218	+	0	16	0
Scaf1_T4	38219	-	0	26	0
Scaf1_T4	38324	+	0	13	0
Scaf1_T4	38325	-	0	16	0
Scaf1_T4	38407	+	0	14	0
Scaf1_T4	38408	-	0	25	0
Scaf1_T4	38413	+	0	14	0
Scaf1_T4	38414	-	0	26	0
Scaf1_T4	38433	+	0	16	0
Scaf1_T4	38434	-	1	25	0.0384615
Scaf1_T4	38443	+	2	14	0.125
Scaf1_T4	38444	-	0	26	0
Scaf1_T4	38515	+	0	16	0
Scaf1_T4	38516	-	0	21	0
Scaf1_T4	38524	+	0	17	0
Scaf1_T4	38525	-	6	13	0.315789
Scaf1_T4	38567	+	0	20	0
Scaf1_T4	38568	-	0	12	0
Scaf1_T4	38648	+	0	22	0
Scaf1_T4	38649	-	0	11	0
Scaf1_T4	38732	+	0	20	0
Scaf1_T4	38733	-	3	9	0.25
Scaf1_T4	38847	+	0	17	0
Scaf1_T4	38848	-	0	17	0
Scaf1_T4	38932	+	0	23	0
Scaf1_T4	38933	-	0	19	0
Scaf1_T4	39259	+	0	21	0
Scaf1_T4	39260	-	0	25	0
Scaf1_T4	39268	+	0	21	0
Scaf1_T4	39269	-	0	25	0
Scaf1_T4	39306	+	0	24	0
Scaf1_T4	39307	-	0	21	0
Scaf1_T4	39357	+	0	27	0
Scaf1_T4	39358	-	0	22	0
Scaf1_T4	39408	+	0	25	0
Scaf1_T4	39409	-	0	12	0
Scaf1_T4	39486	+	0	20	0
Scaf1_T4	39487	-	0	11	0
Scaf1_T4	39689	+	0	22	0
Scaf1_T4	39690	-	0	12	0
Scaf1_T4	39699	+	0	23	0
Scaf1_T4	39700	-	0	12	0
Scaf1_T4	39705	+	0	21	0
Scaf1_T4	39706	-	0	11	0
Scaf1_T4	39721	+	0	20	0
Scaf1_T4	39722	-	0	9	0
Scaf1_T4	39725	+	0	19	0
Scaf1_T4	39726	-	0	7	0
Scaf1_T4	39766	+	0	17	0
Scaf1_T4	39767	-	0	7	0
Scaf1_T4	39805	+	0	16	0
Scaf1_T4	39806	-	0	8	0
Scaf1_T4	39887	+	0	17	0
Scaf1_T4	39888	-	0	12	0
Scaf1_T4	39889	+	0	17	0
Scaf1_T4	39890	-	0	12	0
Scaf1_T4	39941	+	0	19	0
Scaf1_T4	39942	-	0	10	0
Scaf1_T4	39998	+	0	20	0
Scaf1_T4	39999	-	0	9	0
Scaf1_T4	40063	+	0	17	0
Scaf1_T4	40064	-	0	11	0
Scaf1_T4	40157	+	0	18	0
Scaf1_T4	40158	-	0	17	0
Scaf1_T4	40167	+	0	19	0
Scaf1_T4	40168	-	0	16	0
Scaf1_T4	40189	+	0	17	0
Scaf1_T4	40190	-	0	19	0
Scaf1_T4	40192	+	0	20	0
Scaf1_T4	40193	-	0	19	0
Scaf1_T4	40216	+	0	20	0
Scaf1_T4	40217	-	0	16	0
Scaf1_T4	40231	+	1	19	0.05
Scaf1_T4	40232	-	0	18	0
Scaf1_T4	40236	+	0	18	0
Scaf1_T4	40237	-	1	16	0.0588235
Scaf1_T4	40242	+	0	18	0
Scaf1_T4	40243	-	0	16	0
Scaf1_T4	40260	+	0	17	0
Scaf1_T4	40261	-	0	16	0
Scaf1_T4	40393	+	0	10	0
Scaf1_T4	40394	-	0	16	0
Scaf1_T4	40413	+	0	11	0
Scaf1_T4	40414	-	0	19	0
Scaf1_T4	40454	+	0	13	0
Scaf1_T4	40455	-	0	21	0
Scaf1_T4	40458	+	0	13	0
Scaf1_T4	40459	-	0	21	0
Scaf1_T4	40461	+	0	13	0
Scaf1_T4	40462	-	0	19	0
Scaf1_T4	40506	+	0	21	0
Scaf1_T4	40507	-	0	17	0
Scaf1_T4	40539	+	1	21	0.0454545
Scaf1_T4	40540	-	0	20	0
Scaf1_T4	40590	+	0	22	0
Scaf1_T4	40591	-	0	13	0
Scaf1_T4	40626	+	1	16	0.0588235
Scaf1_T4	40627	-	0	11	0
Scaf1_T4	40735	+	0	17	0
Scaf1_T4	40736	-	1	13	0.0714286
Scaf1_T4	40752	+	0	19	0
Scaf1_T4	40753	-	0	15	0
Scaf1_T4	40756	+	0	19	0
Scaf1_T4	40757	-	1	14	0.0666667
Scaf1_T4	40819	+	0	18	0
Scaf1_T4	40820	-	0	10	0
Scaf1_T4	40853	+	0	20	0
Scaf1_T4	40854	-	0	9	0
Scaf1_T4	40881	+	0	16	0
Scaf1_T4	40882	-	0	12	0
Scaf1_T4	40930	+	0	18	0
Scaf1_T4	40931	-	0	11	0
Scaf1_T4	40956	+	1	14	0.0666667
Scaf1_T4	40957	-	0	11	0
Scaf1_T4	41066	+	1	19	0.05
Scaf1_T4	41067	-	0	14	0
Scaf1_T4	41146	+	0	17	0
Scaf1_T4	41147	-	0	19	0
Scaf1_T4	41159	+	0	19	0
Scaf1_T4	41160	-	0	19	0
Scaf1_T4	41164	+	0	19	0
Scaf1_T4	41165	-	0	19	0
Scaf1_T4	41190	+	0	22	0
Scaf1_T4	41191	-	0	15	0
Scaf1_T4	41280	+	0	16	0
Scaf1_T4	41281	-	0	16	0
Scaf1_T4	41310	+	3	14	0.176471
Scaf1_T4	41311	-	0	14	0
Scaf1_T4	41332	+	0	18	0
Scaf1_T4	41333	-	0	12	0
Scaf1_T4	41488	+	0	17	0
Scaf1_T4	41489	-	0	25	0
Scaf1_T4	41497	+	0	17	0
Scaf1_T4	41498	-	1	22	0.0434783
Scaf1_T4	41510	+	0	18	0
Scaf1_T4	41511	-	0	20	0
Scaf1_T4	41536	+	0	17	0
Scaf1_T4	41537	-	0	17	0
Scaf1_T4	41562	+	0	15	0
Scaf1_T4	41563	-	0	14	0
Scaf1_T4	41593	+	0	11	0
Scaf1_T4	41594	-	0	14	0
Scaf1_T4	41642	+	0	8	0
Scaf1_T4	41643	-	0	20	0
Scaf1_T4	41650	+	0	6	0
Scaf1_T4	41651	-	0	19	0
Scaf1_T4	41687	+	0	6	0
Scaf1_T4	41688	-	1	18	0.0526316
Scaf1_T4	41763	+	0	13	0
Scaf1_T4	41764	-	0	8	0
Scaf1_T4	41776	+	0	13	0
Scaf1_T4	41777	-	0	11	0
Scaf1_T4	41814	+	3	11	0.214286
Scaf1_T4	41815	-	0	12	0
Scaf1_T4	41824	+	0	14	0
Scaf1_T4	41825	-	0	12	0
Scaf1_T4	41834	+	0	15	0
Scaf1_T4	41835	-	7	4	0.636364
Scaf1_T4	41851	+	0	14	0
Scaf1_T4	41852	-	0	14	0
Scaf1_T4	41854	+	0	15	0
Scaf1_T4	41855	-	0	14	0
Scaf1_T4	41857	+	0	18	0
Scaf1_T4	41858	-	0	14	0
Scaf1_T4	41864	+	6	15	0.285714
Scaf1_T4	41865	-	0	14	0
Scaf1_T4	41974	+	1	22	0.0434783
Scaf1_T4	41975	-	0	12	0
Scaf1_T4	41976	+	2	21	0.0869565
Scaf1_T4	41977	-	0	10	0
Scaf1_T4	42107	+	0	21	0
Scaf1_T4	42108	-	0	12	0
Scaf1_T4	42114	+	0	21	0
Scaf1_T4	42115	-	0	12	0
Scaf1_T4	42151	+	0	23	0
Scaf1_T4	42152	-	0	11	0
Scaf1_T4	42184	+	2	15	0.117647
Scaf1_T4	42185	-	0	13	0
Scaf1_T4	42267	+	0	18	0
Scaf1_T4	42268	-	6	14	0.3
Scaf1_T4	42273	+	0	16	0
Scaf1_T4	42274	-	8	15	0.347826
Scaf1_T4	42294	+	0	18	0
Scaf1_T4	42295	-	0	23	0
Scaf1_T4	42303	+	0	19	0
Scaf1_T4	42304	-	0	22	0
Scaf1_T4	42499	+	0	10	0
Scaf1_T4	42500	-	0	25	0
Scaf1_T4	42538	+	0	15	0
Scaf1_T4	42539	-	3	20	0.130435
Scaf1_T4	42544	+	0	16	0
Scaf1_T4	42545	-	1	21	0.0454545
Scaf1_T4	42588	+	0	18	0
Scaf1_T4	42589	-	0	22	0
Scaf1_T4	42676	+	0	23	0
Scaf1_T4	42677	-	0	17	0
Scaf1_T4	42741	+	0	15	0
Scaf1_T4	42742	-	0	20	0
Scaf1_T4	42855	+	0	16	0
Scaf1_T4	42856	-	0	28	0
Scaf1_T4	42939	+	0	15	0
Scaf1_T4	42940	-	0	22	0
Scaf1_T4	43082	+	0	20	0
Scaf1_T4	43083	-	0	19	0
Scaf1_T4	43102	+	0	23	0
Scaf1_T4	43103	-	0	17	0
Scaf1_T4	43117	+	0	22	0
Scaf1_T4	43118	-	0	15	0
Scaf1_T4	43138	+	0	25	0
Scaf1_T4	43139	-	0	16	0
Scaf1_T4	43188	+	2	27	0.0689655
Scaf1_T4	43189	-	0	9	0
Scaf1_T4	43282	+	0	28	0
Scaf1_T4	43362	+	0	28	0
Scaf1_T4	43363	-	0	13	0
Scaf1_T4	43392	+	1	29	0.0333333
Scaf1_T4	43393	-	0	22	0
Scaf1_T4	43414	+	1	30	0.0322581
Scaf1_T4	43415	-	0	27	0
Scaf1_T4	43424	+	1	31	0.03125
Scaf1_T4	43425	-	0	27	0
Scaf1_T4	43519	+	0	24	0
Scaf1_T4	43520	-	0	14	0
Scaf1_T4	43525	+	0	21	0
Scaf1_T4	43526	-	0	15	0
Scaf1_T4	43565	+	0	11	0
Scaf1_T4	43566	-	0	13	0
Scaf1_T4	43609	+	1	15	0.0625
Scaf1_T4	43610	-	0	16	0
Scaf1_T4	43623	+	0	14	0
Scaf1_T4	43624	-	0	17	0
Scaf1_T4	43628	+	0	14	0
Scaf1_T4	43629	-	0	16	0
Scaf1_T4	43646	+	0	14	0
Scaf1_T4	43647	-	0	13	0
Scaf1_T4	43654	+	0	13	0
Scaf1_T4	43655	-	0	12	0
Scaf1_T4	43695	+	0	13	0
Scaf1_T4	43696	-	0	16	0
Scaf1_T4	43706	+	1	13	0.0714286
Scaf1_T4	43707	-	0	16	0
Scaf1_T4	43718	+	0	16	0
Scaf1_T4	43719	-	0	15	0
Scaf1_T4	43731	+	1	12	0.0769231
Scaf1_T4	43732	-	0	15	0
Scaf1_T4	43741	+	0	13	0
Scaf1_T4	43742	-	1	13	0.0714286
Scaf1_T4	43749	+	0	12	0
Scaf1_T4	43750	-	0	14	0
Scaf1_T4	43784	+	0	13	0
Scaf1_T4	43785	-	0	12	0
Scaf1_T4	43833	+	0	16	0
Scaf1_T4	43834	-	0	14	0
Scaf1_T4	43862	+	0	10	0
Scaf1_T4	43863	-	0	14	0
Scaf1_T4	43871	+	0	9	0
Scaf1_T4	43872	-	1	14	0.0666667
Scaf1_T4	43965	+	0	13	0
Scaf1_T4	43966	-	1	12	0.0769231
Scaf1_T4	44019	+	0	17	0
Scaf1_T4	44020	-	0	10	0
Scaf1_T4	44026	+	0	16	0
Scaf1_T4	44027	-	0	11	0
Scaf1_T4	44072	+	0	13	0
Scaf1_T4	44073	-	0	12	0
Scaf1_T4	44077	+	0	13	0
Scaf1_T4	44078	-	0	13	0
Scaf1_T4	44079	+	1	12	0.0769231
Scaf1_T4	44080	-	0	13	0
Scaf1_T4	44098	+	0	13	0
Scaf1_T4	44099	-	0	15	0
Scaf1_T4	44101	+	0	13	0
Scaf1_T4	44102	-	0	16	0
Scaf1_T4	44105	+	0	13	0
Scaf1_T4	44106	-	0	17	0
Scaf1_T4	44117	+	1	12	0.0769231
Scaf1_T4	44118	-	0	17	0
Scaf1_T4	44120	+	0	13	0
Scaf1_T4	44121	-	0	18	0
Scaf1_T4	44136	+	1	13	0.0714286
Scaf1_T4	44137	-	0	18	0
Scaf1_T4	44146	+	0	14	0
Scaf1_T4	44147	-	0	19	0
Scaf1_T4	44153	+	0	16	0
Scaf1_T4	44154	-	0	18	0
Scaf1_T4	44157	+	0	16	0
Scaf1_T4	44158	-	0	18	0
Scaf1_T4	44196	+	0	15	0
Scaf1_T4	44197	-	0	17	0
Scaf1_T4	44202	+	0	14	0
Scaf1_T4	44203	-	0	15	0
Scaf1_T4	44213	+	0	16	0
Scaf1_T4	44214	-	0	19	0
Scaf1_T4	44225	+	0	16	0
Scaf1_T4	44226	-	0	18	0
Scaf1_T4	44234	+	4	12	0.25
Scaf1_T4	44235	-	0	17	0
Scaf1_T4	44238	+	0	15	0
Scaf1_T4	44239	-	0	18	0
Scaf1_T4	44251	+	0	13	0
Scaf1_T4	44252	-	0	16	0
Scaf1_T4	44256	+	0	14	0
Scaf1_T4	44257	-	0	16	0
Scaf1_T4	44258	+	0	15	0
Scaf1_T4	44259	-	0	16	0
Scaf1_T4	44272	+	0	16	0
Scaf1_T4	44273	-	5	12	0.294118
Scaf1_T4	44287	+	0	16	0
Scaf1_T4	44288	-	0	20	0
Scaf1_T4	44372	+	6	14	0.3
Scaf1_T4	44373	-	0	20	0
Scaf1_T4	44391	+	0	19	0
Scaf1_T4	44392	-	0	19	0
Scaf1_T4	44397	+	0	17	0
Scaf1_T4	44398	-	0	18	0
Scaf1_T4	44400	+	1	15	0.0625
Scaf1_T4	44401	-	0	24	0
Scaf1_T4	44403	+	1	15	0.0625
Scaf1_T4	44404	-	0	23	0
Scaf1_T4	44406	+	2	15	0.117647
Scaf1_T4	44407	-	0	23	0
Scaf1_T4	44412	+	1	16	0.0588235
Scaf1_T4	44413	-	0	24	0
Scaf1_T4	44421	+	0	18	0
Scaf1_T4	44422	-	0	25	0
Scaf1_T4	44427	+	3	15	0.166667
Scaf1_T4	44428	-	0	24	0
Scaf1_T4	44432	+	1	16	0.0588235
Scaf1_T4	44433	-	0	24	0
Scaf1_T4	44455	+	1	12	0.0769231
Scaf1_T4	44456	-	0	23	0
Scaf1_T4	44459	+	0	14	0
Scaf1_T4	44460	-	0	22	0
Scaf1_T4	44469	+	0	14	0
Scaf1_T4	44470	-	0	21	0
Scaf1_T4	44472	+	0	14	0
Scaf1_T4	44473	-	6	16	0.272727
Scaf1_T4	44482	+	3	13	0.1875
Scaf1_T4	44483	-	0	22	0
Scaf1_T4	44498	+	7	10	0.411765
Scaf1_T4	44499	-	0	21	0
Scaf1_T4	44504	+	0	18	0
Scaf1_T4	44505	-	0	19	0
Scaf1_T4	44514	+	2	17	0.105263
Scaf1_T4	44515	-	0	20	0
Scaf1_T4	44527	+	2	15	0.117647
Scaf1_T4	44528	-	0	17	0
Scaf1_T4	44538	+	0	20	0
Scaf1_T4	44539	-	1	15	0.0625
Scaf1_T4	44553	+	0	16	0
Scaf1_T4	44554	-	0	14	0
Scaf1_T4	44556	+	0	16	0
Scaf1_T4	44557	-	0	15	0
Scaf1_T4	44575	+	3	13	0.1875
Scaf1_T4	44576	-	0	18	0
Scaf1_T4	44599	+	0	15	0
Scaf1_T4	44600	-	1	19	0.05
Scaf1_T4	44615	+	0	15	0
Scaf1_T4	44616	-	0	19	0
Scaf1_T4	44651	+	0	13	0
Scaf1_T4	44652	-	0	19	0
Scaf1_T4	44654	+	0	11	0
Scaf1_T4	44655	-	0	20	0
Scaf1_T4	44688	+	0	7	0
Scaf1_T4	44689	-	0	15	0
Scaf1_T4	44719	+	0	11	0
Scaf1_T4	44720	-	0	14	0
Scaf1_T4	44727	+	0	11	0
Scaf1_T4	44728	-	0	14	0
Scaf1_T4	44752	+	3	7	0.3
Scaf1_T4	44753	-	0	14	0
Scaf1_T4	44765	+	2	10	0.166667
Scaf1_T4	44766	-	0	14	0
Scaf1_T4	44779	+	0	12	0
Scaf1_T4	44780	-	1	13	0.0714286
Scaf1_T4	44786	+	0	13	0
Scaf1_T4	44787	-	7	8	0.466667
Scaf1_T4	44797	+	2	15	0.117647
Scaf1_T4	44798	-	0	13	0
Scaf1_T4	44816	+	3	13	0.1875
Scaf1_T4	44817	-	3	9	0.25
Scaf1_T4	44841	+	1	12	0.0769231
Scaf1_T4	44842	-	0	13	0
Scaf1_T4	44868	+	0	11	0
Scaf1_T4	44869	-	0	13	0
Scaf1_T4	44871	+	0	12	0
Scaf1_T4	44872	-	0	13	0
Scaf1_T4	44877	+	0	11	0
Scaf1_T4	44878	-	0	11	0
Scaf1_T4	44885	+	0	12	0
Scaf1_T4	44886	-	2	9	0.181818
Scaf1_T4	44907	+	0	13	0
Scaf1_T4	44908	-	3	8	0.272727
Scaf1_T4	44932	+	0	13	0
Scaf1_T4	44933	-	0	12	0
Scaf1_T4	45003	+	8	10	0.444444
Scaf1_T4	45004	-	0	8	0
Scaf1_T4	45016	+	8	11	0.421053
Scaf1_T4	45017	-	0	8	0
Scaf1_T4	45069	+	0	14	0
Scaf1_T4	45070	-	0	7	0
Scaf1_T4	45098	+	0	15	0
Scaf1_T4	45099	-	2	8	0.2
Scaf1_T4	45638	+	0	13	0
Scaf1_T4	45639	-	1	15	0.0625
Scaf1_T4	45645	+	0	14	0
Scaf1_T4	45646	-	0	19	0
Scaf1_T4	45698	+	0	18	0
Scaf1_T4	45699	-	0	20	0
Scaf1_T4	45725	+	0	19	0
Scaf1_T4	45726	-	7	19	0.269231
Scaf1_T4	45751	+	0	19	0
Scaf1_T4	45752	-	0	25	0
Scaf1_T4	45798	+	0	17	0
Scaf1_T4	45799	-	0	22	0
Scaf1_T4	45813	+	0	15	0
Scaf1_T4	45814	-	0	25	0
Scaf1_T4	45828	+	0	12	0
Scaf1_T4	45829	-	0	23	0
Scaf1_T4	45861	+	0	11	0
Scaf1_T4	45862	-	10	9	0.526316
Scaf1_T4	45894	+	0	18	0
Scaf1_T4	45895	-	0	17	0
Scaf1_T4	46058	+	0	10	0
Scaf1_T4	46059	-	2	14	0.125
Scaf1_T4	46184	+	0	12	0
Scaf1_T4	46185	-	0	27	0
Scaf1_T4	46196	+	0	16	0
Scaf1_T4	46197	-	0	26	0
[truncated: 1,046,576+ more rows]
