# Supplementary material for: Comparative multi-omics analyses reveal differential expression of key genes relevant for parasitism between non-encapsulated and encapsulated Trichinella
Source: Commun Biol. 2021 Jan 29;4:134. doi: 10.1038/s42003-021-01650-z (PMC7846577; doi:10.1038/s42003-021-01650-z)
Supplement: Supplementary file 7 — Supplementary Data 4 [file 42003_2021_1650_MOESM7_ESM.xlsx]

## Sheet: Ad stage
Scafford	Site	Strand	Number of methylated reads	Number of unmethylated reads	Methylation ratio
GL622784.1_T1	239	-	0	7	0
GL622784.1_T1	253	-	0	11	0
GL622784.1_T1	376	+	8	9	0.470588
GL622784.1_T1	377	-	0	14	0
GL622784.1_T1	418	+	0	10	0
GL622784.1_T1	419	-	0	12	0
GL622784.1_T1	431	+	0	8	0
GL622784.1_T1	432	-	0	14	0
GL622784.1_T1	485	+	0	6	0
GL622784.1_T1	486	-	0	8	0
GL622784.1_T1	520	+	0	13	0
GL622784.1_T1	521	-	0	9	0
GL622784.1_T1	584	+	1	4	0.2
GL622784.1_T1	585	-	0	5	0
GL622784.1_T1	602	-	0	6	0
GL622784.1_T1	642	-	0	11	0
GL622784.1_T1	655	-	0	10	0
GL622784.1_T1	666	-	1	8	0.111111
GL622784.1_T1	670	-	0	7	0
GL622784.1_T1	680	-	2	4	0.333333
GL622784.1_T1	782	-	0	6	0
GL622784.1_T1	818	-	0	8	0
GL622784.1_T1	823	-	0	7	0
GL622784.1_T1	844	-	0	7	0
GL622784.1_T1	1277	+	0	9	0
GL622784.1_T1	1278	-	0	15	0
GL622784.1_T1	1320	+	0	11	0
GL622784.1_T1	1321	-	0	15	0
GL622784.1_T1	1342	+	0	14	0
GL622784.1_T1	1343	-	0	12	0
GL622784.1_T1	1382	+	0	9	0
GL622784.1_T1	1404	+	1	8	0.111111
GL622784.1_T1	1511	+	0	32	0
GL622784.1_T1	1512	-	3	3	0.5
GL622784.1_T1	1554	+	0	32	0
GL622784.1_T1	1614	+	0	5	0
GL622784.1_T1	1660	+	0	12	0
GL622784.1_T1	1775	-	0	20	0
GL622784.1_T1	1839	-	0	6	0
GL622784.1_T1	1856	-	0	8	0
GL622784.1_T1	1859	-	0	11	0
GL622784.1_T1	1864	-	0	13	0
GL622784.1_T1	1867	-	0	13	0
GL622784.1_T1	1880	-	0	15	0
GL622784.1_T1	1891	-	3	14	0.176471
GL622784.1_T1	1906	-	0	19	0
GL622784.1_T1	1928	-	4	10	0.285714
GL622784.1_T1	1951	-	1	7	0.125
GL622784.1_T1	1962	-	1	4	0.2
GL622784.1_T1	1996	-	0	7	0
GL622784.1_T1	2010	-	0	7	0
GL622784.1_T1	2096	+	1	11	0.0833333
GL622784.1_T1	2121	+	2	18	0.1
GL622784.1_T1	2181	+	0	22	0
GL622784.1_T1	2182	-	0	10	0
GL622784.1_T1	2185	+	7	15	0.318182
GL622784.1_T1	2186	-	0	12	0
GL622784.1_T1	2230	+	0	13	0
GL622784.1_T1	2231	-	0	28	0
GL622784.1_T1	2243	+	1	16	0.0588235
GL622784.1_T1	2244	-	0	39	0
GL622784.1_T1	2295	+	7	49	0.125
GL622784.1_T1	2296	-	12	54	0.181818
GL622784.1_T1	2316	+	36	27	0.571429
GL622784.1_T1	2317	-	2	69	0.028169
GL622784.1_T1	2345	+	3	56	0.0508475
GL622784.1_T1	2346	-	0	87	0
GL622784.1_T1	2347	+	14	46	0.233333
GL622784.1_T1	2348	-	0	87	0
GL622784.1_T1	2357	+	0	53	0
GL622784.1_T1	2358	-	8	81	0.0898876
GL622784.1_T1	2379	+	1	45	0.0217391
GL622784.1_T1	2380	-	1	80	0.0123457
GL622784.1_T1	2403	+	8	30	0.210526
GL622784.1_T1	2404	-	4	85	0.0449438
GL622784.1_T1	2410	+	0	35	0
GL622784.1_T1	2411	-	1	78	0.0126582
GL622784.1_T1	2414	+	0	38	0
GL622784.1_T1	2415	-	7	66	0.0958904
GL622784.1_T1	2445	+	8	31	0.205128
GL622784.1_T1	2446	-	0	81	0
GL622784.1_T1	2508	+	10	37	0.212766
GL622784.1_T1	2509	-	1	101	0.00980392
GL622784.1_T1	2521	+	1	45	0.0217391
GL622784.1_T1	2522	-	1	91	0.0108696
GL622784.1_T1	2597	+	0	14	0
GL622784.1_T1	2598	-	0	30	0
GL622784.1_T1	2775	-	0	11	0
GL622784.1_T1	2793	-	1	9	0.1
GL622784.1_T1	2804	-	0	5	0
GL622784.1_T1	3012	-	0	6	0
GL622784.1_T1	3102	+	1	19	0.05
GL622784.1_T1	3103	-	1	41	0.0238095
GL622784.1_T1	3134	+	5	16	0.238095
GL622784.1_T1	3135	-	0	60	0
GL622784.1_T1	3152	+	0	19	0
GL622784.1_T1	3153	-	30	34	0.46875
GL622784.1_T1	3185	+	0	9	0
GL622784.1_T1	3186	-	0	59	0
GL622784.1_T1	3201	+	0	11	0
GL622784.1_T1	3202	-	1	50	0.0196078
GL622784.1_T1	3215	+	0	14	0
GL622784.1_T1	3216	-	4	46	0.08
GL622784.1_T1	3240	+	0	16	0
GL622784.1_T1	3241	-	2	40	0.047619
GL622784.1_T1	3254	+	0	19	0
GL622784.1_T1	3255	-	7	34	0.170732
GL622784.1_T1	3359	+	0	5	0
GL622784.1_T1	3360	-	0	18	0
GL622784.1_T1	3379	+	0	12	0
GL622784.1_T1	3380	-	2	15	0.117647
GL622784.1_T1	3431	+	0	12	0
GL622784.1_T1	3432	-	2	9	0.181818
GL622784.1_T1	3700	-	14	40	0.259259
GL622784.1_T1	3723	-	1	56	0.0175439
GL622784.1_T1	3791	+	1	8	0.111111
GL622784.1_T1	3792	-	1	71	0.0138889
GL622784.1_T1	3802	+	0	11	0
GL622784.1_T1	3803	-	38	37	0.506667
GL622784.1_T1	3808	+	6	6	0.5
GL622784.1_T1	3809	-	3	72	0.04
GL622784.1_T1	3811	+	0	12	0
GL622784.1_T1	3812	-	1	76	0.012987
GL622784.1_T1	3847	+	0	24	0
GL622784.1_T1	3848	-	1	79	0.0125
GL622784.1_T1	3851	+	0	24	0
GL622784.1_T1	3852	-	27	54	0.333333
GL622784.1_T1	3858	+	0	22	0
GL622784.1_T1	3859	-	1	85	0.0116279
GL622784.1_T1	3874	+	3	20	0.130435
GL622784.1_T1	3875	-	9	75	0.107143
GL622784.1_T1	3881	+	0	24	0
GL622784.1_T1	3882	-	20	69	0.224719
GL622784.1_T1	3893	+	1	23	0.0416667
GL622784.1_T1	3894	-	3	90	0.0322581
GL622784.1_T1	3939	+	0	19	0
GL622784.1_T1	3940	-	1	65	0.0151515
GL622784.1_T1	3945	+	1	20	0.047619
GL622784.1_T1	3946	-	3	58	0.0491803
GL622784.1_T1	3994	+	8	26	0.235294
GL622784.1_T1	3995	-	0	62	0
GL622784.1_T1	4026	+	2	39	0.0487805
GL622784.1_T1	4027	-	2	58	0.0333333
GL622784.1_T1	4042	+	0	35	0
GL622784.1_T1	4043	-	1	60	0.0163934
GL622784.1_T1	4058	+	13	18	0.419355
GL622784.1_T1	4059	-	1	53	0.0185185
GL622784.1_T1	4104	+	0	20	0
GL622784.1_T1	4105	-	3	32	0.0857143
GL622784.1_T1	4111	+	0	22	0
GL622784.1_T1	4112	-	4	33	0.108108
GL622784.1_T1	4115	+	0	21	0
GL622784.1_T1	4116	-	18	17	0.514286
GL622784.1_T1	4118	+	0	22	0
GL622784.1_T1	4119	-	18	18	0.5
GL622784.1_T1	4135	+	15	14	0.517241
GL622784.1_T1	4136	-	4	38	0.0952381
GL622784.1_T1	4154	+	1	34	0.0285714
GL622784.1_T1	4155	-	7	38	0.155556
GL622784.1_T1	4167	+	6	30	0.166667
GL622784.1_T1	4168	-	15	33	0.3125
GL622784.1_T1	4197	+	1	32	0.030303
GL622784.1_T1	4198	-	21	30	0.411765
GL622784.1_T1	4209	+	8	19	0.296296
GL622784.1_T1	4210	-	3	50	0.0566038
GL622784.1_T1	4226	+	0	24	0
GL622784.1_T1	4227	-	9	44	0.169811
GL622784.1_T1	4269	+	5	11	0.3125
GL622784.1_T1	4270	-	1	54	0.0181818
GL622784.1_T1	4273	+	4	19	0.173913
GL622784.1_T1	4274	-	7	45	0.134615
GL622784.1_T1	4279	+	0	25	0
GL622784.1_T1	4280	-	22	46	0.323529
GL622784.1_T1	4317	+	3	27	0.1
GL622784.1_T1	4318	-	5	64	0.0724638
GL622784.1_T1	4351	+	5	25	0.166667
GL622784.1_T1	4352	-	22	29	0.431373
GL622784.1_T1	4353	+	1	29	0.0333333
GL622784.1_T1	4354	-	0	52	0
GL622784.1_T1	4359	+	2	24	0.0769231
GL622784.1_T1	4360	-	31	17	0.645833
GL622784.1_T1	4372	+	12	9	0.571429
GL622784.1_T1	4373	-	0	42	0
GL622784.1_T1	4430	+	1	29	0.0333333
GL622784.1_T1	4431	-	1	45	0.0217391
GL622784.1_T1	4446	+	2	26	0.0714286
GL622784.1_T1	4447	-	0	43	0
GL622784.1_T1	4482	+	0	31	0
GL622784.1_T1	4483	-	0	34	0
GL622784.1_T1	4500	+	8	14	0.363636
GL622784.1_T1	4501	-	1	21	0.0454545
GL622784.1_T1	4536	+	3	14	0.176471
GL622784.1_T1	4537	-	0	11	0
GL622784.1_T1	4615	+	4	47	0.0784314
GL622784.1_T1	4616	-	0	5	0
GL622784.1_T1	4647	+	15	44	0.254237
GL622784.1_T1	4648	-	0	11	0
GL622784.1_T1	4650	+	0	61	0
GL622784.1_T1	4651	-	0	12	0
GL622784.1_T1	4710	+	0	35	0
GL622784.1_T1	4711	-	8	27	0.228571
GL622784.1_T1	4747	+	5	16	0.238095
GL622784.1_T1	4748	-	4	32	0.111111
GL622784.1_T1	4771	+	0	36	0
GL622784.1_T1	4772	-	0	33	0
GL622784.1_T1	4776	+	1	26	0.037037
GL622784.1_T1	4777	-	6	19	0.24
GL622784.1_T1	4780	+	8	29	0.216216
GL622784.1_T1	4781	-	5	18	0.217391
GL622784.1_T1	4794	+	1	42	0.0232558
GL622784.1_T1	4795	-	1	11	0.0833333
GL622784.1_T1	4796	+	3	41	0.0681818
GL622784.1_T1	4797	-	1	10	0.0909091
GL622784.1_T1	4807	+	1	48	0.0204082
GL622784.1_T1	4808	-	0	15	0
GL622784.1_T1	4844	+	0	42	0
GL622784.1_T1	4845	-	8	17	0.32
GL622784.1_T1	4847	+	1	38	0.025641
GL622784.1_T1	4848	-	2	27	0.0689655
GL622784.1_T1	4851	+	1	38	0.025641
GL622784.1_T1	4852	-	3	30	0.0909091
GL622784.1_T1	4853	+	0	39	0
GL622784.1_T1	4854	-	3	30	0.0909091
GL622784.1_T1	4856	+	1	33	0.0294118
GL622784.1_T1	4857	-	2	32	0.0588235
GL622784.1_T1	4868	+	0	29	0
GL622784.1_T1	4869	-	16	32	0.333333
GL622784.1_T1	4881	+	2	21	0.0869565
GL622784.1_T1	4882	-	13	45	0.224138
GL622784.1_T1	4902	+	3	6	0.333333
GL622784.1_T1	4903	-	1	49	0.02
GL622784.1_T1	4904	+	0	9	0
GL622784.1_T1	4905	-	1	49	0.02
GL622784.1_T1	4909	+	0	7	0
GL622784.1_T1	4910	-	0	51	0
GL622784.1_T1	4924	-	6	58	0.09375
GL622784.1_T1	4945	-	0	55	0
GL622784.1_T1	4963	-	8	36	0.181818
GL622784.1_T1	4974	-	7	36	0.162791
GL622784.1_T1	4988	-	0	39	0
GL622784.1_T1	4999	-	0	36	0
GL622784.1_T1	5025	-	2	18	0.1
GL622784.1_T1	5031	-	1	19	0.05
GL622784.1_T1	5114	-	1	39	0.025
GL622784.1_T1	5140	-	5	33	0.131579
GL622784.1_T1	5145	-	0	32	0
GL622784.1_T1	5183	-	0	11	0
GL622784.1_T1	5191	-	1	8	0.111111
GL622784.1_T1	5196	-	0	9	0
GL622784.1_T1	5264	+	1	13	0.0714286
GL622784.1_T1	5265	-	4	26	0.133333
GL622784.1_T1	5268	+	4	10	0.285714
GL622784.1_T1	5269	-	0	30	0
GL622784.1_T1	5282	+	0	17	0
GL622784.1_T1	5283	-	13	18	0.419355
GL622784.1_T1	5300	+	4	13	0.235294
GL622784.1_T1	5301	-	0	36	0
GL622784.1_T1	5315	+	0	14	0
GL622784.1_T1	5316	-	1	29	0.0333333
GL622784.1_T1	5383	+	18	30	0.375
GL622784.1_T1	5384	-	2	35	0.0540541
GL622784.1_T1	5473	+	54	154	0.259615
GL622784.1_T1	5474	-	17	25	0.404762
GL622784.1_T1	5531	+	1	58	0.0169492
GL622784.1_T1	5532	-	0	11	0
GL622784.1_T1	5544	+	31	67	0.316327
GL622784.1_T1	5545	-	8	13	0.380952
GL622784.1_T1	5570	+	0	180	0
GL622784.1_T1	5571	-	0	33	0
GL622784.1_T1	5575	+	7	155	0.0432099
GL622784.1_T1	5576	-	0	33	0
GL622784.1_T1	5577	+	4	164	0.0238095
GL622784.1_T1	5578	-	0	29	0
GL622784.1_T1	5585	+	2	204	0.00970874
GL622784.1_T1	5586	-	12	17	0.413793
GL622784.1_T1	5605	+	1	220	0.00452489
GL622784.1_T1	5606	-	1	30	0.0322581
GL622784.1_T1	5617	+	3	205	0.0144231
GL622784.1_T1	5618	-	4	27	0.129032
GL622784.1_T1	5643	+	1	109	0.00909091
GL622784.1_T1	5644	-	1	12	0.0769231
GL622784.1_T1	5645	+	0	103	0
GL622784.1_T1	5646	-	0	12	0
GL622784.1_T1	5652	+	1	85	0.0116279
GL622784.1_T1	5653	-	1	7	0.125
GL622784.1_T1	5678	+	9	33	0.214286
GL622784.1_T1	5679	-	0	9	0
GL622784.1_T1	5957	+	0	5	0
GL622784.1_T1	5958	-	0	7	0
GL622784.1_T1	5985	+	0	17	0
GL622784.1_T1	5986	-	1	4	0.2
GL622784.1_T1	6015	+	12	17	0.413793
GL622784.1_T1	6016	-	0	5	0
GL622784.1_T1	6043	+	0	49	0
GL622784.1_T1	6044	-	0	6	0
GL622784.1_T1	6130	+	1	35	0.0277778
GL622784.1_T1	6131	-	8	16	0.333333
GL622784.1_T1	6161	+	0	25	0
GL622784.1_T1	6162	-	4	28	0.125
GL622784.1_T1	6163	+	0	24	0
GL622784.1_T1	6164	-	7	43	0.14
GL622784.1_T1	6179	+	0	20	0
GL622784.1_T1	6180	-	11	38	0.22449
GL622784.1_T1	6193	+	0	19	0
GL622784.1_T1	6194	-	22	26	0.458333
GL622784.1_T1	6927	+	0	7	0
GL622784.1_T1	7131	+	0	16	0
GL622784.1_T1	7250	+	0	20	0
GL622784.1_T1	7268	+	0	23	0
GL622784.1_T1	7432	+	0	24	0
GL622784.1_T1	7433	-	0	12	0
GL622784.1_T1	7463	+	1	23	0.0416667
GL622784.1_T1	7464	-	0	12	0
GL622784.1_T1	7558	+	0	17	0
GL622784.1_T1	7559	-	0	10	0
GL622784.1_T1	7576	+	0	19	0
GL622784.1_T1	7577	-	2	9	0.181818
GL622784.1_T1	7612	+	3	12	0.2
GL622784.1_T1	7613	-	0	14	0
GL622784.1_T1	7626	+	0	13	0
GL622784.1_T1	7627	-	0	13	0
GL622784.1_T1	7649	+	3	5	0.375
GL622784.1_T1	7650	-	0	9	0
GL622784.1_T1	7713	+	0	6	0
GL622784.1_T1	7719	+	2	6	0.25
GL622784.1_T1	7746	+	1	10	0.0909091
GL622784.1_T1	7762	+	0	14	0
GL622784.1_T1	7801	+	0	10	0
GL622784.1_T1	7815	+	0	19	0
GL622784.1_T1	7857	+	0	74	0
GL622784.1_T1	7921	+	0	42	0
GL622784.1_T1	7937	+	0	12	0
GL622784.1_T1	7964	+	0	8	0
GL622784.1_T1	7970	+	2	6	0.25
GL622784.1_T1	8103	+	0	5	0
GL622784.1_T1	8104	-	1	9	0.1
GL622784.1_T1	8167	+	0	18	0
GL622784.1_T1	8168	-	0	13	0
GL622784.1_T1	8248	+	0	26	0
GL622784.1_T1	8249	-	0	12	0
GL622784.1_T1	8343	+	0	41	0
GL622784.1_T1	8344	-	0	7	0
GL622784.1_T1	8370	+	0	38	0
GL622784.1_T1	8567	+	0	83	0
GL622784.1_T1	8568	-	0	17	0
GL622784.1_T1	8576	+	0	84	0
GL622784.1_T1	8577	-	0	20	0
GL622784.1_T1	8583	+	0	83	0
GL622784.1_T1	8584	-	0	17	0
GL622784.1_T1	8598	+	0	85	0
GL622784.1_T1	8599	-	0	25	0
GL622784.1_T1	8611	+	1	82	0.0120482
GL622784.1_T1	8612	-	0	25	0
GL622784.1_T1	8671	+	0	62	0
GL622784.1_T1	8672	-	0	17	0
GL622784.1_T1	8692	+	0	65	0
GL622784.1_T1	8693	-	0	9	0
GL622784.1_T1	8748	+	0	68	0
GL622784.1_T1	8749	-	0	9	0
GL622784.1_T1	8835	+	0	34	0
GL622784.1_T1	8836	-	0	20	0
GL622784.1_T1	8847	+	0	37	0
GL622784.1_T1	8848	-	0	20	0
GL622784.1_T1	8865	+	0	44	0
GL622784.1_T1	8866	-	0	18	0
GL622784.1_T1	8916	+	0	42	0
GL622784.1_T1	8917	-	0	19	0
GL622784.1_T1	8921	+	0	36	0
GL622784.1_T1	8922	-	0	18	0
GL622784.1_T1	8990	+	1	22	0.0434783
GL622784.1_T1	8991	-	0	19	0
GL622784.1_T1	8998	+	0	28	0
GL622784.1_T1	8999	-	0	19	0
GL622784.1_T1	9021	+	1	30	0.0322581
GL622784.1_T1	9022	-	0	18	0
GL622784.1_T1	9231	+	0	10	0
GL622784.1_T1	9232	-	0	11	0
GL622784.1_T1	9247	+	0	9	0
GL622784.1_T1	9248	-	0	10	0
GL622784.1_T1	9304	+	0	13	0
GL622784.1_T1	9305	-	0	13	0
GL622784.1_T1	9368	+	0	33	0
GL622784.1_T1	9369	-	0	11	0
GL622784.1_T1	9427	+	0	51	0
GL622784.1_T1	9428	-	0	17	0
GL622784.1_T1	9464	+	0	48	0
GL622784.1_T1	9465	-	0	24	0
GL622784.1_T1	9475	+	0	47	0
GL622784.1_T1	9476	-	0	24	0
GL622784.1_T1	9485	+	0	47	0
GL622784.1_T1	9486	-	0	24	0
GL622784.1_T1	9489	+	0	48	0
GL622784.1_T1	9490	-	0	24	0
GL622784.1_T1	9510	+	1	41	0.0238095
GL622784.1_T1	9511	-	0	23	0
GL622784.1_T1	9521	+	0	45	0
GL622784.1_T1	9522	-	1	24	0.04
GL622784.1_T1	9528	+	0	46	0
GL622784.1_T1	9529	-	0	25	0
GL622784.1_T1	9531	+	0	49	0
GL622784.1_T1	9532	-	0	25	0
GL622784.1_T1	9550	+	0	48	0
GL622784.1_T1	9551	-	0	20	0
GL622784.1_T1	9590	+	0	46	0
GL622784.1_T1	9591	-	1	25	0.0384615
GL622784.1_T1	9677	+	0	16	0
GL622784.1_T1	9678	-	0	27	0
GL622784.1_T1	9771	+	0	10	0
GL622784.1_T1	9772	-	0	13	0
GL622784.1_T1	10024	+	0	14	0
GL622784.1_T1	10025	-	0	16	0
GL622784.1_T1	10065	+	0	14	0
GL622784.1_T1	10066	-	0	7	0
GL622784.1_T1	10136	+	0	9	0
GL622784.1_T1	10137	-	0	13	0
GL622784.1_T1	10274	+	4	15	0.210526
GL622784.1_T1	10275	-	0	18	0
GL622784.1_T1	10319	+	4	17	0.190476
GL622784.1_T1	10320	-	0	17	0
GL622784.1_T1	10333	+	0	20	0
GL622784.1_T1	10334	-	0	14	0
GL622784.1_T1	10339	+	0	15	0
GL622784.1_T1	10340	-	0	15	0
GL622784.1_T1	10349	+	3	10	0.230769
GL622784.1_T1	10350	-	0	15	0
GL622784.1_T1	10352	+	0	12	0
GL622784.1_T1	10353	-	0	14	0
GL622784.1_T1	10364	+	0	11	0
GL622784.1_T1	10365	-	10	6	0.625
GL622784.1_T1	10374	+	0	5	0
GL622784.1_T1	10375	-	0	20	0
GL622784.1_T1	10379	+	0	7	0
GL622784.1_T1	10380	-	0	20	0
GL622784.1_T1	10386	+	1	5	0.166667
GL622784.1_T1	10387	-	0	21	0
GL622784.1_T1	10400	+	0	12	0
GL622784.1_T1	10401	-	0	24	0
GL622784.1_T1	10432	+	0	49	0
GL622784.1_T1	10433	-	0	48	0
GL622784.1_T1	10455	+	1	74	0.0133333
GL622784.1_T1	10456	-	4	53	0.0701754
GL622784.1_T1	10502	+	1	80	0.0123457
GL622784.1_T1	10503	-	0	99	0
GL622784.1_T1	10520	+	5	69	0.0675676
GL622784.1_T1	10521	-	0	109	0
GL622784.1_T1	10553	+	13	33	0.282609
GL622784.1_T1	10554	-	5	97	0.0490196
GL622784.1_T1	10582	+	0	50	0
GL622784.1_T1	10583	-	9	81	0.1
GL622784.1_T1	10597	+	2	51	0.0377358
GL622784.1_T1	10598	-	26	59	0.305882
GL622784.1_T1	10610	+	1	54	0.0181818
GL622784.1_T1	10611	-	0	87	0
GL622784.1_T1	10645	+	28	43	0.394366
GL622784.1_T1	10646	-	0	105	0
GL622784.1_T1	10648	+	2	65	0.0298507
GL622784.1_T1	10649	-	0	108	0
GL622784.1_T1	10668	+	3	58	0.0491803
GL622784.1_T1	10669	-	14	110	0.112903
GL622784.1_T1	10677	+	1	52	0.0188679
GL622784.1_T1	10678	-	2	125	0.015748
GL622784.1_T1	10693	+	2	41	0.0465116
GL622784.1_T1	10694	-	22	105	0.173228
GL622784.1_T1	10774	+	2	27	0.0689655
GL622784.1_T1	10775	-	22	107	0.170543
GL622784.1_T1	10778	+	8	22	0.266667
GL622784.1_T1	10779	-	1	122	0.00813008
GL622784.1_T1	10786	+	12	22	0.352941
GL622784.1_T1	10787	-	0	124	0
GL622784.1_T1	10857	+	4	27	0.129032
GL622784.1_T1	10858	-	27	68	0.284211
GL622784.1_T1	10874	+	3	23	0.115385
GL622784.1_T1	10875	-	10	93	0.0970874
GL622784.1_T1	10896	+	16	14	0.533333
GL622784.1_T1	10897	-	13	109	0.106557
GL622784.1_T1	10910	+	0	31	0
GL622784.1_T1	10911	-	1	139	0.00714286
GL622784.1_T1	10923	+	3	31	0.0882353
GL622784.1_T1	10924	-	0	141	0
GL622784.1_T1	10959	+	3	40	0.0697674
GL622784.1_T1	10960	-	4	145	0.0268456
GL622784.1_T1	10994	+	6	38	0.136364
GL622784.1_T1	10995	-	1	107	0.00925926
GL622784.1_T1	10997	+	0	45	0
GL622784.1_T1	10998	-	4	103	0.0373832
GL622784.1_T1	11070	+	0	41	0
GL622784.1_T1	11071	-	0	121	0
GL622784.1_T1	11124	+	3	22	0.12
GL622784.1_T1	11125	-	3	98	0.029703
GL622784.1_T1	11126	+	1	27	0.0357143
GL622784.1_T1	11127	-	7	94	0.0693069
GL622784.1_T1	11153	+	0	27	0
GL622784.1_T1	11154	-	43	46	0.483146
GL622784.1_T1	11156	+	4	22	0.153846
GL622784.1_T1	11157	-	1	89	0.0111111
GL622784.1_T1	11182	+	0	31	0
GL622784.1_T1	11183	-	4	88	0.0434783
GL622784.1_T1	11271	+	3	39	0.0714286
GL622784.1_T1	11272	-	2	105	0.0186916
GL622784.1_T1	11324	+	0	25	0
GL622784.1_T1	11325	-	5	63	0.0735294
GL622784.1_T1	11361	+	0	32	0
GL622784.1_T1	11362	-	3	61	0.046875
GL622784.1_T1	11384	+	10	25	0.285714
GL622784.1_T1	11385	-	0	71	0
GL622784.1_T1	11401	+	2	34	0.0555556
GL622784.1_T1	11402	-	5	70	0.0666667
GL622784.1_T1	11535	+	0	15	0
GL622784.1_T1	11536	-	7	83	0.0777778
GL622784.1_T1	11554	+	2	12	0.142857
GL622784.1_T1	11555	-	1	80	0.0123457
GL622784.1_T1	11556	+	0	14	0
GL622784.1_T1	11557	-	1	79	0.0125
GL622784.1_T1	11560	+	2	13	0.133333
GL622784.1_T1	11561	-	5	73	0.0641026
GL622784.1_T1	11580	+	0	18	0
GL622784.1_T1	11581	-	0	72	0
GL622784.1_T1	11611	+	0	17	0
GL622784.1_T1	11612	-	3	60	0.047619
GL622784.1_T1	11768	+	1	42	0.0232558
GL622784.1_T1	11769	-	0	94	0
GL622784.1_T1	11794	+	3	35	0.0789474
GL622784.1_T1	11795	-	0	79	0
GL622784.1_T1	11832	+	0	12	0
GL622784.1_T1	11833	-	0	27	0
GL622784.1_T1	11861	+	0	14	0
GL622784.1_T1	11862	-	0	16	0
GL622784.1_T1	11878	+	4	16	0.2
GL622784.1_T1	11879	-	0	23	0
GL622784.1_T1	11906	+	7	26	0.212121
GL622784.1_T1	11907	-	0	57	0
GL622784.1_T1	11958	+	0	17	0
GL622784.1_T1	11959	-	7	47	0.12963
GL622784.1_T1	12530	+	0	6	0
GL622784.1_T1	12531	-	0	10	0
GL622784.1_T1	12540	+	0	8	0
GL622784.1_T1	12541	-	1	11	0.0833333
GL622784.1_T1	12682	+	0	24	0
GL622784.1_T1	12683	-	0	28	0
GL622784.1_T1	12855	+	1	34	0.0285714
GL622784.1_T1	12856	-	0	17	0
GL622784.1_T1	12938	+	0	18	0
GL622784.1_T1	12939	-	1	8	0.111111
GL622784.1_T1	13186	+	0	7	0
GL622784.1_T1	13307	+	0	7	0
GL622784.1_T1	13369	+	3	6	0.333333
GL622784.1_T1	13370	-	0	6	0
GL622784.1_T1	13374	+	0	9	0
GL622784.1_T1	13375	-	1	5	0.166667
GL622784.1_T1	13594	+	2	25	0.0740741
GL622784.1_T1	13609	+	5	40	0.111111
GL622784.1_T1	13619	+	0	48	0
GL622784.1_T1	13650	+	1	50	0.0196078
GL622784.1_T1	13651	-	0	5	0
GL622784.1_T1	13656	+	0	50	0
GL622784.1_T1	13762	+	0	43	0
GL622784.1_T1	13763	-	0	19	0
GL622784.1_T1	13771	+	5	58	0.0793651
GL622784.1_T1	13772	-	6	20	0.230769
GL622784.1_T1	13792	+	21	42	0.333333
GL622784.1_T1	13793	-	0	30	0
GL622784.1_T1	13903	+	0	8	0
GL622784.1_T1	13904	-	0	24	0
GL622784.1_T1	13962	+	0	23	0
GL622784.1_T1	13963	-	0	41	0
GL622784.1_T1	14051	+	0	8	0
GL622784.1_T1	14052	-	6	21	0.222222
GL622784.1_T1	14066	+	1	6	0.142857
GL622784.1_T1	14067	-	4	28	0.125
GL622784.1_T1	14188	+	0	19	0
GL622784.1_T1	14189	-	12	46	0.206897
GL622784.1_T1	14229	+	2	25	0.0740741
GL622784.1_T1	14230	-	5	75	0.0625
GL622784.1_T1	14251	+	1	34	0.0285714
GL622784.1_T1	14252	-	2	63	0.0307692
GL622784.1_T1	14257	+	4	30	0.117647
GL622784.1_T1	14258	-	0	65	0
GL622784.1_T1	14262	+	0	34	0
GL622784.1_T1	14263	-	0	61	0
GL622784.1_T1	14275	+	1	31	0.03125
GL622784.1_T1	14276	-	5	54	0.0847458
GL622784.1_T1	14305	+	1	34	0.0285714
GL622784.1_T1	14306	-	0	43	0
GL622784.1_T1	14310	+	1	34	0.0285714
GL622784.1_T1	14311	-	7	37	0.159091
GL622784.1_T1	14345	+	0	35	0
GL622784.1_T1	14346	-	3	53	0.0535714
GL622784.1_T1	14376	+	0	41	0
GL622784.1_T1	14377	-	13	58	0.183099
GL622784.1_T1	14422	+	0	40	0
GL622784.1_T1	14423	-	0	72	0
GL622784.1_T1	14435	+	0	38	0
GL622784.1_T1	14436	-	0	72	0
GL622784.1_T1	14470	+	0	28	0
GL622784.1_T1	14471	-	2	54	0.0357143
GL622784.1_T1	14476	+	0	26	0
GL622784.1_T1	14477	-	0	57	0
GL622784.1_T1	14478	+	0	22	0
GL622784.1_T1	14479	-	0	57	0
GL622784.1_T1	14511	+	0	29	0
GL622784.1_T1	14512	-	1	45	0.0217391
GL622784.1_T1	14517	+	0	22	0
GL622784.1_T1	14518	-	1	45	0.0217391
GL622784.1_T1	14614	-	4	37	0.097561
GL622784.1_T1	14618	-	1	40	0.0243902
GL622784.1_T1	14625	-	3	44	0.0638298
GL622784.1_T1	14627	-	0	47	0
GL622784.1_T1	14633	-	2	48	0.04
GL622784.1_T1	14644	-	1	51	0.0192308
GL622784.1_T1	14654	-	0	44	0
GL622784.1_T1	14676	-	0	34	0
GL622784.1_T1	14823	+	0	5	0
GL622784.1_T1	14824	-	0	9	0
GL622784.1_T1	14890	-	0	12	0
GL622784.1_T1	14933	-	0	8	0
GL622784.1_T1	14936	+	0	5	0
GL622784.1_T1	14937	-	0	9	0
GL622784.1_T1	14939	+	0	5	0
GL622784.1_T1	14940	-	0	9	0
GL622784.1_T1	14948	+	0	8	0
GL622784.1_T1	14949	-	0	11	0
GL622784.1_T1	14969	+	0	10	0
GL622784.1_T1	14970	-	0	18	0
GL622784.1_T1	14978	+	0	14	0
GL622784.1_T1	14979	-	0	22	0
GL622784.1_T1	14985	+	0	14	0
GL622784.1_T1	14986	-	0	24	0
GL622784.1_T1	15015	+	0	18	0
GL622784.1_T1	15016	-	1	25	0.0384615
GL622784.1_T1	15018	+	0	16	0
GL622784.1_T1	15019	-	0	31	0
GL622784.1_T1	15052	+	0	8	0
GL622784.1_T1	15053	-	1	19	0.05
GL622784.1_T1	15075	+	0	8	0
GL622784.1_T1	15076	-	0	12	0
GL622784.1_T1	15117	+	1	6	0.142857
GL622784.1_T1	15118	-	0	13	0
GL622784.1_T1	15138	+	0	10	0
GL622784.1_T1	15139	-	0	20	0
GL622784.1_T1	15163	+	1	10	0.0909091
GL622784.1_T1	15164	-	0	24	0
GL622784.1_T1	15219	+	0	5	0
GL622784.1_T1	15220	-	0	12	0
GL622784.1_T1	15226	-	0	8	0
GL622784.1_T1	15233	-	0	7	0
GL622784.1_T1	15236	-	0	6	0
GL622784.1_T1	15252	-	0	5	0
GL622784.1_T1	15275	+	0	5	0
GL622784.1_T1	15276	-	0	6	0
GL622784.1_T1	15277	+	0	5	0
GL622784.1_T1	15278	-	0	6	0
GL622784.1_T1	15312	+	0	9	0
GL622784.1_T1	15313	-	0	11	0
GL622784.1_T1	15361	+	0	8	0
GL622784.1_T1	15362	-	1	16	0.0588235
GL622784.1_T1	15379	+	0	5	0
GL622784.1_T1	15380	-	0	13	0
GL622784.1_T1	15381	+	0	5	0
GL622784.1_T1	15382	-	0	13	0
GL622784.1_T1	15399	-	1	13	0.0714286
GL622784.1_T1	15404	-	0	13	0
GL622784.1_T1	15408	-	3	15	0.166667
GL622784.1_T1	15485	-	0	50	0
GL622784.1_T1	15491	-	0	50	0
GL622784.1_T1	15531	-	0	31	0
GL622784.1_T1	15543	-	0	25	0
GL622784.1_T1	15638	-	0	54	0
GL622784.1_T1	15856	+	0	16	0
GL622784.1_T1	15941	+	0	13	0
GL622784.1_T1	15974	+	0	20	0
GL622784.1_T1	16035	+	0	11	0
GL622784.1_T1	16092	+	0	13	0
GL622784.1_T1	16093	-	1	4	0.2
GL622784.1_T1	16106	+	0	14	0
GL622784.1_T1	16107	-	1	8	0.111111
GL622784.1_T1	16126	+	0	14	0
GL622784.1_T1	16127	-	0	14	0
GL622784.1_T1	16138	+	0	14	0
GL622784.1_T1	16139	-	0	16	0
GL622784.1_T1	16162	+	0	14	0
GL622784.1_T1	16163	-	0	24	0
GL622784.1_T1	16200	+	0	29	0
GL622784.1_T1	16201	-	1	19	0.05
GL622784.1_T1	16208	+	0	32	0
GL622784.1_T1	16209	-	1	18	0.0526316
GL622784.1_T1	16222	+	1	33	0.0294118
GL622784.1_T1	16223	-	1	15	0.0625
GL622784.1_T1	16252	+	0	43	0
GL622784.1_T1	16253	-	0	12	0
GL622784.1_T1	16274	+	0	30	0
GL622784.1_T1	16275	-	0	9	0
GL622784.1_T1	16341	+	0	37	0
GL622784.1_T1	16342	-	0	21	0
GL622784.1_T1	16392	+	1	62	0.015873
GL622784.1_T1	16393	-	0	19	0
GL622784.1_T1	16397	+	4	63	0.0597015
GL622784.1_T1	16398	-	0	17	0
GL622784.1_T1	16443	+	0	34	0
GL622784.1_T1	16444	-	0	20	0
GL622784.1_T1	16459	+	0	33	0
GL622784.1_T1	16460	-	0	20	0
GL622784.1_T1	16501	+	0	28	0
GL622784.1_T1	16502	-	0	8	0
GL622784.1_T1	16508	+	0	31	0
GL622784.1_T1	16509	-	0	7	0
GL622784.1_T1	16537	+	1	49	0.02
GL622784.1_T1	16538	-	0	6	0
GL622784.1_T1	16551	+	0	57	0
GL622784.1_T1	16552	-	0	6	0
GL622784.1_T1	16569	+	0	54	0
GL622784.1_T1	16570	-	0	14	0
GL622784.1_T1	16580	+	1	54	0.0181818
GL622784.1_T1	16581	-	0	19	0
GL622784.1_T1	16583	+	1	50	0.0196078
GL622784.1_T1	16584	-	0	20	0
GL622784.1_T1	16590	+	0	51	0
GL622784.1_T1	16591	-	0	23	0
GL622784.1_T1	16605	+	0	45	0
GL622784.1_T1	16606	-	1	24	0.04
GL622784.1_T1	16607	+	1	42	0.0232558
GL622784.1_T1	16608	-	0	25	0
GL622784.1_T1	16663	+	0	28	0
GL622784.1_T1	16664	-	0	38	0
GL622784.1_T1	16667	+	0	28	0
GL622784.1_T1	16668	-	0	39	0
GL622784.1_T1	16676	+	3	30	0.0909091
GL622784.1_T1	16677	-	0	41	0
GL622784.1_T1	16690	+	0	44	0
GL622784.1_T1	16691	-	0	40	0
GL622784.1_T1	16696	+	1	43	0.0227273
GL622784.1_T1	16697	-	0	41	0
GL622784.1_T1	16718	+	3	47	0.06
GL622784.1_T1	16719	-	0	30	0
GL622784.1_T1	16751	+	0	44	0
GL622784.1_T1	16752	-	0	28	0
GL622784.1_T1	16779	+	1	38	0.025641
GL622784.1_T1	16780	-	0	23	0
GL622784.1_T1	16796	+	0	47	0
GL622784.1_T1	16797	-	0	39	0
GL622784.1_T1	16874	+	12	88	0.12
GL622784.1_T1	16875	-	0	54	0
GL622784.1_T1	16934	+	0	76	0
GL622784.1_T1	16935	-	0	23	0
GL622784.1_T1	16986	+	2	62	0.03125
GL622784.1_T1	16987	-	0	22	0
GL622784.1_T1	17003	+	0	72	0
GL622784.1_T1	17004	-	2	20	0.0909091
GL622784.1_T1	17010	+	1	72	0.0136986
GL622784.1_T1	17011	-	0	24	0
GL622784.1_T1	17014	+	0	74	0
GL622784.1_T1	17015	-	3	20	0.130435
GL622784.1_T1	17026	+	1	73	0.0135135
GL622784.1_T1	17027	-	1	17	0.0555556
GL622784.1_T1	17137	+	0	21	0
GL622784.1_T1	17138	-	0	6	0
GL622784.1_T1	17157	+	1	25	0.0384615
GL622784.1_T1	17158	-	0	8	0
GL622784.1_T1	17204	+	2	19	0.0952381
GL622784.1_T1	17205	-	0	11	0
GL622784.1_T1	17226	+	0	29	0
GL622784.1_T1	17227	-	0	12	0
GL622784.1_T1	17233	+	0	29	0
GL622784.1_T1	17234	-	0	7	0
GL622784.1_T1	17256	+	0	25	0
GL622784.1_T1	17257	-	0	10	0
GL622784.1_T1	17261	+	2	25	0.0740741
GL622784.1_T1	17262	-	0	10	0
GL622784.1_T1	17348	+	1	16	0.0588235
GL622784.1_T1	17349	-	0	22	0
GL622784.1_T1	17380	+	1	8	0.111111
GL622784.1_T1	17381	-	0	15	0
GL622784.1_T1	17385	+	0	8	0
GL622784.1_T1	17386	-	0	12	0
GL622784.1_T1	17473	+	0	12	0
GL622784.1_T1	17474	-	0	16	0
GL622784.1_T1	17492	+	0	13	0
GL622784.1_T1	17493	-	0	17	0
GL622784.1_T1	17512	+	0	10	0
GL622784.1_T1	17513	-	0	15	0
GL622784.1_T1	17590	-	0	6	0
GL622784.1_T1	17595	-	0	6	0
GL622784.1_T1	17707	+	0	12	0
GL622784.1_T1	17710	+	0	11	0
GL622784.1_T1	17765	+	0	9	0
GL622784.1_T1	17782	+	4	4	0.5
GL622784.1_T1	17787	+	1	6	0.142857
GL622784.1_T1	17807	+	0	10	0
GL622784.1_T1	17824	+	0	23	0
GL622784.1_T1	17878	+	0	62	0
GL622784.1_T1	17978	+	0	32	0
GL622784.1_T1	18014	+	7	57	0.109375
GL622784.1_T1	18047	+	0	63	0
GL622784.1_T1	18048	-	0	6	0
GL622784.1_T1	18077	+	1	54	0.0181818
GL622784.1_T1	18078	-	1	8	0.111111
GL622784.1_T1	18131	+	2	27	0.0689655
GL622784.1_T1	18132	-	0	12	0
GL622784.1_T1	18267	+	0	9	0
GL622784.1_T1	18268	-	0	19	0
GL622784.1_T1	18443	+	0	5	0
GL622784.1_T1	18444	-	2	11	0.153846
GL622784.1_T1	18476	+	0	5	0
GL622784.1_T1	18477	-	0	13	0
GL622784.1_T1	18493	-	0	9	0
GL622784.1_T1	18993	-	0	6	0
GL622784.1_T1	19100	+	0	5	0
GL622784.1_T1	19101	-	1	8	0.111111
GL622784.1_T1	19278	+	0	9	0
GL622784.1_T1	19279	-	0	19	0
GL622784.1_T1	19304	+	0	8	0
GL622784.1_T1	19305	-	0	19	0
GL622784.1_T1	19428	+	0	6	0
GL622784.1_T1	19430	+	3	2	0.6
GL622784.1_T1	19431	-	0	20	0
GL622784.1_T1	19440	-	2	13	0.133333
GL622784.1_T1	19567	-	0	12	0
GL622784.1_T1	19617	-	1	5	0.166667
GL622784.1_T1	20066	-	0	6	0
GL622784.1_T1	20090	-	0	6	0
GL622784.1_T1	20100	+	1	5	0.166667
GL622784.1_T1	20101	-	0	5	0
GL622784.1_T1	20128	+	0	5	0
GL622784.1_T1	20157	+	0	5	0
GL622784.1_T1	20167	+	0	5	0
GL622784.1_T1	20527	+	0	8	0
GL622784.1_T1	20536	+	0	8	0
GL622784.1_T1	23451	+	0	5	0
GL622784.1_T1	23452	-	0	5	0
GL622784.1_T1	23642	+	0	20	0
GL622784.1_T1	23643	-	0	23	0
GL622784.1_T1	23660	+	0	27	0
GL622784.1_T1	23661	-	0	36	0
GL622784.1_T1	23681	+	0	33	0
GL622784.1_T1	23682	-	0	40	0
GL622784.1_T1	23703	+	0	29	0
GL622784.1_T1	23704	-	0	33	0
GL622784.1_T1	23715	+	3	24	0.111111
GL622784.1_T1	23716	-	1	31	0.03125
GL622784.1_T1	23813	-	0	8	0
GL622784.1_T1	23849	+	0	5	0
GL622784.1_T1	23850	-	0	23	0
GL622784.1_T1	23875	+	0	6	0
GL622784.1_T1	23876	-	1	18	0.0526316
GL622784.1_T1	23925	-	0	9	0
GL622784.1_T1	24062	-	0	19	0
GL622784.1_T1	24184	+	0	7	0
GL622784.1_T1	24185	-	0	26	0
GL622784.1_T1	24204	-	0	26	0
GL622784.1_T1	24311	+	0	5	0
GL622784.1_T1	24312	-	0	33	0
GL622784.1_T1	24386	+	0	6	0
GL622784.1_T1	24387	-	2	26	0.0714286
GL622784.1_T1	24447	-	0	43	0
GL622784.1_T1	24467	-	0	40	0
GL622784.1_T1	24579	-	0	25	0
GL622784.1_T1	24662	-	0	39	0
GL622784.1_T1	24857	-	0	27	0
GL622784.1_T1	24886	-	0	29	0
GL622784.1_T1	24956	-	0	16	0
GL622784.1_T1	25053	+	0	7	0
GL622784.1_T1	25054	-	0	41	0
GL622784.1_T1	25139	-	0	19	0
GL622784.1_T1	25199	-	0	15	0
GL622784.1_T1	25224	-	0	23	0
GL622784.1_T1	25237	-	0	24	0
GL622784.1_T1	25261	-	0	19	0
GL622784.1_T1	25265	-	0	19	0
GL622784.1_T1	25279	-	0	18	0
GL622784.1_T1	25293	-	0	15	0
GL622784.1_T1	25318	-	0	6	0
GL622784.1_T1	25350	-	0	7	0
GL622784.1_T1	25356	-	0	6	0
GL622784.1_T1	25440	-	0	6	0
GL622784.1_T1	25444	-	0	6	0
GL622784.1_T1	25777	-	0	5	0
GL622784.1_T1	25896	-	0	40	0
GL622784.1_T1	25908	-	1	45	0.0217391
GL622784.1_T1	26121	-	0	58	0
GL622784.1_T1	26477	+	0	10	0
GL622784.1_T1	26478	-	0	11	0
GL622784.1_T1	26530	+	0	8	0
GL622784.1_T1	26531	-	0	8	0
GL622784.1_T1	26583	+	0	9	0
GL622784.1_T1	26584	-	0	18	0
GL622784.1_T1	26596	+	0	11	0
GL622784.1_T1	26597	-	1	18	0.0526316
GL622784.1_T1	26601	+	0	12	0
GL622784.1_T1	26602	-	0	19	0
GL622784.1_T1	26605	+	0	13	0
GL622784.1_T1	26606	-	0	18	0
GL622784.1_T1	26736	-	0	11	0
GL622784.1_T1	26811	-	0	7	0
GL622784.1_T1	27142	+	0	5	0
GL622784.1_T1	27143	-	0	8	0
GL622784.1_T1	27634	+	0	9	0
GL622784.1_T1	27635	-	0	10	0
GL622784.1_T1	27652	+	0	14	0
GL622784.1_T1	27653	-	0	10	0
GL622784.1_T1	27670	+	0	18	0
GL622784.1_T1	27671	-	0	10	0
GL622784.1_T1	27715	+	0	17	0
GL622784.1_T1	27726	+	0	14	0
GL622784.1_T1	27737	+	0	11	0
GL622784.1_T1	27786	+	0	12	0
GL622784.1_T1	27789	+	0	13	0
GL622784.1_T1	27829	+	1	36	0.027027
GL622784.1_T1	27830	-	1	10	0.0909091
GL622784.1_T1	27843	+	1	41	0.0238095
GL622784.1_T1	27844	-	0	10	0
GL622784.1_T1	27855	+	0	46	0
GL622784.1_T1	27856	-	0	10	0
GL622784.1_T1	27867	+	0	41	0
GL622784.1_T1	27868	-	0	9	0
GL622784.1_T1	27870	+	0	39	0
GL622784.1_T1	27871	-	0	9	0
GL622784.1_T1	27873	+	0	36	0
GL622784.1_T1	27874	-	0	8	0
GL622784.1_T1	27879	+	0	32	0
GL622784.1_T1	27880	-	0	7	0
GL622784.1_T1	27910	+	0	16	0
GL622784.1_T1	27924	+	0	6	0
GL622784.1_T1	27998	+	0	12	0
GL622784.1_T1	28238	+	0	7	0
GL622784.1_T1	28239	-	0	5	0
GL622784.1_T1	28302	+	7	15	0.318182
GL622784.1_T1	28303	-	0	15	0
GL622784.1_T1	28317	+	0	25	0
GL622784.1_T1	28318	-	0	14	0
GL622784.1_T1	28320	+	4	21	0.16
GL622784.1_T1	28321	-	0	14	0
GL622784.1_T1	28326	+	0	26	0
GL622784.1_T1	28327	-	0	14	0
GL622784.1_T1	28337	+	2	24	0.0769231
GL622784.1_T1	28338	-	0	12	0
GL622784.1_T1	28372	+	0	26	0
GL622784.1_T1	28373	-	0	9	0
GL622784.1_T1	28401	+	1	42	0.0232558
GL622784.1_T1	28402	-	0	11	0
GL622784.1_T1	28432	+	0	77	0
GL622784.1_T1	28433	-	0	24	0
GL622784.1_T1	28437	+	2	79	0.0246914
GL622784.1_T1	28438	-	2	22	0.0833333
GL622784.1_T1	28448	+	0	92	0
GL622784.1_T1	28449	-	0	27	0
GL622784.1_T1	28466	+	1	105	0.00943396
GL622784.1_T1	28467	-	0	27	0
GL622784.1_T1	28490	+	0	101	0
GL622784.1_T1	28491	-	0	26	0
GL622784.1_T1	28498	+	2	102	0.0192308
GL622784.1_T1	28499	-	1	24	0.04
GL622784.1_T1	28521	+	1	83	0.0119048
GL622784.1_T1	28522	-	0	19	0
GL622784.1_T1	28523	+	0	81	0
GL622784.1_T1	28524	-	0	18	0
GL622784.1_T1	28529	+	2	76	0.025641
GL622784.1_T1	28530	-	0	19	0
GL622784.1_T1	28561	+	0	92	0
GL622784.1_T1	28562	-	0	14	0
GL622784.1_T1	28663	+	1	99	0.01
GL622784.1_T1	28664	-	0	20	0
GL622784.1_T1	28666	+	0	95	0
GL622784.1_T1	28667	-	0	20	0
GL622784.1_T1	28671	+	0	85	0
GL622784.1_T1	28672	-	0	22	0
GL622784.1_T1	28684	+	0	60	0
GL622784.1_T1	28685	-	0	23	0
GL622784.1_T1	28696	+	0	48	0
GL622784.1_T1	28697	-	0	24	0
GL622784.1_T1	28703	+	0	48	0
GL622784.1_T1	28704	-	0	28	0
GL622784.1_T1	28710	+	0	39	0
GL622784.1_T1	28711	-	0	29	0
GL622784.1_T1	28718	+	0	33	0
GL622784.1_T1	28719	-	0	26	0
GL622784.1_T1	28723	+	1	36	0.027027
GL622784.1_T1	28724	-	0	26	0
GL622784.1_T1	28726	+	0	42	0
GL622784.1_T1	28727	-	0	26	0
GL622784.1_T1	28745	+	0	72	0
GL622784.1_T1	28746	-	0	29	0
GL622784.1_T1	28751	+	0	73	0
GL622784.1_T1	28752	-	1	26	0.037037
GL622784.1_T1	28753	+	0	77	0
GL622784.1_T1	28754	-	1	26	0.037037
GL622784.1_T1	28772	+	0	78	0
GL622784.1_T1	28773	-	0	27	0
GL622784.1_T1	28784	+	2	80	0.0243902
GL622784.1_T1	28785	-	0	28	0
GL622784.1_T1	28789	+	1	78	0.0126582
GL622784.1_T1	28790	-	0	24	0
GL622784.1_T1	28792	+	0	78	0
GL622784.1_T1	28793	-	0	25	0
GL622784.1_T1	28799	+	0	77	0
GL622784.1_T1	28800	-	1	26	0.037037
GL622784.1_T1	28802	+	0	77	0
GL622784.1_T1	28803	-	5	22	0.185185
GL622784.1_T1	28854	+	0	14	0
GL622784.1_T1	28855	-	1	31	0.03125
GL622784.1_T1	28879	+	0	10	0
GL622784.1_T1	28880	-	0	35	0
GL622784.1_T1	28884	+	0	10	0
GL622784.1_T1	28885	-	0	32	0
GL622784.1_T1	28887	+	0	10	0
GL622784.1_T1	28888	-	0	32	0
GL622784.1_T1	28891	+	0	9	0
GL622784.1_T1	28892	-	0	33	0
GL622784.1_T1	28903	+	0	9	0
GL622784.1_T1	28904	-	0	32	0
GL622784.1_T1	28906	+	0	9	0
GL622784.1_T1	28907	-	0	32	0
GL622784.1_T1	28912	+	0	9	0
GL622784.1_T1	28913	-	0	32	0
GL622784.1_T1	28915	+	0	9	0
GL622784.1_T1	28916	-	0	31	0
GL622784.1_T1	29108	+	0	13	0
GL622784.1_T1	29109	-	0	23	0
GL622784.1_T1	29205	+	0	26	0
GL622784.1_T1	29206	-	0	26	0
GL622784.1_T1	29231	+	1	23	0.0416667
GL622784.1_T1	29232	-	3	24	0.111111
GL622784.1_T1	29250	+	0	21	0
GL622784.1_T1	29251	-	0	36	0
GL622784.1_T1	29253	+	1	20	0.047619
GL622784.1_T1	29254	-	0	42	0
GL622784.1_T1	29311	+	0	11	0
GL622784.1_T1	29312	-	0	55	0
GL622784.1_T1	29391	+	0	23	0
GL622784.1_T1	29392	-	0	25	0
GL622784.1_T1	29436	+	0	49	0
GL622784.1_T1	29437	-	0	38	0
GL622784.1_T1	29455	+	1	53	0.0185185
GL622784.1_T1	29456	-	2	33	0.0571429
GL622784.1_T1	29464	+	11	41	0.211538
GL622784.1_T1	29465	-	0	30	0
GL622784.1_T1	29474	+	1	52	0.0188679
GL622784.1_T1	29475	-	0	27	0
GL622784.1_T1	29504	+	1	64	0.0153846
GL622784.1_T1	29505	-	0	29	0
GL622784.1_T1	29534	+	1	46	0.0212766
GL622784.1_T1	29535	-	0	30	0
GL622784.1_T1	29537	+	0	48	0
GL622784.1_T1	29538	-	0	29	0
GL622784.1_T1	29540	+	0	47	0
GL622784.1_T1	29541	-	0	29	0
GL622784.1_T1	29543	+	0	51	0
GL622784.1_T1	29544	-	0	29	0
GL622784.1_T1	29572	+	0	66	0
GL622784.1_T1	29573	-	0	24	0
GL622784.1_T1	29657	+	33	47	0.4125
GL622784.1_T1	29697	+	0	64	0
GL622784.1_T1	29698	-	2	6	0.25
GL622784.1_T1	29761	+	0	66	0
GL622784.1_T1	29762	-	4	3	0.571429
GL622784.1_T1	29772	+	28	40	0.411765
GL622784.1_T1	29773	-	0	7	0
GL622784.1_T1	29835	+	0	45	0
GL622784.1_T1	29836	-	0	13	0
GL622784.1_T1	29858	+	0	6	0
GL622784.1_T1	29859	-	0	20	0
GL622784.1_T1	29863	+	1	44	0.0222222
GL622784.1_T1	29864	-	1	20	0.047619
GL622784.1_T1	29874	+	1	45	0.0217391
GL622784.1_T1	29875	-	5	19	0.208333
GL622784.1_T1	30011	+	0	12	0
GL622784.1_T1	30012	-	1	27	0.0357143
GL622784.1_T1	30047	+	0	10	0
GL622784.1_T1	30048	-	10	34	0.227273
GL622784.1_T1	30081	+	0	13	0
GL622784.1_T1	30082	-	0	44	0
GL622784.1_T1	30168	+	0	7	0
GL622784.1_T1	30169	-	3	49	0.0576923
GL622784.1_T1	30307	+	2	11	0.153846
GL622784.1_T1	30308	-	0	75	0
GL622784.1_T1	30315	+	0	13	0
GL622784.1_T1	30316	-	0	80	0
GL622784.1_T1	30330	+	0	15	0
GL622784.1_T1	30331	-	1	73	0.0135135
GL622784.1_T1	30337	+	0	10	0
GL622784.1_T1	30338	-	3	74	0.038961
GL622784.1_T1	30368	+	0	9	0
GL622784.1_T1	30369	-	5	87	0.0543478
GL622784.1_T1	30443	+	3	8	0.272727
GL622784.1_T1	30444	-	0	91	0
GL622784.1_T1	30560	+	0	11	0
GL622784.1_T1	30561	-	0	41	0
GL622784.1_T1	30575	+	0	9	0
GL622784.1_T1	30576	-	0	38	0
GL622784.1_T1	30706	+	0	11	0
GL622784.1_T1	30707	-	1	22	0.0434783
GL622784.1_T1	30742	+	0	17	0
GL622784.1_T1	30743	-	0	56	0
GL622784.1_T1	30760	+	0	18	0
GL622784.1_T1	30761	-	10	52	0.16129
GL622784.1_T1	30773	+	0	22	0
GL622784.1_T1	30774	-	0	66	0
GL622784.1_T1	30807	+	0	17	0
GL622784.1_T1	30808	-	3	58	0.0491803
GL622784.1_T1	30827	+	0	16	0
GL622784.1_T1	30828	-	0	60	0
GL622784.1_T1	30850	+	0	15	0
GL622784.1_T1	30851	-	5	64	0.0724638
GL622784.1_T1	30906	+	0	18	0
GL622784.1_T1	30907	-	0	26	0
GL622784.1_T1	30913	+	0	17	0
GL622784.1_T1	30914	-	0	58	0
GL622784.1_T1	30977	+	0	24	0
GL622784.1_T1	30978	-	1	64	0.0153846
GL622784.1_T1	31011	+	0	25	0
GL622784.1_T1	31012	-	0	71	0
GL622784.1_T1	31021	+	0	26	0
GL622784.1_T1	31022	-	6	63	0.0869565
GL622784.1_T1	31029	+	0	26	0
GL622784.1_T1	31030	-	0	64	0
GL622784.1_T1	31041	+	0	27	0
GL622784.1_T1	31042	-	0	54	0
GL622784.1_T1	31053	+	1	22	0.0434783
GL622784.1_T1	31054	-	0	56	0
GL622784.1_T1	31057	+	0	24	0
GL622784.1_T1	31058	-	0	51	0
GL622784.1_T1	31133	+	0	16	0
GL622784.1_T1	31134	-	0	37	0
GL622784.1_T1	31202	+	0	18	0
GL622784.1_T1	31203	-	2	21	0.0869565
GL622784.1_T1	31216	+	0	17	0
GL622784.1_T1	31217	-	0	14	0
GL622784.1_T1	31219	+	1	16	0.0588235
GL622784.1_T1	31220	-	0	13	0
GL622784.1_T1	31272	+	1	6	0.142857
GL622784.1_T1	31273	-	0	14	0
GL622784.1_T1	31320	+	0	8	0
GL622784.1_T1	31321	-	0	39	0
GL622784.1_T1	31432	-	0	30	0
GL622784.1_T1	31528	-	0	62	0
GL622784.1_T1	31561	+	0	5	0
GL622784.1_T1	31562	-	0	73	0
GL622784.1_T1	31572	-	0	69	0
GL622784.1_T1	31643	-	0	44	0
GL622784.1_T1	31645	+	0	5	0
GL622784.1_T1	31646	-	1	43	0.0227273
GL622784.1_T1	31735	+	0	6	0
GL622784.1_T1	31736	-	1	39	0.025
GL622784.1_T1	31768	-	0	22	0
GL622784.1_T1	31786	+	0	7	0
GL622784.1_T1	31787	-	0	23	0
GL622784.1_T1	31866	+	0	8	0
GL622784.1_T1	31867	-	1	75	0.0131579
GL622784.1_T1	31871	+	1	7	0.125
GL622784.1_T1	31872	-	0	79	0
GL622784.1_T1	31927	+	0	10	0
GL622784.1_T1	31928	-	0	68	0
GL622784.1_T1	31948	+	0	13	0
GL622784.1_T1	31949	-	0	70	0
GL622784.1_T1	32096	+	28	4	0.875
GL622784.1_T1	32097	-	0	11	0
GL622784.1_T1	32120	+	5	3	0.625
GL622784.1_T1	32121	-	0	41	0
GL622784.1_T1	32165	-	1	77	0.0128205
GL622784.1_T1	32192	-	0	100	0
GL622784.1_T1	32205	-	0	89	0
GL622784.1_T1	32343	+	0	6	0
GL622784.1_T1	32344	-	0	32	0
GL622784.1_T1	32400	+	0	7	0
GL622784.1_T1	32401	-	1	24	0.04
GL622784.1_T1	32424	+	0	9	0
GL622784.1_T1	32425	-	1	23	0.0416667
GL622784.1_T1	32467	+	2	7	0.222222
GL622784.1_T1	32468	-	0	22	0
GL622784.1_T1	32484	+	0	9	0
GL622784.1_T1	32485	-	0	20	0
GL622784.1_T1	32701	-	0	6	0
GL622784.1_T1	32780	-	0	6	0
GL622784.1_T1	32811	-	1	7	0.125
GL622784.1_T1	32813	-	0	8	0
GL622784.1_T1	32991	-	0	30	0
GL622784.1_T1	33023	+	0	5	0
GL622784.1_T1	33024	-	1	22	0.0434783
GL622784.1_T1	33034	+	1	4	0.2
GL622784.1_T1	33035	-	0	32	0
GL622784.1_T1	33056	+	0	5	0
GL622784.1_T1	33057	-	0	20	0
GL622784.1_T1	33158	+	0	11	0
GL622784.1_T1	33189	+	0	10	0
GL622784.1_T1	33190	-	18	30	0.375
GL622784.1_T1	33315	+	0	22	0
GL622784.1_T1	33316	-	0	49	0
GL622784.1_T1	33341	+	5	20	0.2
GL622784.1_T1	33342	-	0	51	0
GL622784.1_T1	33350	+	0	25	0
GL622784.1_T1	33351	-	12	35	0.255319
GL622784.1_T1	33370	+	1	24	0.04
GL622784.1_T1	33371	-	3	44	0.0638298
GL622784.1_T1	33449	+	0	64	0
GL622784.1_T1	33450	-	2	45	0.0425532
GL622784.1_T1	33461	+	12	51	0.190476
GL622784.1_T1	33462	-	1	30	0.0322581
GL622784.1_T1	33464	+	0	63	0
GL622784.1_T1	33465	-	0	39	0
GL622784.1_T1	33485	+	2	43	0.0444444
GL622784.1_T1	33486	-	0	34	0
GL622784.1_T1	33488	+	4	38	0.0952381
GL622784.1_T1	33489	-	1	33	0.0294118
GL622784.1_T1	33550	+	0	37	0
GL622784.1_T1	33551	-	1	6	0.142857
GL622784.1_T1	33552	+	0	42	0
GL622784.1_T1	33553	-	0	8	0
GL622784.1_T1	33569	+	0	59	0
GL622784.1_T1	33570	-	0	10	0
GL622784.1_T1	33693	+	0	35	0
GL622784.1_T1	33694	-	0	27	0
GL622784.1_T1	33706	+	3	42	0.0666667
GL622784.1_T1	33707	-	1	21	0.0454545
GL622784.1_T1	33711	+	3	45	0.0625
GL622784.1_T1	33712	-	0	15	0
GL622784.1_T1	33764	+	0	57	0
GL622784.1_T1	33765	-	0	22	0
GL622784.1_T1	33791	+	0	48	0
GL622784.1_T1	33792	-	0	34	0
GL622784.1_T1	33828	+	0	35	0
GL622784.1_T1	33829	-	0	37	0
GL622784.1_T1	33831	+	1	34	0.0285714
GL622784.1_T1	33832	-	0	37	0
GL622784.1_T1	33873	+	16	16	0.5
GL622784.1_T1	33874	-	1	32	0.030303
GL622784.1_T1	33946	+	8	16	0.333333
GL622784.1_T1	33947	-	0	35	0
GL622784.1_T1	33961	+	0	23	0
GL622784.1_T1	33962	-	0	37	0
GL622784.1_T1	33975	+	0	19	0
GL622784.1_T1	33976	-	0	34	0
GL622784.1_T1	33978	+	2	17	0.105263
GL622784.1_T1	33979	-	1	37	0.0263158
GL622784.1_T1	34019	+	0	17	0
GL622784.1_T1	34020	-	18	13	0.580645
GL622784.1_T1	34057	+	2	24	0.0769231
GL622784.1_T1	34058	-	0	26	0
GL622784.1_T1	34159	+	0	34	0
GL622784.1_T1	34160	-	4	19	0.173913
GL622784.1_T1	34161	+	17	17	0.5
GL622784.1_T1	34162	-	0	22	0
GL622784.1_T1	34172	+	0	39	0
GL622784.1_T1	34173	-	0	22	0
GL622784.1_T1	34236	+	0	66	0
GL622784.1_T1	34237	-	0	15	0
GL622784.1_T1	34288	+	0	69	0
GL622784.1_T1	34289	-	0	14	0
GL622784.1_T1	34301	+	0	72	0
GL622784.1_T1	34302	-	0	18	0
GL622784.1_T1	34353	+	0	53	0
GL622784.1_T1	34354	-	0	31	0
GL622784.1_T1	34357	+	10	44	0.185185
GL622784.1_T1	34358	-	2	31	0.0606061
GL622784.1_T1	34414	+	4	56	0.0666667
GL622784.1_T1	34415	-	0	24	0
GL622784.1_T1	34526	+	0	29	0
GL622784.1_T1	34527	-	0	31	0
GL622784.1_T1	34542	+	0	28	0
GL622784.1_T1	34543	-	0	27	0
GL622784.1_T1	34568	+	0	18	0
GL622784.1_T1	34569	-	0	21	0
GL622784.1_T1	34572	+	6	11	0.352941
GL622784.1_T1	34573	-	0	22	0
GL622784.1_T1	34867	+	0	9	0
GL622784.1_T1	34888	+	0	9	0
GL622784.1_T1	34914	+	0	9	0
GL622784.1_T1	34941	-	0	5	0
GL622784.1_T1	34957	-	0	5	0
GL622784.1_T1	34977	-	0	7	0
GL622784.1_T1	35096	-	0	7	0
GL622784.1_T1	36869	+	0	18	0
GL622784.1_T1	37007	+	0	25	0
GL622784.1_T1	37008	-	0	6	0
GL622784.1_T1	37013	+	0	27	0
GL622784.1_T1	37014	-	0	6	0
GL622784.1_T1	37063	+	0	35	0
GL622784.1_T1	37064	-	0	7	0
GL622784.1_T1	37069	+	0	33	0
GL622784.1_T1	37070	-	3	4	0.428571
GL622784.1_T1	37071	+	0	32	0
GL622784.1_T1	37072	-	0	7	0
GL622784.1_T1	37100	+	0	21	0
GL622784.1_T1	37101	-	2	4	0.333333
GL622784.1_T1	37254	+	0	7	0
GL622784.1_T1	37270	+	2	4	0.333333
GL622784.1_T1	37391	-	0	7	0
GL622784.1_T1	37483	-	0	6	0
GL622784.1_T1	37506	-	0	11	0
GL622784.1_T1	37608	+	0	5	0
GL622784.1_T1	37609	-	0	24	0
GL622784.1_T1	37611	+	0	7	0
GL622784.1_T1	37612	-	0	25	0
GL622784.1_T1	37649	+	0	5	0
GL622784.1_T1	37650	-	0	32	0
GL622784.1_T1	37668	+	0	6	0
GL622784.1_T1	37669	-	11	25	0.305556
GL622784.1_T1	37808	-	7	20	0.259259
GL622784.1_T1	37835	-	0	37	0
GL622784.1_T1	37852	-	1	34	0.0285714
GL622784.1_T1	38052	-	0	13	0
GL622784.1_T1	38075	-	3	14	0.176471
GL622784.1_T1	38079	-	0	20	0
GL622784.1_T1	38194	-	0	8	0
GL622784.1_T1	38322	+	0	8	0
GL622784.1_T1	38323	-	0	29	0
GL622784.1_T1	38330	+	0	8	0
GL622784.1_T1	38331	-	0	24	0
GL622784.1_T1	38359	+	0	14	0
GL622784.1_T1	38360	-	0	15	0
GL622784.1_T1	38431	+	0	13	0
GL622784.1_T1	38432	-	4	31	0.114286
GL622784.1_T1	38465	+	0	14	0
GL622784.1_T1	38466	-	0	27	0
GL622784.1_T1	38616	+	0	25	0
GL622784.1_T1	38660	+	0	23	0
GL622784.1_T1	38727	+	6	18	0.25
GL622784.1_T1	38813	+	1	17	0.0555556
GL622784.1_T1	38814	-	0	9	0
GL622784.1_T1	38961	-	0	22	0
GL622784.1_T1	39056	-	0	13	0
GL622784.1_T1	39068	-	0	15	0
GL622784.1_T1	39079	-	0	16	0
GL622784.1_T1	39376	-	1	8	0.111111
GL622784.1_T1	39428	-	1	17	0.0555556
GL622784.1_T1	39474	+	0	6	0
GL622784.1_T1	39475	-	0	7	0
GL622784.1_T1	39487	+	0	7	0
GL622784.1_T1	39488	-	3	6	0.333333
GL622784.1_T1	39510	+	0	14	0
GL622784.1_T1	39511	-	2	11	0.153846
GL622784.1_T1	39586	+	0	9	0
GL622784.1_T1	39587	-	0	28	0
GL622784.1_T1	39625	+	0	15	0
GL622784.1_T1	39626	-	1	18	0.0526316
GL622784.1_T1	39686	+	0	19	0
GL622784.1_T1	39687	-	0	14	0
GL622784.1_T1	39692	+	0	20	0
GL622784.1_T1	39693	-	0	14	0
GL622784.1_T1	39710	+	1	13	0.0714286
GL622784.1_T1	39711	-	0	8	0
GL622784.1_T1	39771	+	0	11	0
GL622784.1_T1	39772	-	0	8	0
GL622784.1_T1	39782	+	0	9	0
GL622784.1_T1	39783	-	0	10	0
GL622784.1_T1	39844	-	1	18	0.0526316
GL622784.1_T1	39859	-	0	21	0
GL622784.1_T1	39876	-	0	18	0
GL622784.1_T1	39909	-	0	14	0
GL622784.1_T1	40142	-	0	12	0
GL622784.1_T1	40151	-	4	8	0.333333
GL622784.1_T1	40430	+	0	7	0
GL622784.1_T1	40463	+	0	12	0
GL622784.1_T1	40464	-	0	10	0
GL622784.1_T1	40558	+	0	5	0
GL622784.1_T1	40559	-	2	3	0.4
GL622784.1_T1	40582	+	0	9	0
GL622784.1_T1	40583	-	0	12	0
GL622784.1_T1	40587	+	1	9	0.1
GL622784.1_T1	40588	-	0	13	0
GL622784.1_T1	40591	+	0	11	0
GL622784.1_T1	40592	-	0	13	0
GL622784.1_T1	40603	+	2	8	0.2
GL622784.1_T1	40604	-	0	13	0
GL622784.1_T1	40642	+	0	11	0
GL622784.1_T1	40643	-	0	17	0
GL622784.1_T1	40745	+	0	17	0
GL622784.1_T1	40746	-	0	15	0
GL622784.1_T1	40747	+	1	16	0.0588235
GL622784.1_T1	40748	-	0	9	0
GL622784.1_T1	40760	+	0	15	0
GL622784.1_T1	40761	-	1	14	0.0666667
GL622784.1_T1	40763	+	0	15	0
GL622784.1_T1	40764	-	1	14	0.0666667
GL622784.1_T1	40806	+	0	16	0
GL622784.1_T1	40807	-	0	17	0
GL622784.1_T1	40891	+	0	23	0
GL622784.1_T1	40892	-	0	95	0
GL622784.1_T1	40926	+	1	21	0.0454545
GL622784.1_T1	40927	-	0	108	0
GL622784.1_T1	40940	+	0	17	0
GL622784.1_T1	40941	-	4	104	0.037037
GL622784.1_T1	40948	+	3	15	0.166667
GL622784.1_T1	40949	-	0	103	0
GL622784.1_T1	40971	+	0	15	0
GL622784.1_T1	40972	-	31	70	0.306931
GL622784.1_T1	40980	+	4	12	0.25
GL622784.1_T1	40981	-	0	102	0
GL622784.1_T1	41017	+	0	22	0
GL622784.1_T1	41018	-	0	126	0
GL622784.1_T1	41042	+	0	15	0
GL622784.1_T1	41043	-	2	127	0.0155039
GL622784.1_T1	41044	+	0	14	0
GL622784.1_T1	41045	-	0	130	0
GL622784.1_T1	41127	+	0	10	0
GL622784.1_T1	41128	-	36	97	0.270677
GL622784.1_T1	41167	+	0	9	0
GL622784.1_T1	41168	-	19	96	0.165217
GL622784.1_T1	41170	+	3	5	0.375
GL622784.1_T1	41171	-	0	85	0
GL622784.1_T1	41248	+	1	11	0.0833333
GL622784.1_T1	41249	-	0	78	0
GL622784.1_T1	41270	+	2	8	0.2
GL622784.1_T1	41271	-	0	60	0
GL622784.1_T1	41308	+	0	37	0
GL622784.1_T1	41309	-	2	65	0.0298507
GL622784.1_T1	41337	+	25	27	0.480769
GL622784.1_T1	41338	-	0	87	0
GL622784.1_T1	41341	+	5	49	0.0925926
GL622784.1_T1	41342	-	8	79	0.091954
GL622784.1_T1	41363	+	25	34	0.423729
GL622784.1_T1	41364	-	0	92	0
GL622784.1_T1	41380	+	0	61	0
GL622784.1_T1	41381	-	0	94	0
GL622784.1_T1	41384	+	1	55	0.0178571
GL622784.1_T1	41385	-	0	89	0
GL622784.1_T1	41400	+	1	41	0.0238095
GL622784.1_T1	41401	-	0	74	0
GL622784.1_T1	41452	+	0	40	0
GL622784.1_T1	41453	-	0	67	0
GL622784.1_T1	41455	+	0	43	0
GL622784.1_T1	41456	-	1	70	0.0140845
GL622784.1_T1	41497	+	2	56	0.0344828
GL622784.1_T1	41498	-	3	90	0.0322581
GL622784.1_T1	41508	+	0	61	0
GL622784.1_T1	41509	-	1	115	0.00862069
GL622784.1_T1	41514	+	13	42	0.236364
GL622784.1_T1	41515	-	1	116	0.00854701
GL622784.1_T1	41525	+	21	33	0.388889
GL622784.1_T1	41526	-	1	117	0.00847458
GL622784.1_T1	41574	+	11	12	0.478261
GL622784.1_T1	41575	-	0	89	0
GL622784.1_T1	41604	+	0	20	0
GL622784.1_T1	41605	-	32	44	0.421053
GL622784.1_T1	41625	+	7	9	0.4375
GL622784.1_T1	41626	-	0	66	0
GL622784.1_T1	41649	+	0	22	0
GL622784.1_T1	41650	-	4	78	0.0487805
GL622784.1_T1	41695	+	0	11	0
GL622784.1_T1	41696	-	0	53	0
GL622784.1_T1	41786	+	0	10	0
GL622784.1_T1	41787	-	5	9	0.357143
GL622784.1_T1	41811	+	0	17	0
GL622784.1_T1	41812	-	18	16	0.529412
GL622784.1_T1	41829	+	0	20	0
GL622784.1_T1	41830	-	2	36	0.0526316
GL622784.1_T1	41850	+	2	21	0.0869565
GL622784.1_T1	41851	-	0	47	0
GL622784.1_T1	41871	+	0	20	0
GL622784.1_T1	41872	-	0	44	0
GL622784.1_T1	41928	+	0	59	0
GL622784.1_T1	41929	-	0	42	0
GL622784.1_T1	41951	+	0	73	0
GL622784.1_T1	41952	-	2	48	0.04
GL622784.1_T1	42003	+	1	49	0.02
GL622784.1_T1	42004	-	2	41	0.0465116
GL622784.1_T1	42025	+	0	27	0
GL622784.1_T1	42026	-	20	18	0.526316
GL622784.1_T1	42028	+	0	26	0
GL622784.1_T1	42029	-	2	33	0.0571429
GL622784.1_T1	42038	+	0	23	0
GL622784.1_T1	42039	-	3	29	0.09375
GL622784.1_T1	42052	+	1	20	0.047619
GL622784.1_T1	42053	-	4	23	0.148148
GL622784.1_T1	42080	+	0	39	0
GL622784.1_T1	42081	-	0	38	0
GL622784.1_T1	42085	+	0	38	0
GL622784.1_T1	42086	-	0	40	0
GL622784.1_T1	42088	+	0	39	0
GL622784.1_T1	42089	-	0	41	0
GL622784.1_T1	42092	+	1	42	0.0232558
GL622784.1_T1	42093	-	2	41	0.0465116
GL622784.1_T1	42139	+	0	50	0
GL622784.1_T1	42140	-	0	43	0
GL622784.1_T1	42165	+	2	33	0.0571429
GL622784.1_T1	42166	-	10	22	0.3125
GL622784.1_T1	42229	+	0	18	0
GL622784.1_T1	42230	-	19	9	0.678571
GL622784.1_T1	42237	+	3	18	0.142857
GL622784.1_T1	42238	-	1	26	0.037037
GL622784.1_T1	42243	+	0	21	0
GL622784.1_T1	42244	-	0	30	0
GL622784.1_T1	42283	+	0	30	0
GL622784.1_T1	42284	-	1	42	0.0232558
GL622784.1_T1	42298	+	9	21	0.3
GL622784.1_T1	42299	-	0	43	0
GL622784.1_T1	42319	+	8	20	0.285714
GL622784.1_T1	42320	-	0	32	0
GL622784.1_T1	42402	+	0	76	0
GL622784.1_T1	42403	-	2	77	0.0253165
GL622784.1_T1	42410	+	9	68	0.116883
GL622784.1_T1	42411	-	0	65	0
GL622784.1_T1	42440	+	0	76	0
GL622784.1_T1	42441	-	0	90	0
GL622784.1_T1	42443	+	0	77	0
GL622784.1_T1	42444	-	0	91	0
GL622784.1_T1	42494	+	0	57	0
GL622784.1_T1	42495	-	2	45	0.0425532
GL622784.1_T1	42503	+	0	63	0
GL622784.1_T1	42504	-	0	46	0
GL622784.1_T1	42512	+	0	66	0
GL622784.1_T1	42513	-	0	46	0
GL622784.1_T1	42518	+	0	65	0
GL622784.1_T1	42519	-	11	34	0.244444
GL622784.1_T1	42542	+	1	55	0.0178571
GL622784.1_T1	42543	-	1	50	0.0196078
GL622784.1_T1	42565	+	8	51	0.135593
GL622784.1_T1	42566	-	0	59	0
GL622784.1_T1	42577	+	3	41	0.0681818
GL622784.1_T1	42578	-	0	49	0
GL622784.1_T1	42584	+	0	39	0
GL622784.1_T1	42585	-	0	46	0
GL622784.1_T1	42589	+	1	31	0.03125
GL622784.1_T1	42590	-	1	42	0.0232558
GL622784.1_T1	42694	+	0	35	0
GL622784.1_T1	42695	-	0	36	0
GL622784.1_T1	42726	+	0	40	0
GL622784.1_T1	42727	-	0	49	0
GL622784.1_T1	42741	+	0	39	0
GL622784.1_T1	42742	-	1	51	0.0192308
GL622784.1_T1	42759	+	8	25	0.242424
GL622784.1_T1	42760	-	0	49	0
GL622784.1_T1	42783	+	0	19	0
GL622784.1_T1	42784	-	0	44	0
GL622784.1_T1	42792	+	1	18	0.0526316
GL622784.1_T1	42793	-	4	43	0.0851064
GL622784.1_T1	42811	+	10	11	0.47619
GL622784.1_T1	42812	-	0	49	0
GL622784.1_T1	42814	+	0	22	0
GL622784.1_T1	42815	-	0	49	0
GL622784.1_T1	42817	+	0	25	0
GL622784.1_T1	42818	-	0	50	0
GL622784.1_T1	42832	+	0	21	0
GL622784.1_T1	42833	-	0	54	0
GL622784.1_T1	42838	+	0	21	0
GL622784.1_T1	42839	-	2	56	0.0344828
GL622784.1_T1	42842	+	0	21	0
GL622784.1_T1	42843	-	0	58	0
GL622784.1_T1	42854	+	0	27	0
GL622784.1_T1	42855	-	0	58	0
GL622784.1_T1	42873	+	0	24	0
GL622784.1_T1	42874	-	0	49	0
GL622784.1_T1	42940	+	0	8	0
GL622784.1_T1	42941	-	0	37	0
GL622784.1_T1	42943	+	0	6	0
GL622784.1_T1	42944	-	13	24	0.351351
GL622784.1_T1	42954	+	0	5	0
GL622784.1_T1	42955	-	0	40	0
GL622784.1_T1	42959	+	0	5	0
GL622784.1_T1	42960	-	1	38	0.025641
GL622784.1_T1	42963	+	2	3	0.4
GL622784.1_T1	42964	-	0	40	0
GL622784.1_T1	42968	+	0	6	0
GL622784.1_T1	42969	-	9	10	0.473684
GL622784.1_T1	42992	+	0	7	0
GL622784.1_T1	42993	-	15	29	0.340909
GL622784.1_T1	43030	+	0	9	0
GL622784.1_T1	43031	-	0	38	0
GL622784.1_T1	43034	+	1	8	0.111111
GL622784.1_T1	43035	-	0	37	0
GL622784.1_T1	43046	+	0	8	0
GL622784.1_T1	43047	-	0	33	0
GL622784.1_T1	43109	+	1	6	0.142857
GL622784.1_T1	43110	-	0	19	0
GL622784.1_T1	43115	+	0	6	0
GL622784.1_T1	43116	-	0	18	0
GL622784.1_T1	43119	+	1	5	0.166667
GL622784.1_T1	43120	-	0	18	0
GL622784.1_T1	43146	+	0	9	0
GL622784.1_T1	43147	-	1	26	0.037037
GL622784.1_T1	43161	+	0	8	0
GL622784.1_T1	43162	-	5	26	0.16129
GL622784.1_T1	43171	+	0	9	0
GL622784.1_T1	43172	-	0	32	0
GL622784.1_T1	43177	+	0	10	0
GL622784.1_T1	43178	-	0	34	0
GL622784.1_T1	43185	+	1	9	0.1
GL622784.1_T1	43186	-	9	29	0.236842
GL622784.1_T1	43188	+	0	10	0
GL622784.1_T1	43189	-	0	38	0
GL622784.1_T1	43204	+	0	7	0
GL622784.1_T1	43205	-	0	37	0
GL622784.1_T1	43213	+	0	7	0
GL622784.1_T1	43214	-	0	34	0
GL622784.1_T1	43249	+	0	6	0
GL622784.1_T1	43250	-	3	24	0.111111
GL622784.1_T1	43306	+	2	15	0.117647
GL622784.1_T1	43307	-	0	26	0
GL622784.1_T1	43356	+	0	36	0
GL622784.1_T1	43357	-	0	51	0
GL622784.1_T1	43366	+	16	20	0.444444
GL622784.1_T1	43367	-	0	50	0
GL622784.1_T1	43375	+	0	34	0
GL622784.1_T1	43376	-	29	16	0.644444
GL622784.1_T1	43449	+	0	12	0
GL622784.1_T1	43450	-	0	29	0
GL622784.1_T1	43452	+	2	12	0.142857
GL622784.1_T1	43453	-	0	31	0
GL622784.1_T1	43455	+	0	15	0
GL622784.1_T1	43456	-	0	35	0
GL622784.1_T1	43481	+	1	26	0.037037
GL622784.1_T1	43482	-	9	30	0.230769
GL622784.1_T1	43491	+	4	32	0.111111
GL622784.1_T1	43492	-	0	43	0
GL622784.1_T1	43502	+	0	42	0
GL622784.1_T1	43503	-	0	48	0
GL622784.1_T1	43527	+	0	59	0
GL622784.1_T1	43528	-	5	41	0.108696
GL622784.1_T1	43542	+	26	33	0.440678
GL622784.1_T1	43543	-	0	40	0
GL622784.1_T1	43547	+	0	56	0
GL622784.1_T1	43548	-	4	31	0.114286
GL622784.1_T1	43551	+	18	36	0.333333
GL622784.1_T1	43552	-	0	34	0
GL622784.1_T1	43574	+	0	42	0
GL622784.1_T1	43575	-	1	20	0.047619
GL622784.1_T1	43637	+	0	54	0
GL622784.1_T1	43638	-	12	51	0.190476
GL622784.1_T1	43659	+	1	67	0.0147059
GL622784.1_T1	43660	-	0	77	0
GL622784.1_T1	43676	+	0	70	0
GL622784.1_T1	43677	-	7	67	0.0945946
GL622784.1_T1	43713	+	0	48	0
GL622784.1_T1	43714	-	4	50	0.0740741
GL622784.1_T1	43727	+	0	40	0
GL622784.1_T1	43728	-	5	43	0.104167
GL622784.1_T1	43734	+	0	40	0
GL622784.1_T1	43735	-	20	32	0.384615
GL622784.1_T1	43746	+	0	36	0
GL622784.1_T1	43747	-	2	48	0.04
GL622784.1_T1	43752	+	6	31	0.162162
GL622784.1_T1	43753	-	1	48	0.0204082
GL622784.1_T1	43772	+	2	42	0.0454545
GL622784.1_T1	43773	-	12	47	0.20339
GL622784.1_T1	43791	+	0	31	0
GL622784.1_T1	43792	-	0	59	0
GL622784.1_T1	43817	+	0	54	0
GL622784.1_T1	43818	-	9	47	0.160714
GL622784.1_T1	43824	+	0	52	0
GL622784.1_T1	43825	-	0	51	0
GL622784.1_T1	43829	+	7	42	0.142857
GL622784.1_T1	43830	-	0	51	0
GL622784.1_T1	43932	+	0	15	0
GL622784.1_T1	43933	-	1	36	0.027027
GL622784.1_T1	43948	+	1	13	0.0714286
GL622784.1_T1	43949	-	1	35	0.0277778
GL622784.1_T1	43953	+	0	14	0
GL622784.1_T1	43954	-	3	33	0.0833333
GL622784.1_T1	43981	+	1	11	0.0833333
GL622784.1_T1	43982	-	1	27	0.0357143
GL622784.1_T1	43998	+	0	11	0
GL622784.1_T1	43999	-	1	29	0.0333333
GL622784.1_T1	44028	+	0	7	0
GL622784.1_T1	44029	-	1	41	0.0238095
GL622784.1_T1	44112	+	0	7	0
GL622784.1_T1	44113	-	0	106	0
GL622784.1_T1	44136	+	0	5	0
GL622784.1_T1	44137	-	0	109	0
GL622784.1_T1	44149	-	0	109	0
GL622784.1_T1	44185	-	3	111	0.0263158
GL622784.1_T1	44199	-	0	105	0
GL622784.1_T1	44220	-	0	98	0
GL622784.1_T1	44355	+	2	16	0.111111
GL622784.1_T1	44356	-	59	49	0.546296
GL622784.1_T1	44372	+	0	19	0
GL622784.1_T1	44373	-	55	49	0.528846
GL622784.1_T1	44414	+	0	39	0
GL622784.1_T1	44415	-	21	57	0.269231
GL622784.1_T1	44444	+	0	48	0
GL622784.1_T1	44445	-	0	67	0
GL622784.1_T1	44460	+	4	42	0.0869565
GL622784.1_T1	44461	-	0	57	0
GL622784.1_T1	44474	+	0	52	0
GL622784.1_T1	44475	-	2	57	0.0338983
GL622784.1_T1	44498	+	7	40	0.148936
GL622784.1_T1	44499	-	0	57	0
GL622784.1_T1	44503	+	0	45	0
GL622784.1_T1	44504	-	41	18	0.694915
GL622784.1_T1	44515	+	1	35	0.0277778
GL622784.1_T1	44516	-	0	53	0
GL622784.1_T1	44522	+	5	34	0.128205
GL622784.1_T1	44523	-	1	52	0.0188679
GL622784.1_T1	44538	+	0	43	0
GL622784.1_T1	44539	-	0	54	0
GL622784.1_T1	44543	+	0	47	0
GL622784.1_T1	44544	-	0	56	0
GL622784.1_T1	44547	+	4	43	0.0851064
GL622784.1_T1	44548	-	13	41	0.240741
GL622784.1_T1	44557	+	0	50	0
GL622784.1_T1	44558	-	38	20	0.655172
GL622784.1_T1	44582	+	16	51	0.238806
GL622784.1_T1	44583	-	0	55	0
GL622784.1_T1	44595	+	0	65	0
GL622784.1_T1	44596	-	21	26	0.446809
GL622784.1_T1	44655	+	1	54	0.0181818
GL622784.1_T1	44656	-	0	57	0
GL622784.1_T1	44672	+	0	40	0
GL622784.1_T1	44673	-	19	42	0.311475
GL622784.1_T1	44706	+	0	36	0
GL622784.1_T1	44707	-	0	76	0
GL622784.1_T1	44721	+	1	33	0.0294118
GL622784.1_T1	44722	-	1	72	0.0136986
GL622784.1_T1	44730	+	1	35	0.0277778
GL622784.1_T1	44731	-	1	70	0.0140845
GL622784.1_T1	44737	+	7	32	0.179487
GL622784.1_T1	44738	-	1	71	0.0138889
GL622784.1_T1	44740	+	3	37	0.075
GL622784.1_T1	44741	-	1	71	0.0138889
GL622784.1_T1	44743	+	2	35	0.0540541
GL622784.1_T1	44744	-	0	68	0
GL622784.1_T1	44785	+	0	41	0
GL622784.1_T1	44786	-	0	67	0
GL622784.1_T1	44790	+	0	41	0
GL622784.1_T1	44791	-	0	65	0
GL622784.1_T1	44859	+	0	12	0
GL622784.1_T1	44860	-	0	58	0
GL622784.1_T1	44879	+	0	6	0
GL622784.1_T1	44880	-	28	26	0.518519
GL622784.1_T1	44913	+	2	10	0.166667
GL622784.1_T1	44914	-	14	32	0.304348
GL622784.1_T1	45062	+	0	6	0
GL622784.1_T1	45073	+	0	6	0
GL622784.1_T1	45088	+	0	6	0
GL622784.1_T1	45100	+	0	6	0
GL622784.1_T1	45235	+	0	5	0
GL622784.1_T1	45268	+	0	5	0
GL622784.1_T1	45382	+	0	6	0
GL622784.1_T1	45383	-	0	5	0
GL622784.1_T1	45463	+	0	8	0
GL622784.1_T1	45470	+	0	5	0
GL622784.1_T1	45472	+	0	5	0
GL622784.1_T1	45478	+	0	6	0
GL622784.1_T1	45510	-	1	4	0.2
GL622784.1_T1	45566	+	4	13	0.235294
GL622784.1_T1	45567	-	0	11	0
GL622784.1_T1	45574	+	0	21	0
GL622784.1_T1	45575	-	6	3	0.666667
GL622784.1_T1	45660	+	1	5	0.166667
GL622784.1_T1	45661	-	0	16	0
GL622784.1_T1	45667	+	0	7	0
GL622784.1_T1	45668	-	1	15	0.0625
GL622784.1_T1	45682	+	0	8	0
GL622784.1_T1	45683	-	0	18	0
GL622784.1_T1	45693	+	0	9	0
GL622784.1_T1	45694	-	0	22	0
GL622784.1_T1	45720	+	1	13	0.0714286
GL622784.1_T1	45721	-	3	24	0.111111
GL622784.1_T1	45750	+	0	12	0
GL622784.1_T1	45751	-	1	20	0.047619
GL622784.1_T1	45792	+	0	8	0
GL622784.1_T1	45793	-	0	19	0
GL622784.1_T1	45818	+	0	6	0
GL622784.1_T1	45819	-	0	15	0
GL622784.1_T1	45854	+	0	11	0
GL622784.1_T1	45855	-	2	18	0.1
GL622784.1_T1	45875	+	0	11	0
GL622784.1_T1	45876	-	0	22	0
GL622784.1_T1	45909	-	2	14	0.125
GL622784.1_T1	45921	-	0	13	0
GL622784.1_T1	45929	-	3	10	0.230769
GL622784.1_T1	45932	-	0	13	0
GL622784.1_T1	45939	-	0	10	0
GL622784.1_T1	45953	-	0	8	0
GL622784.1_T1	45970	-	0	6	0
GL622784.1_T1	46012	+	0	14	0
GL622784.1_T1	46013	-	0	9	0
GL622784.1_T1	46024	+	0	17	0
GL622784.1_T1	46025	-	1	13	0.0714286
GL622784.1_T1	46032	+	0	17	0
GL622784.1_T1	46033	-	0	16	0
GL622784.1_T1	46059	+	3	14	0.176471
GL622784.1_T1	46060	-	1	37	0.0263158
GL622784.1_T1	46071	+	6	8	0.428571
GL622784.1_T1	46072	-	0	42	0
GL622784.1_T1	46080	+	0	13	0
GL622784.1_T1	46081	-	1	42	0.0232558
GL622784.1_T1	46085	+	0	12	0
GL622784.1_T1	46086	-	16	28	0.363636
GL622784.1_T1	46088	+	3	9	0.25
GL622784.1_T1	46089	-	0	43	0
GL622784.1_T1	46103	+	0	10	0
GL622784.1_T1	46104	-	0	44	0
GL622784.1_T1	46106	+	0	11	0
GL622784.1_T1	46107	-	1	45	0.0217391
GL622784.1_T1	46110	+	0	14	0
GL622784.1_T1	46111	-	0	45	0
GL622784.1_T1	46141	+	0	28	0
GL622784.1_T1	46142	-	0	42	0
GL622784.1_T1	46152	+	2	41	0.0465116
GL622784.1_T1	46153	-	3	38	0.0731707
GL622784.1_T1	46170	+	1	62	0.015873
GL622784.1_T1	46171	-	0	68	0
GL622784.1_T1	46178	+	4	66	0.0571429
GL622784.1_T1	46179	-	0	74	0
GL622784.1_T1	46185	+	0	72	0
GL622784.1_T1	46186	-	21	58	0.265823
GL622784.1_T1	46188	+	1	72	0.0136986
GL622784.1_T1	46189	-	7	74	0.0864198
GL622784.1_T1	46203	+	0	77	0
GL622784.1_T1	46204	-	0	93	0
GL622784.1_T1	46209	+	0	78	0
GL622784.1_T1	46210	-	0	100	0
GL622784.1_T1	46214	+	2	75	0.025974
GL622784.1_T1	46215	-	6	95	0.0594059
GL622784.1_T1	46217	+	0	77	0
GL622784.1_T1	46218	-	2	98	0.02
GL622784.1_T1	46232	+	1	70	0.0140845
GL622784.1_T1	46233	-	0	108	0
GL622784.1_T1	46236	+	7	62	0.101449
GL622784.1_T1	46237	-	3	105	0.0277778
GL622784.1_T1	46256	+	1	47	0.0208333
GL622784.1_T1	46257	-	0	94	0
GL622784.1_T1	46260	+	4	44	0.0833333
GL622784.1_T1	46261	-	1	92	0.0107527
GL622784.1_T1	46263	+	1	40	0.0243902
GL622784.1_T1	46264	-	0	89	0
GL622784.1_T1	46271	+	2	43	0.0444444
GL622784.1_T1	46272	-	0	93	0
GL622784.1_T1	46277	+	0	43	0
GL622784.1_T1	46278	-	21	75	0.21875
GL622784.1_T1	46280	+	0	42	0
GL622784.1_T1	46281	-	5	85	0.0555556
GL622784.1_T1	46287	+	4	37	0.097561
GL622784.1_T1	46288	-	14	78	0.152174
GL622784.1_T1	46300	+	0	47	0
GL622784.1_T1	46301	-	0	88	0
GL622784.1_T1	46303	+	8	43	0.156863
GL622784.1_T1	46304	-	0	92	0
GL622784.1_T1	46318	+	0	51	0
GL622784.1_T1	46319	-	48	52	0.48
GL622784.1_T1	46341	+	19	39	0.327586
GL622784.1_T1	46342	-	0	121	0
GL622784.1_T1	46350	+	1	64	0.0153846
GL622784.1_T1	46351	-	0	120	0
GL622784.1_T1	46365	+	28	41	0.405797
GL622784.1_T1	46366	-	0	117	0
GL622784.1_T1	46368	+	0	68	0
GL622784.1_T1	46369	-	0	114	0
GL622784.1_T1	46380	+	3	59	0.0483871
GL622784.1_T1	46381	-	2	111	0.0176991
GL622784.1_T1	46393	+	18	36	0.333333
GL622784.1_T1	46394	-	0	104	0
GL622784.1_T1	46410	+	0	50	0
GL622784.1_T1	46411	-	46	43	0.516854
GL622784.1_T1	46417	+	1	43	0.0227273
GL622784.1_T1	46418	-	5	81	0.0581395
GL622784.1_T1	46442	+	0	36	0
GL622784.1_T1	46443	-	1	82	0.0120482
GL622784.1_T1	46452	+	0	32	0
GL622784.1_T1	46453	-	49	39	0.556818
GL622784.1_T1	46468	+	0	33	0
GL622784.1_T1	46469	-	1	92	0.0107527
GL622784.1_T1	46475	+	0	29	0
GL622784.1_T1	46476	-	4	86	0.0444444
GL622784.1_T1	46508	+	3	25	0.107143
GL622784.1_T1	46509	-	0	91	0
GL622784.1_T1	46554	+	5	6	0.454545
GL622784.1_T1	46555	-	0	77	0
GL622784.1_T1	46584	+	0	11	0
GL622784.1_T1	46585	-	6	66	0.0833333
GL622784.1_T1	46591	+	1	12	0.0769231
GL622784.1_T1	46592	-	24	43	0.358209
GL622784.1_T1	46795	-	0	12	0
GL622784.1_T1	46839	-	0	8	0
GL622784.1_T1	46887	-	0	14	0
GL622784.1_T1	46945	+	0	7	0
GL622784.1_T1	46946	-	3	21	0.125
GL622784.1_T1	46950	+	2	6	0.25
GL622784.1_T1	46951	-	0	23	0
GL622784.1_T1	46982	+	0	7	0
GL622784.1_T1	46983	-	0	21	0
GL622784.1_T1	46998	+	0	15	0
GL622784.1_T1	46999	-	0	22	0
GL622784.1_T1	47001	+	3	11	0.214286
GL622784.1_T1	47002	-	0	23	0
GL622784.1_T1	47005	+	0	15	0
GL622784.1_T1	47006	-	1	19	0.05
GL622784.1_T1	47046	+	1	19	0.05
GL622784.1_T1	47047	-	1	26	0.037037
GL622784.1_T1	47068	+	0	24	0
GL622784.1_T1	47069	-	0	33	0
GL622784.1_T1	47082	+	9	10	0.473684
GL622784.1_T1	47083	-	0	34	0
GL622784.1_T1	47090	+	0	14	0
GL622784.1_T1	47091	-	5	29	0.147059
GL622784.1_T1	47092	+	2	14	0.125
GL622784.1_T1	47093	-	0	34	0
GL622784.1_T1	47109	+	2	9	0.181818
GL622784.1_T1	47110	-	0	30	0
GL622784.1_T1	47148	+	0	8	0
GL622784.1_T1	47149	-	0	19	0
GL622784.1_T1	47169	+	0	10	0
GL622784.1_T1	47170	-	0	13	0
GL622784.1_T1	47203	+	0	13	0
GL622784.1_T1	47204	-	0	13	0
GL622784.1_T1	47268	+	0	5	0
GL622784.1_T1	47269	-	0	7	0
GL622784.1_T1	47271	-	0	6	0
GL622784.1_T1	47338	+	1	4	0.2
GL622784.1_T1	47393	+	0	11	0
GL622784.1_T1	47394	-	0	10	0
GL622784.1_T1	47437	+	0	8	0
GL622784.1_T1	47438	-	0	13	0
GL622784.1_T1	47500	+	0	13	0
GL622784.1_T1	47501	-	0	9	0
GL622784.1_T1	47555	+	0	32	0
GL622784.1_T1	47556	-	8	19	0.296296
GL622784.1_T1	47572	+	0	34	0
GL622784.1_T1	47573	-	0	30	0
GL622784.1_T1	47651	+	0	5	0
GL622784.1_T1	47951	+	7	0	1
GL622784.1_T1	47952	-	0	6	0
GL622784.1_T1	47991	+	2	8	0.2
GL622784.1_T1	47992	-	1	7	0.125
GL622784.1_T1	48029	+	1	11	0.0833333
GL622784.1_T1	48030	-	0	11	0
GL622784.1_T1	48057	+	3	16	0.157895
GL622784.1_T1	48058	-	0	21	0
GL622784.1_T1	48087	+	14	4	0.777778
GL622784.1_T1	48088	-	1	16	0.0588235
GL622784.1_T1	48129	+	2	26	0.0714286
GL622784.1_T1	48130	-	5	11	0.3125
GL622784.1_T1	48149	+	15	27	0.357143
GL622784.1_T1	48150	-	9	4	0.692308
GL622784.1_T1	48166	+	0	49	0
GL622784.1_T1	48167	-	11	4	0.733333
GL622784.1_T1	48169	+	1	48	0.0204082
GL622784.1_T1	48170	-	1	15	0.0625
GL622784.1_T1	48188	+	1	55	0.0178571
GL622784.1_T1	48189	-	12	2	0.857143
GL622784.1_T1	48213	+	5	49	0.0925926
GL622784.1_T1	48214	-	0	25	0
GL622784.1_T1	48265	+	0	31	0
GL622784.1_T1	48266	-	0	12	0
GL622784.1_T1	48284	+	0	31	0
GL622784.1_T1	48285	-	0	8	0
GL622784.1_T1	48291	+	0	32	0
GL622784.1_T1	48292	-	3	3	0.5
GL622784.1_T1	48325	+	0	45	0
GL622784.1_T1	48346	+	20	25	0.444444
GL622784.1_T1	48347	-	0	5	0
GL622784.1_T1	48372	+	14	26	0.35
GL622784.1_T1	48512	+	3	2	0.6
GL622784.1_T1	48513	-	0	21	0
GL622784.1_T1	48566	+	1	7	0.125
GL622784.1_T1	48567	-	1	31	0.03125
GL622784.1_T1	48572	+	2	7	0.222222
GL622784.1_T1	48573	-	8	25	0.242424
GL622784.1_T1	48581	+	1	13	0.0714286
GL622784.1_T1	48582	-	1	31	0.03125
GL622784.1_T1	48684	+	0	23	0
GL622784.1_T1	48685	-	0	41	0
GL622784.1_T1	48710	+	0	24	0
GL622784.1_T1	48711	-	0	37	0
GL622784.1_T1	48734	+	15	15	0.5
GL622784.1_T1	48735	-	0	28	0
GL622784.1_T1	48760	+	0	30	0
GL622784.1_T1	48761	-	0	24	0
GL622784.1_T1	48864	+	8	36	0.181818
GL622784.1_T1	48865	-	0	17	0
GL622784.1_T1	49007	+	0	77	0
GL622784.1_T1	49008	-	0	18	0
GL622784.1_T1	49025	+	23	71	0.244681
GL622784.1_T1	49026	-	0	19	0
GL622784.1_T1	49076	+	6	89	0.0631579
GL622784.1_T1	49077	-	2	19	0.0952381
GL622784.1_T1	49098	+	35	54	0.393258
GL622784.1_T1	49099	-	0	30	0
GL622784.1_T1	49148	+	0	91	0
GL622784.1_T1	49149	-	2	44	0.0434783
GL622784.1_T1	49152	+	13	77	0.144444
GL622784.1_T1	49153	-	5	41	0.108696
GL622784.1_T1	49179	+	0	99	0
GL622784.1_T1	49180	-	10	35	0.222222
GL622784.1_T1	49182	+	50	49	0.505051
GL622784.1_T1	49183	-	0	46	0
GL622784.1_T1	49213	+	0	94	0
GL622784.1_T1	49214	-	10	29	0.25641
GL622784.1_T1	49251	+	0	74	0
GL622784.1_T1	49252	-	2	47	0.0408163
GL622784.1_T1	49260	+	14	11	0.56
GL622784.1_T1	49261	-	2	46	0.0416667
GL622784.1_T1	49302	+	30	48	0.384615
GL622784.1_T1	49303	-	0	54	0
GL622784.1_T1	49333	+	0	71	0
GL622784.1_T1	49334	-	6	46	0.115385
GL622784.1_T1	49378	+	4	53	0.0701754
GL622784.1_T1	49379	-	0	47	0
GL622784.1_T1	49390	+	22	24	0.478261
GL622784.1_T1	49391	-	0	48	0
GL622784.1_T1	49423	+	1	51	0.0192308
GL622784.1_T1	49424	-	1	35	0.0277778
GL622784.1_T1	49429	+	9	40	0.183673
GL622784.1_T1	49430	-	0	33	0
GL622784.1_T1	49465	+	6	36	0.142857
GL622784.1_T1	49466	-	6	31	0.162162
GL622784.1_T1	49498	+	13	35	0.270833
GL622784.1_T1	49499	-	9	29	0.236842
GL622784.1_T1	49516	+	7	50	0.122807
GL622784.1_T1	49517	-	1	32	0.030303
GL622784.1_T1	49543	+	0	60	0
GL622784.1_T1	49544	-	12	14	0.461538
[truncated: 1,046,576+ more rows]
