# Supplementary material for: Comparative multi-omics analyses reveal differential expression of key genes relevant for parasitism between non-encapsulated and encapsulated Trichinella
Source: Commun Biol. 2021 Jan 29;4:134. doi: 10.1038/s42003-021-01650-z (PMC7846577; doi:10.1038/s42003-021-01650-z)
Supplement: Supplementary file 8 — Supplementary Data 5 [file 42003_2021_1650_MOESM8_ESM.xlsx]

## Sheet: ML stage
Scafford	Site	Strand	Number of methylated reads	Number of unmethylated reads	Methylation ratio
GL622784.1_T1	376	+	2	3	0.4
GL622784.1_T1	419	-	0	5	0
GL622784.1_T1	432	-	0	5	0
GL622784.1_T1	680	-	3	2	0.6
GL622784.1_T1	704	-	0	5	0
GL622784.1_T1	1511	+	0	8	0
GL622784.1_T1	2096	+	0	7	0
GL622784.1_T1	2121	+	0	9	0
GL622784.1_T1	2181	+	0	13	0
GL622784.1_T1	2185	+	2	9	0.181818
GL622784.1_T1	2230	+	0	5	0
GL622784.1_T1	2231	-	1	15	0.0625
GL622784.1_T1	2243	+	0	7	0
GL622784.1_T1	2244	-	0	16	0
GL622784.1_T1	2295	+	1	23	0.0416667
GL622784.1_T1	2296	-	9	21	0.3
GL622784.1_T1	2316	+	16	17	0.484848
GL622784.1_T1	2317	-	0	31	0
GL622784.1_T1	2345	+	0	34	0
GL622784.1_T1	2346	-	0	39	0
GL622784.1_T1	2347	+	8	26	0.235294
GL622784.1_T1	2348	-	0	40	0
GL622784.1_T1	2357	+	0	35	0
GL622784.1_T1	2358	-	6	33	0.153846
GL622784.1_T1	2379	+	0	28	0
GL622784.1_T1	2380	-	0	40	0
GL622784.1_T1	2403	+	4	13	0.235294
GL622784.1_T1	2404	-	1	39	0.025
GL622784.1_T1	2410	+	0	17	0
GL622784.1_T1	2411	-	3	39	0.0714286
GL622784.1_T1	2414	+	0	17	0
GL622784.1_T1	2415	-	3	38	0.0731707
GL622784.1_T1	2445	+	2	15	0.117647
GL622784.1_T1	2446	-	0	39	0
GL622784.1_T1	2508	+	8	19	0.296296
GL622784.1_T1	2509	-	0	36	0
GL622784.1_T1	2521	+	1	22	0.0434783
GL622784.1_T1	2522	-	0	32	0
GL622784.1_T1	2598	-	0	11	0
GL622784.1_T1	2775	-	0	5	0
GL622784.1_T1	3102	+	1	18	0.0526316
GL622784.1_T1	3103	-	0	20	0
GL622784.1_T1	3134	+	5	14	0.263158
GL622784.1_T1	3135	-	1	22	0.0434783
GL622784.1_T1	3152	+	0	20	0
GL622784.1_T1	3153	-	10	16	0.384615
GL622784.1_T1	3185	+	0	5	0
GL622784.1_T1	3186	-	1	18	0.0526316
GL622784.1_T1	3201	+	0	5	0
GL622784.1_T1	3202	-	1	16	0.0588235
GL622784.1_T1	3215	+	0	6	0
GL622784.1_T1	3216	-	4	16	0.2
GL622784.1_T1	3240	+	0	7	0
GL622784.1_T1	3241	-	0	14	0
GL622784.1_T1	3254	+	0	9	0
GL622784.1_T1	3255	-	2	9	0.181818
GL622784.1_T1	3380	-	0	5	0
GL622784.1_T1	3700	-	2	8	0.2
GL622784.1_T1	3723	-	0	10	0
GL622784.1_T1	3792	-	0	15	0
GL622784.1_T1	3803	-	7	8	0.466667
GL622784.1_T1	3809	-	1	17	0.0555556
GL622784.1_T1	3812	-	0	20	0
GL622784.1_T1	3848	-	1	19	0.05
GL622784.1_T1	3852	-	12	11	0.521739
GL622784.1_T1	3858	+	0	6	0
GL622784.1_T1	3859	-	0	22	0
GL622784.1_T1	3874	+	1	7	0.125
GL622784.1_T1	3875	-	1	22	0.0434783
GL622784.1_T1	3881	+	0	9	0
GL622784.1_T1	3882	-	11	15	0.423077
GL622784.1_T1	3893	+	0	11	0
GL622784.1_T1	3894	-	4	22	0.153846
GL622784.1_T1	3939	+	0	10	0
GL622784.1_T1	3940	-	0	22	0
GL622784.1_T1	3945	+	0	8	0
GL622784.1_T1	3946	-	0	18	0
GL622784.1_T1	3994	+	3	6	0.333333
GL622784.1_T1	3995	-	1	20	0.047619
GL622784.1_T1	4026	+	0	10	0
GL622784.1_T1	4027	-	1	20	0.047619
GL622784.1_T1	4042	+	0	12	0
GL622784.1_T1	4043	-	0	28	0
GL622784.1_T1	4058	+	7	3	0.7
GL622784.1_T1	4059	-	0	22	0
GL622784.1_T1	4104	+	0	7	0
GL622784.1_T1	4105	-	1	18	0.0526316
GL622784.1_T1	4111	+	0	8	0
GL622784.1_T1	4112	-	3	14	0.176471
GL622784.1_T1	4115	+	0	8	0
GL622784.1_T1	4116	-	8	6	0.571429
GL622784.1_T1	4118	+	0	7	0
GL622784.1_T1	4119	-	10	7	0.588235
GL622784.1_T1	4135	+	5	2	0.714286
GL622784.1_T1	4136	-	0	16	0
GL622784.1_T1	4154	+	0	8	0
GL622784.1_T1	4155	-	3	15	0.166667
GL622784.1_T1	4167	+	1	8	0.111111
GL622784.1_T1	4168	-	4	14	0.222222
GL622784.1_T1	4197	+	0	7	0
GL622784.1_T1	4198	-	14	4	0.777778
GL622784.1_T1	4209	+	2	7	0.222222
GL622784.1_T1	4210	-	1	19	0.05
GL622784.1_T1	4226	+	0	11	0
GL622784.1_T1	4227	-	3	15	0.166667
GL622784.1_T1	4269	+	4	5	0.444444
GL622784.1_T1	4270	-	0	21	0
GL622784.1_T1	4273	+	1	8	0.111111
GL622784.1_T1	4274	-	5	16	0.238095
GL622784.1_T1	4279	+	0	11	0
GL622784.1_T1	4280	-	13	13	0.5
GL622784.1_T1	4317	+	0	17	0
GL622784.1_T1	4318	-	1	25	0.0384615
GL622784.1_T1	4351	+	2	13	0.133333
GL622784.1_T1	4352	-	12	8	0.6
GL622784.1_T1	4353	+	1	14	0.0666667
GL622784.1_T1	4354	-	0	21	0
GL622784.1_T1	4359	+	0	14	0
GL622784.1_T1	4360	-	10	7	0.588235
GL622784.1_T1	4372	+	5	7	0.416667
GL622784.1_T1	4373	-	0	14	0
GL622784.1_T1	4430	+	0	12	0
GL622784.1_T1	4431	-	1	14	0.0666667
GL622784.1_T1	4446	+	3	12	0.2
GL622784.1_T1	4447	-	0	15	0
GL622784.1_T1	4482	+	0	16	0
GL622784.1_T1	4483	-	0	8	0
GL622784.1_T1	4500	+	3	9	0.25
GL622784.1_T1	4615	+	0	19	0
GL622784.1_T1	4647	+	3	20	0.130435
GL622784.1_T1	4650	+	0	25	0
GL622784.1_T1	4710	+	1	24	0.04
GL622784.1_T1	4711	-	3	10	0.230769
GL622784.1_T1	4747	+	5	11	0.3125
GL622784.1_T1	4748	-	0	14	0
GL622784.1_T1	4771	+	0	11	0
GL622784.1_T1	4772	-	0	13	0
GL622784.1_T1	4776	+	0	10	0
GL622784.1_T1	4777	-	3	9	0.25
GL622784.1_T1	4780	+	3	13	0.1875
GL622784.1_T1	4781	-	2	9	0.181818
GL622784.1_T1	4794	+	0	17	0
GL622784.1_T1	4795	-	1	4	0.2
GL622784.1_T1	4796	+	1	17	0.0555556
GL622784.1_T1	4807	+	0	21	0
GL622784.1_T1	4844	+	0	25	0
GL622784.1_T1	4845	-	2	7	0.222222
GL622784.1_T1	4847	+	0	27	0
GL622784.1_T1	4848	-	0	9	0
GL622784.1_T1	4851	+	0	27	0
GL622784.1_T1	4852	-	0	10	0
GL622784.1_T1	4853	+	0	27	0
GL622784.1_T1	4854	-	0	10	0
GL622784.1_T1	4856	+	0	26	0
GL622784.1_T1	4857	-	0	10	0
GL622784.1_T1	4868	+	0	20	0
GL622784.1_T1	4869	-	6	11	0.352941
GL622784.1_T1	4881	+	3	16	0.157895
GL622784.1_T1	4882	-	5	14	0.263158
GL622784.1_T1	4902	+	3	8	0.272727
GL622784.1_T1	4903	-	1	17	0.0555556
GL622784.1_T1	4904	+	0	10	0
GL622784.1_T1	4905	-	0	18	0
GL622784.1_T1	4909	+	0	6	0
GL622784.1_T1	4910	-	0	20	0
GL622784.1_T1	4924	-	3	16	0.157895
GL622784.1_T1	4945	-	1	16	0.0588235
GL622784.1_T1	4963	-	0	12	0
GL622784.1_T1	4974	-	2	9	0.181818
GL622784.1_T1	4988	-	0	10	0
GL622784.1_T1	4999	-	0	8	0
GL622784.1_T1	5025	-	1	4	0.2
GL622784.1_T1	5031	-	0	5	0
GL622784.1_T1	5114	-	0	9	0
GL622784.1_T1	5140	-	1	8	0.111111
GL622784.1_T1	5145	-	0	8	0
GL622784.1_T1	5265	-	2	3	0.4
GL622784.1_T1	5269	-	0	5	0
GL622784.1_T1	5383	+	5	12	0.294118
GL622784.1_T1	5384	-	2	18	0.1
GL622784.1_T1	5473	+	25	38	0.396825
GL622784.1_T1	5474	-	4	8	0.333333
GL622784.1_T1	5531	+	0	26	0
GL622784.1_T1	5544	+	14	23	0.378378
GL622784.1_T1	5545	-	4	5	0.444444
GL622784.1_T1	5570	+	0	52	0
GL622784.1_T1	5571	-	0	16	0
GL622784.1_T1	5575	+	3	50	0.0566038
GL622784.1_T1	5576	-	0	16	0
GL622784.1_T1	5577	+	0	39	0
GL622784.1_T1	5578	-	0	12	0
GL622784.1_T1	5585	+	6	51	0.105263
GL622784.1_T1	5586	-	6	11	0.352941
GL622784.1_T1	5605	+	0	54	0
GL622784.1_T1	5606	-	0	19	0
GL622784.1_T1	5617	+	1	49	0.02
GL622784.1_T1	5618	-	0	16	0
GL622784.1_T1	5643	+	0	21	0
GL622784.1_T1	5644	-	1	9	0.1
GL622784.1_T1	5645	+	0	21	0
GL622784.1_T1	5646	-	0	7	0
GL622784.1_T1	5652	+	1	15	0.0625
GL622784.1_T1	5653	-	1	7	0.125
GL622784.1_T1	5678	+	1	5	0.166667
GL622784.1_T1	5679	-	0	5	0
GL622784.1_T1	6015	+	5	3	0.625
GL622784.1_T1	6043	+	0	13	0
GL622784.1_T1	6130	+	1	11	0.0833333
GL622784.1_T1	6131	-	5	4	0.555556
GL622784.1_T1	6161	+	0	10	0
GL622784.1_T1	6162	-	2	10	0.166667
GL622784.1_T1	6163	+	0	10	0
GL622784.1_T1	6164	-	4	16	0.2
GL622784.1_T1	6179	+	0	10	0
GL622784.1_T1	6180	-	4	16	0.2
GL622784.1_T1	6193	+	0	8	0
GL622784.1_T1	6194	-	11	7	0.611111
GL622784.1_T1	7268	+	0	5	0
GL622784.1_T1	7558	+	0	10	0
GL622784.1_T1	7559	-	0	6	0
GL622784.1_T1	7576	+	0	8	0
GL622784.1_T1	7612	+	0	10	0
GL622784.1_T1	7626	+	0	5	0
GL622784.1_T1	7746	+	1	5	0.166667
GL622784.1_T1	7762	+	1	5	0.166667
GL622784.1_T1	7815	+	0	9	0
GL622784.1_T1	7857	+	0	31	0
GL622784.1_T1	7921	+	0	16	0
GL622784.1_T1	8167	+	0	5	0
GL622784.1_T1	8248	+	0	12	0
GL622784.1_T1	8249	-	0	6	0
GL622784.1_T1	8343	+	0	10	0
GL622784.1_T1	8344	-	0	6	0
GL622784.1_T1	8370	+	0	9	0
GL622784.1_T1	8371	-	0	5	0
GL622784.1_T1	8567	+	0	35	0
GL622784.1_T1	8568	-	0	8	0
GL622784.1_T1	8576	+	0	38	0
GL622784.1_T1	8577	-	0	10	0
GL622784.1_T1	8583	+	0	39	0
GL622784.1_T1	8584	-	0	11	0
GL622784.1_T1	8598	+	0	37	0
GL622784.1_T1	8599	-	0	11	0
GL622784.1_T1	8611	+	0	38	0
GL622784.1_T1	8612	-	0	8	0
GL622784.1_T1	8671	+	0	30	0
GL622784.1_T1	8672	-	0	7	0
GL622784.1_T1	8692	+	0	21	0
GL622784.1_T1	8748	+	0	16	0
GL622784.1_T1	8835	+	0	14	0
GL622784.1_T1	8836	-	0	11	0
GL622784.1_T1	8847	+	0	15	0
GL622784.1_T1	8848	-	0	13	0
GL622784.1_T1	8865	+	0	17	0
GL622784.1_T1	8866	-	0	14	0
GL622784.1_T1	8916	+	0	19	0
GL622784.1_T1	8917	-	0	13	0
GL622784.1_T1	8921	+	0	17	0
GL622784.1_T1	8922	-	0	12	0
GL622784.1_T1	8990	+	0	12	0
GL622784.1_T1	8991	-	0	8	0
GL622784.1_T1	8998	+	0	12	0
GL622784.1_T1	8999	-	0	7	0
GL622784.1_T1	9021	+	0	7	0
GL622784.1_T1	9022	-	0	7	0
GL622784.1_T1	9231	+	0	9	0
GL622784.1_T1	9232	-	0	6	0
GL622784.1_T1	9247	+	0	9	0
GL622784.1_T1	9248	-	0	8	0
GL622784.1_T1	9305	-	0	7	0
GL622784.1_T1	9368	+	0	7	0
GL622784.1_T1	9369	-	0	7	0
GL622784.1_T1	9427	+	0	13	0
GL622784.1_T1	9428	-	0	11	0
GL622784.1_T1	9464	+	0	13	0
GL622784.1_T1	9465	-	0	17	0
GL622784.1_T1	9475	+	0	15	0
GL622784.1_T1	9476	-	0	21	0
GL622784.1_T1	9485	+	0	14	0
GL622784.1_T1	9486	-	0	21	0
GL622784.1_T1	9489	+	0	14	0
GL622784.1_T1	9490	-	0	21	0
GL622784.1_T1	9510	+	0	12	0
GL622784.1_T1	9511	-	0	18	0
GL622784.1_T1	9521	+	0	14	0
GL622784.1_T1	9522	-	0	18	0
GL622784.1_T1	9528	+	0	13	0
GL622784.1_T1	9529	-	0	19	0
GL622784.1_T1	9531	+	0	13	0
GL622784.1_T1	9532	-	0	18	0
GL622784.1_T1	9550	+	0	13	0
GL622784.1_T1	9551	-	0	14	0
GL622784.1_T1	9590	+	0	8	0
GL622784.1_T1	9591	-	0	11	0
GL622784.1_T1	9677	+	0	9	0
GL622784.1_T1	9678	-	0	18	0
GL622784.1_T1	9771	+	0	7	0
GL622784.1_T1	10024	+	1	7	0.125
GL622784.1_T1	10025	-	0	10	0
GL622784.1_T1	10065	+	0	7	0
GL622784.1_T1	10137	-	0	9	0
GL622784.1_T1	10274	+	1	5	0.166667
GL622784.1_T1	10319	+	2	8	0.2
GL622784.1_T1	10320	-	0	6	0
GL622784.1_T1	10333	+	0	10	0
GL622784.1_T1	10334	-	0	5	0
GL622784.1_T1	10339	+	0	11	0
GL622784.1_T1	10340	-	0	5	0
GL622784.1_T1	10349	+	2	10	0.166667
GL622784.1_T1	10350	-	0	6	0
GL622784.1_T1	10352	+	0	12	0
GL622784.1_T1	10353	-	0	6	0
GL622784.1_T1	10364	+	0	8	0
GL622784.1_T1	10365	-	3	4	0.428571
GL622784.1_T1	10374	+	0	6	0
GL622784.1_T1	10375	-	0	8	0
GL622784.1_T1	10379	+	1	7	0.125
GL622784.1_T1	10380	-	0	9	0
GL622784.1_T1	10386	+	6	4	0.6
GL622784.1_T1	10387	-	0	9	0
GL622784.1_T1	10400	+	0	10	0
GL622784.1_T1	10401	-	0	11	0
GL622784.1_T1	10432	+	3	12	0.2
GL622784.1_T1	10433	-	0	16	0
GL622784.1_T1	10455	+	0	16	0
GL622784.1_T1	10456	-	1	21	0.0454545
GL622784.1_T1	10502	+	1	26	0.037037
GL622784.1_T1	10503	-	0	29	0
GL622784.1_T1	10520	+	5	21	0.192308
GL622784.1_T1	10521	-	2	32	0.0588235
GL622784.1_T1	10553	+	12	8	0.6
GL622784.1_T1	10554	-	1	42	0.0232558
GL622784.1_T1	10582	+	2	15	0.117647
GL622784.1_T1	10583	-	6	37	0.139535
GL622784.1_T1	10597	+	2	13	0.133333
GL622784.1_T1	10598	-	18	23	0.439024
GL622784.1_T1	10610	+	0	16	0
GL622784.1_T1	10611	-	1	38	0.025641
GL622784.1_T1	10645	+	14	9	0.608696
GL622784.1_T1	10646	-	0	40	0
GL622784.1_T1	10648	+	0	22	0
GL622784.1_T1	10649	-	0	42	0
GL622784.1_T1	10668	+	7	12	0.368421
GL622784.1_T1	10669	-	11	30	0.268293
GL622784.1_T1	10677	+	0	18	0
GL622784.1_T1	10678	-	4	36	0.1
GL622784.1_T1	10693	+	2	14	0.125
GL622784.1_T1	10694	-	17	24	0.414634
GL622784.1_T1	10774	+	0	15	0
GL622784.1_T1	10775	-	14	23	0.378378
GL622784.1_T1	10778	+	3	14	0.176471
GL622784.1_T1	10779	-	1	34	0.0285714
GL622784.1_T1	10786	+	8	12	0.4
GL622784.1_T1	10787	-	1	37	0.0263158
GL622784.1_T1	10857	+	4	12	0.25
GL622784.1_T1	10858	-	13	25	0.342105
GL622784.1_T1	10874	+	2	11	0.153846
GL622784.1_T1	10875	-	2	32	0.0588235
GL622784.1_T1	10896	+	8	9	0.470588
GL622784.1_T1	10897	-	5	30	0.142857
GL622784.1_T1	10910	+	0	18	0
GL622784.1_T1	10911	-	0	42	0
GL622784.1_T1	10923	+	4	20	0.166667
GL622784.1_T1	10924	-	0	45	0
GL622784.1_T1	10959	+	0	29	0
GL622784.1_T1	10960	-	0	39	0
GL622784.1_T1	10994	+	5	21	0.192308
GL622784.1_T1	10995	-	0	42	0
GL622784.1_T1	10997	+	0	25	0
GL622784.1_T1	10998	-	2	39	0.0487805
GL622784.1_T1	11070	+	0	25	0
GL622784.1_T1	11071	-	0	42	0
GL622784.1_T1	11124	+	1	12	0.0769231
GL622784.1_T1	11125	-	0	31	0
GL622784.1_T1	11126	+	0	17	0
GL622784.1_T1	11127	-	1	31	0.03125
GL622784.1_T1	11153	+	0	15	0
GL622784.1_T1	11154	-	16	20	0.444444
GL622784.1_T1	11156	+	1	14	0.0666667
GL622784.1_T1	11157	-	1	34	0.0285714
GL622784.1_T1	11182	+	0	18	0
GL622784.1_T1	11183	-	3	33	0.0833333
GL622784.1_T1	11271	+	3	12	0.2
GL622784.1_T1	11272	-	0	42	0
GL622784.1_T1	11324	+	0	16	0
GL622784.1_T1	11325	-	2	35	0.0540541
GL622784.1_T1	11361	+	0	16	0
GL622784.1_T1	11362	-	1	31	0.03125
GL622784.1_T1	11384	+	7	10	0.411765
GL622784.1_T1	11385	-	0	33	0
GL622784.1_T1	11401	+	0	14	0
GL622784.1_T1	11402	-	2	32	0.0588235
GL622784.1_T1	11535	+	0	8	0
GL622784.1_T1	11536	-	3	24	0.111111
GL622784.1_T1	11554	+	0	6	0
GL622784.1_T1	11555	-	0	24	0
GL622784.1_T1	11556	+	0	6	0
GL622784.1_T1	11557	-	0	24	0
GL622784.1_T1	11560	+	0	6	0
GL622784.1_T1	11561	-	2	23	0.08
GL622784.1_T1	11580	+	0	5	0
GL622784.1_T1	11581	-	0	23	0
GL622784.1_T1	11612	-	0	15	0
GL622784.1_T1	11768	+	0	20	0
GL622784.1_T1	11769	-	1	19	0.05
GL622784.1_T1	11794	+	1	16	0.0588235
GL622784.1_T1	11795	-	0	15	0
GL622784.1_T1	11832	+	0	5	0
GL622784.1_T1	11833	-	0	5	0
GL622784.1_T1	11861	+	0	9	0
GL622784.1_T1	11878	+	0	10	0
GL622784.1_T1	11879	-	0	6	0
GL622784.1_T1	11906	+	1	14	0.0666667
GL622784.1_T1	11907	-	0	9	0
GL622784.1_T1	11959	-	0	9	0
GL622784.1_T1	12682	+	0	6	0
GL622784.1_T1	12683	-	0	7	0
GL622784.1_T1	12855	+	0	7	0
GL622784.1_T1	13619	+	0	5	0
GL622784.1_T1	13650	+	0	8	0
GL622784.1_T1	13656	+	0	8	0
GL622784.1_T1	13762	+	0	11	0
GL622784.1_T1	13771	+	2	10	0.166667
GL622784.1_T1	13792	+	3	13	0.1875
GL622784.1_T1	13904	-	0	5	0
GL622784.1_T1	13962	+	1	5	0.166667
GL622784.1_T1	13963	-	0	6	0
GL622784.1_T1	14052	-	2	4	0.333333
GL622784.1_T1	14067	-	2	4	0.333333
GL622784.1_T1	14189	-	4	5	0.444444
GL622784.1_T1	14229	+	0	5	0
GL622784.1_T1	14230	-	2	11	0.153846
GL622784.1_T1	14252	-	0	14	0
GL622784.1_T1	14257	+	1	4	0.2
GL622784.1_T1	14258	-	0	13	0
GL622784.1_T1	14263	-	0	12	0
GL622784.1_T1	14275	+	0	6	0
GL622784.1_T1	14276	-	3	10	0.230769
GL622784.1_T1	14305	+	0	12	0
GL622784.1_T1	14306	-	0	15	0
GL622784.1_T1	14310	+	0	15	0
GL622784.1_T1	14311	-	3	13	0.1875
GL622784.1_T1	14345	+	0	16	0
GL622784.1_T1	14346	-	2	13	0.133333
GL622784.1_T1	14376	+	0	15	0
GL622784.1_T1	14377	-	4	13	0.235294
GL622784.1_T1	14422	+	0	11	0
GL622784.1_T1	14423	-	1	22	0.0434783
GL622784.1_T1	14435	+	0	10	0
GL622784.1_T1	14436	-	0	35	0
GL622784.1_T1	14470	+	0	11	0
GL622784.1_T1	14471	-	3	31	0.0882353
GL622784.1_T1	14476	+	0	11	0
GL622784.1_T1	14477	-	0	38	0
GL622784.1_T1	14478	+	0	9	0
GL622784.1_T1	14479	-	1	37	0.0263158
GL622784.1_T1	14511	+	0	8	0
GL622784.1_T1	14512	-	0	26	0
GL622784.1_T1	14517	+	0	9	0
GL622784.1_T1	14518	-	0	21	0
GL622784.1_T1	14614	-	0	18	0
GL622784.1_T1	14618	-	0	21	0
GL622784.1_T1	14625	-	1	20	0.047619
GL622784.1_T1	14627	-	0	21	0
GL622784.1_T1	14633	-	0	21	0
GL622784.1_T1	14644	-	0	18	0
GL622784.1_T1	14654	-	0	15	0
GL622784.1_T1	14676	-	0	12	0
GL622784.1_T1	14985	+	0	5	0
GL622784.1_T1	15015	+	0	6	0
GL622784.1_T1	15018	+	0	6	0
GL622784.1_T1	15052	+	0	6	0
GL622784.1_T1	15313	-	0	6	0
GL622784.1_T1	15362	-	0	7	0
GL622784.1_T1	15380	-	0	6	0
GL622784.1_T1	15382	-	0	6	0
GL622784.1_T1	15399	-	0	6	0
GL622784.1_T1	15404	-	0	5	0
GL622784.1_T1	15408	-	1	5	0.166667
GL622784.1_T1	15485	-	1	12	0.0769231
GL622784.1_T1	15491	-	0	13	0
GL622784.1_T1	15531	-	0	6	0
GL622784.1_T1	15543	-	0	5	0
GL622784.1_T1	15638	-	0	13	0
GL622784.1_T1	15974	+	0	6	0
GL622784.1_T1	16162	+	0	5	0
GL622784.1_T1	16163	-	0	7	0
GL622784.1_T1	16200	+	0	6	0
GL622784.1_T1	16201	-	0	6	0
GL622784.1_T1	16208	+	0	6	0
GL622784.1_T1	16209	-	0	6	0
GL622784.1_T1	16222	+	0	6	0
GL622784.1_T1	16252	+	0	8	0
GL622784.1_T1	16274	+	0	6	0
GL622784.1_T1	16341	+	0	9	0
GL622784.1_T1	16342	-	0	6	0
GL622784.1_T1	16392	+	0	14	0
GL622784.1_T1	16397	+	0	13	0
GL622784.1_T1	16443	+	0	9	0
GL622784.1_T1	16444	-	0	8	0
GL622784.1_T1	16459	+	0	9	0
GL622784.1_T1	16460	-	0	9	0
GL622784.1_T1	16501	+	1	13	0.0714286
GL622784.1_T1	16502	-	0	6	0
GL622784.1_T1	16508	+	0	13	0
GL622784.1_T1	16509	-	0	6	0
GL622784.1_T1	16537	+	0	13	0
GL622784.1_T1	16551	+	0	21	0
GL622784.1_T1	16552	-	0	5	0
GL622784.1_T1	16569	+	0	18	0
GL622784.1_T1	16570	-	0	7	0
GL622784.1_T1	16580	+	0	17	0
GL622784.1_T1	16581	-	0	7	0
GL622784.1_T1	16583	+	0	17	0
GL622784.1_T1	16584	-	0	7	0
GL622784.1_T1	16590	+	1	17	0.0555556
GL622784.1_T1	16591	-	0	7	0
GL622784.1_T1	16605	+	0	15	0
GL622784.1_T1	16606	-	0	11	0
GL622784.1_T1	16607	+	1	13	0.0714286
GL622784.1_T1	16608	-	0	11	0
GL622784.1_T1	16663	+	0	15	0
GL622784.1_T1	16664	-	1	10	0.0909091
GL622784.1_T1	16667	+	2	14	0.125
GL622784.1_T1	16668	-	0	11	0
GL622784.1_T1	16676	+	2	15	0.117647
GL622784.1_T1	16677	-	0	12	0
GL622784.1_T1	16690	+	0	18	0
GL622784.1_T1	16691	-	0	11	0
GL622784.1_T1	16696	+	1	17	0.0555556
GL622784.1_T1	16697	-	0	10	0
GL622784.1_T1	16718	+	1	16	0.0588235
GL622784.1_T1	16719	-	0	8	0
GL622784.1_T1	16751	+	0	12	0
GL622784.1_T1	16752	-	0	8	0
GL622784.1_T1	16779	+	0	12	0
GL622784.1_T1	16780	-	0	10	0
GL622784.1_T1	16796	+	0	20	0
GL622784.1_T1	16797	-	0	13	0
GL622784.1_T1	16874	+	4	31	0.114286
GL622784.1_T1	16875	-	0	24	0
GL622784.1_T1	16934	+	0	33	0
GL622784.1_T1	16935	-	0	23	0
GL622784.1_T1	16986	+	0	33	0
GL622784.1_T1	16987	-	0	16	0
GL622784.1_T1	17003	+	0	25	0
GL622784.1_T1	17004	-	2	11	0.153846
GL622784.1_T1	17010	+	0	22	0
GL622784.1_T1	17011	-	0	9	0
GL622784.1_T1	17014	+	0	22	0
GL622784.1_T1	17015	-	1	7	0.125
GL622784.1_T1	17026	+	0	20	0
GL622784.1_T1	17027	-	1	7	0.125
GL622784.1_T1	17137	+	0	11	0
GL622784.1_T1	17157	+	0	11	0
GL622784.1_T1	17158	-	0	5	0
GL622784.1_T1	17204	+	0	12	0
GL622784.1_T1	17205	-	0	6	0
GL622784.1_T1	17226	+	0	10	0
GL622784.1_T1	17233	+	0	10	0
GL622784.1_T1	17256	+	0	10	0
GL622784.1_T1	17261	+	0	10	0
GL622784.1_T1	17348	+	2	3	0.4
GL622784.1_T1	17349	-	0	7	0
GL622784.1_T1	17707	+	0	7	0
GL622784.1_T1	17710	+	0	7	0
GL622784.1_T1	17765	+	0	5	0
GL622784.1_T1	17782	+	5	2	0.714286
GL622784.1_T1	17787	+	0	7	0
GL622784.1_T1	17807	+	0	8	0
GL622784.1_T1	17824	+	0	12	0
GL622784.1_T1	17878	+	0	26	0
GL622784.1_T1	18014	+	2	15	0.117647
GL622784.1_T1	18047	+	0	17	0
GL622784.1_T1	18077	+	0	16	0
GL622784.1_T1	18131	+	0	8	0
GL622784.1_T1	23642	+	0	12	0
GL622784.1_T1	23643	-	0	7	0
GL622784.1_T1	23660	+	1	13	0.0714286
GL622784.1_T1	23661	-	0	13	0
GL622784.1_T1	23681	+	0	18	0
GL622784.1_T1	23682	-	0	14	0
GL622784.1_T1	23703	+	1	15	0.0625
GL622784.1_T1	23704	-	0	11	0
GL622784.1_T1	23715	+	2	14	0.125
GL622784.1_T1	23716	-	0	10	0
GL622784.1_T1	23849	+	0	8	0
GL622784.1_T1	23875	+	0	7	0
GL622784.1_T1	23876	-	1	5	0.166667
GL622784.1_T1	23924	+	0	5	0
GL622784.1_T1	24312	-	0	13	0
GL622784.1_T1	24387	-	0	10	0
GL622784.1_T1	24447	-	0	12	0
GL622784.1_T1	24467	-	0	16	0
GL622784.1_T1	24579	-	0	5	0
GL622784.1_T1	24662	-	0	11	0
GL622784.1_T1	25054	-	0	8	0
GL622784.1_T1	25896	-	0	7	0
GL622784.1_T1	25908	-	0	9	0
GL622784.1_T1	26121	-	0	15	0
GL622784.1_T1	26605	+	0	5	0
GL622784.1_T1	27634	+	0	5	0
GL622784.1_T1	27652	+	0	9	0
GL622784.1_T1	27670	+	0	11	0
GL622784.1_T1	27715	+	0	11	0
GL622784.1_T1	27726	+	0	9	0
GL622784.1_T1	27737	+	0	7	0
GL622784.1_T1	27786	+	0	6	0
GL622784.1_T1	27789	+	0	7	0
GL622784.1_T1	27829	+	0	16	0
GL622784.1_T1	27843	+	0	18	0
GL622784.1_T1	27855	+	0	19	0
GL622784.1_T1	27867	+	0	16	0
GL622784.1_T1	27870	+	0	14	0
GL622784.1_T1	27873	+	0	14	0
GL622784.1_T1	27879	+	0	12	0
GL622784.1_T1	28205	-	0	6	0
GL622784.1_T1	28212	-	0	6	0
GL622784.1_T1	28215	-	0	6	0
GL622784.1_T1	28218	-	0	6	0
GL622784.1_T1	28224	-	0	6	0
GL622784.1_T1	28227	-	0	6	0
GL622784.1_T1	28229	-	0	6	0
GL622784.1_T1	28239	-	0	7	0
GL622784.1_T1	28302	+	4	4	0.5
GL622784.1_T1	28317	+	0	11	0
GL622784.1_T1	28318	-	0	5	0
GL622784.1_T1	28320	+	1	10	0.0909091
GL622784.1_T1	28321	-	0	5	0
GL622784.1_T1	28326	+	0	12	0
GL622784.1_T1	28327	-	0	5	0
GL622784.1_T1	28337	+	0	11	0
GL622784.1_T1	28338	-	0	9	0
GL622784.1_T1	28372	+	0	12	0
GL622784.1_T1	28373	-	0	10	0
GL622784.1_T1	28401	+	0	13	0
GL622784.1_T1	28402	-	0	12	0
GL622784.1_T1	28432	+	0	20	0
GL622784.1_T1	28433	-	0	12	0
GL622784.1_T1	28437	+	0	23	0
GL622784.1_T1	28438	-	0	13	0
GL622784.1_T1	28448	+	0	25	0
GL622784.1_T1	28449	-	1	12	0.0769231
GL622784.1_T1	28466	+	1	29	0.0333333
GL622784.1_T1	28467	-	0	12	0
GL622784.1_T1	28490	+	0	35	0
GL622784.1_T1	28491	-	0	12	0
GL622784.1_T1	28498	+	0	39	0
GL622784.1_T1	28499	-	0	14	0
GL622784.1_T1	28521	+	0	29	0
GL622784.1_T1	28522	-	1	8	0.111111
GL622784.1_T1	28523	+	0	28	0
GL622784.1_T1	28524	-	0	9	0
GL622784.1_T1	28529	+	0	25	0
GL622784.1_T1	28530	-	1	9	0.1
GL622784.1_T1	28561	+	0	24	0
GL622784.1_T1	28562	-	0	7	0
GL622784.1_T1	28663	+	0	29	0
GL622784.1_T1	28664	-	0	15	0
GL622784.1_T1	28666	+	0	26	0
GL622784.1_T1	28667	-	0	15	0
GL622784.1_T1	28671	+	0	25	0
GL622784.1_T1	28672	-	0	13	0
GL622784.1_T1	28684	+	0	15	0
GL622784.1_T1	28685	-	0	10	0
GL622784.1_T1	28696	+	1	12	0.0769231
GL622784.1_T1	28697	-	0	9	0
GL622784.1_T1	28703	+	0	11	0
GL622784.1_T1	28704	-	0	9	0
GL622784.1_T1	28710	+	0	10	0
GL622784.1_T1	28711	-	0	8	0
GL622784.1_T1	28718	+	0	10	0
GL622784.1_T1	28719	-	0	9	0
GL622784.1_T1	28723	+	0	10	0
GL622784.1_T1	28724	-	0	11	0
GL622784.1_T1	28726	+	0	14	0
GL622784.1_T1	28727	-	0	10	0
GL622784.1_T1	28745	+	0	20	0
GL622784.1_T1	28746	-	1	13	0.0714286
GL622784.1_T1	28751	+	0	21	0
GL622784.1_T1	28752	-	0	13	0
GL622784.1_T1	28753	+	0	22	0
GL622784.1_T1	28754	-	0	13	0
GL622784.1_T1	28772	+	0	24	0
GL622784.1_T1	28773	-	0	15	0
GL622784.1_T1	28784	+	2	23	0.08
GL622784.1_T1	28785	-	0	17	0
GL622784.1_T1	28789	+	0	24	0
GL622784.1_T1	28790	-	0	20	0
GL622784.1_T1	28792	+	0	24	0
GL622784.1_T1	28793	-	0	20	0
GL622784.1_T1	28799	+	0	24	0
GL622784.1_T1	28800	-	0	20	0
GL622784.1_T1	28802	+	0	24	0
GL622784.1_T1	28803	-	6	13	0.315789
GL622784.1_T1	28855	-	0	11	0
GL622784.1_T1	28880	-	0	8	0
GL622784.1_T1	28885	-	0	8	0
GL622784.1_T1	28888	-	1	9	0.1
GL622784.1_T1	28892	-	1	10	0.0909091
GL622784.1_T1	28904	-	0	9	0
GL622784.1_T1	28907	-	0	10	0
GL622784.1_T1	28913	-	0	9	0
GL622784.1_T1	28916	-	0	9	0
GL622784.1_T1	29109	-	0	5	0
GL622784.1_T1	29205	+	0	15	0
GL622784.1_T1	29206	-	0	21	0
GL622784.1_T1	29231	+	0	14	0
GL622784.1_T1	29232	-	1	19	0.05
GL622784.1_T1	29250	+	0	12	0
GL622784.1_T1	29251	-	0	18	0
GL622784.1_T1	29253	+	0	12	0
GL622784.1_T1	29254	-	1	17	0.0555556
GL622784.1_T1	29311	+	0	7	0
GL622784.1_T1	29312	-	0	11	0
GL622784.1_T1	29391	+	0	7	0
GL622784.1_T1	29392	-	0	9	0
GL622784.1_T1	29436	+	0	21	0
GL622784.1_T1	29437	-	2	7	0.222222
GL622784.1_T1	29455	+	0	24	0
GL622784.1_T1	29456	-	1	6	0.142857
GL622784.1_T1	29464	+	2	23	0.08
GL622784.1_T1	29465	-	0	7	0
GL622784.1_T1	29474	+	0	23	0
GL622784.1_T1	29475	-	0	7	0
GL622784.1_T1	29504	+	0	27	0
GL622784.1_T1	29505	-	0	13	0
GL622784.1_T1	29534	+	0	22	0
GL622784.1_T1	29535	-	1	14	0.0666667
GL622784.1_T1	29537	+	0	21	0
GL622784.1_T1	29538	-	0	14	0
GL622784.1_T1	29540	+	0	22	0
GL622784.1_T1	29541	-	0	15	0
GL622784.1_T1	29543	+	0	23	0
GL622784.1_T1	29544	-	0	15	0
GL622784.1_T1	29572	+	0	31	0
GL622784.1_T1	29573	-	0	14	0
GL622784.1_T1	29657	+	3	11	0.214286
GL622784.1_T1	29697	+	0	18	0
GL622784.1_T1	29761	+	0	14	0
GL622784.1_T1	29762	-	1	6	0.142857
GL622784.1_T1	29772	+	3	12	0.2
GL622784.1_T1	29773	-	0	6	0
GL622784.1_T1	29835	+	0	11	0
GL622784.1_T1	29863	+	0	12	0
GL622784.1_T1	29874	+	0	10	0
GL622784.1_T1	29875	-	0	5	0
GL622784.1_T1	30012	-	0	6	0
GL622784.1_T1	30048	-	1	9	0.1
GL622784.1_T1	30082	-	0	13	0
GL622784.1_T1	30168	+	0	6	0
GL622784.1_T1	30169	-	2	17	0.105263
GL622784.1_T1	30307	+	1	6	0.142857
GL622784.1_T1	30308	-	0	22	0
GL622784.1_T1	30315	+	0	7	0
GL622784.1_T1	30316	-	0	22	0
GL622784.1_T1	30330	+	0	10	0
GL622784.1_T1	30331	-	0	21	0
GL622784.1_T1	30337	+	0	8	0
GL622784.1_T1	30338	-	2	23	0.08
GL622784.1_T1	30368	+	0	7	0
GL622784.1_T1	30369	-	0	24	0
GL622784.1_T1	30443	+	1	4	0.2
GL622784.1_T1	30444	-	0	19	0
GL622784.1_T1	30561	-	0	11	0
GL622784.1_T1	30576	-	0	8	0
GL622784.1_T1	30706	+	0	5	0
GL622784.1_T1	30707	-	0	5	0
GL622784.1_T1	30742	+	0	7	0
GL622784.1_T1	30743	-	0	13	0
GL622784.1_T1	30760	+	0	8	0
GL622784.1_T1	30761	-	1	17	0.0555556
GL622784.1_T1	30773	+	0	8	0
GL622784.1_T1	30774	-	0	18	0
GL622784.1_T1	30807	+	0	10	0
GL622784.1_T1	30808	-	0	15	0
GL622784.1_T1	30827	+	0	9	0
GL622784.1_T1	30828	-	0	12	0
GL622784.1_T1	30850	+	0	7	0
GL622784.1_T1	30851	-	0	13	0
GL622784.1_T1	30914	-	0	10	0
GL622784.1_T1	30977	+	0	9	0
GL622784.1_T1	30978	-	0	22	0
GL622784.1_T1	31011	+	0	8	0
GL622784.1_T1	31012	-	0	18	0
GL622784.1_T1	31021	+	1	8	0.111111
GL622784.1_T1	31022	-	1	17	0.0555556
GL622784.1_T1	31029	+	0	9	0
GL622784.1_T1	31030	-	0	17	0
GL622784.1_T1	31041	+	0	7	0
GL622784.1_T1	31042	-	0	12	0
GL622784.1_T1	31053	+	0	5	0
GL622784.1_T1	31054	-	1	11	0.0833333
GL622784.1_T1	31057	+	0	5	0
GL622784.1_T1	31058	-	0	12	0
GL622784.1_T1	31134	-	0	7	0
GL622784.1_T1	31202	+	0	5	0
GL622784.1_T1	31203	-	0	7	0
GL622784.1_T1	31216	+	0	5	0
GL622784.1_T1	31217	-	0	7	0
GL622784.1_T1	31219	+	0	5	0
GL622784.1_T1	31220	-	0	7	0
GL622784.1_T1	31320	+	0	5	0
GL622784.1_T1	31432	-	0	8	0
GL622784.1_T1	31528	-	0	9	0
GL622784.1_T1	31562	-	1	12	0.0769231
GL622784.1_T1	31572	-	0	15	0
GL622784.1_T1	31643	-	0	13	0
GL622784.1_T1	31645	+	0	5	0
GL622784.1_T1	31646	-	0	13	0
GL622784.1_T1	31735	+	0	6	0
GL622784.1_T1	31736	-	0	12	0
GL622784.1_T1	31768	-	0	8	0
GL622784.1_T1	31787	-	0	8	0
GL622784.1_T1	31866	+	0	6	0
GL622784.1_T1	31867	-	0	23	0
GL622784.1_T1	31871	+	0	6	0
GL622784.1_T1	31872	-	0	21	0
GL622784.1_T1	31928	-	0	14	0
GL622784.1_T1	31949	-	0	27	0
GL622784.1_T1	32096	+	5	1	0.833333
GL622784.1_T1	32121	-	0	11	0
GL622784.1_T1	32165	-	0	14	0
GL622784.1_T1	32192	-	0	24	0
GL622784.1_T1	32205	-	0	20	0
GL622784.1_T1	32344	-	0	7	0
GL622784.1_T1	32701	-	0	5	0
GL622784.1_T1	32810	+	0	5	0
GL622784.1_T1	32812	+	0	5	0
GL622784.1_T1	32991	-	0	8	0
GL622784.1_T1	33190	-	1	6	0.142857
GL622784.1_T1	33315	+	0	5	0
GL622784.1_T1	33316	-	0	13	0
GL622784.1_T1	33341	+	1	4	0.2
GL622784.1_T1	33342	-	0	15	0
GL622784.1_T1	33350	+	0	7	0
GL622784.1_T1	33351	-	5	9	0.357143
GL622784.1_T1	33370	+	0	10	0
GL622784.1_T1	33371	-	0	15	0
GL622784.1_T1	33449	+	0	28	0
GL622784.1_T1	33450	-	1	13	0.0714286
GL622784.1_T1	33461	+	1	26	0.037037
GL622784.1_T1	33462	-	0	8	0
GL622784.1_T1	33464	+	0	26	0
GL622784.1_T1	33465	-	0	12	0
GL622784.1_T1	33485	+	0	22	0
GL622784.1_T1	33486	-	0	10	0
GL622784.1_T1	33488	+	0	22	0
GL622784.1_T1	33489	-	0	9	0
GL622784.1_T1	33550	+	0	18	0
GL622784.1_T1	33552	+	0	18	0
GL622784.1_T1	33569	+	1	28	0.0344828
GL622784.1_T1	33693	+	0	24	0
GL622784.1_T1	33694	-	0	19	0
GL622784.1_T1	33706	+	3	24	0.111111
GL622784.1_T1	33707	-	0	15	0
GL622784.1_T1	33711	+	2	27	0.0689655
GL622784.1_T1	33712	-	0	15	0
GL622784.1_T1	33764	+	0	24	0
GL622784.1_T1	33765	-	0	6	0
GL622784.1_T1	33791	+	0	17	0
GL622784.1_T1	33792	-	0	7	0
GL622784.1_T1	33828	+	0	13	0
GL622784.1_T1	33829	-	0	9	0
GL622784.1_T1	33831	+	1	12	0.0769231
GL622784.1_T1	33832	-	0	9	0
GL622784.1_T1	33873	+	2	9	0.181818
GL622784.1_T1	33874	-	0	10	0
GL622784.1_T1	33946	+	2	4	0.333333
GL622784.1_T1	33947	-	0	10	0
GL622784.1_T1	33961	+	0	8	0
GL622784.1_T1	33962	-	0	12	0
GL622784.1_T1	33975	+	0	8	0
GL622784.1_T1	33976	-	1	11	0.0833333
GL622784.1_T1	33978	+	0	8	0
GL622784.1_T1	33979	-	0	11	0
GL622784.1_T1	34019	+	0	8	0
GL622784.1_T1	34020	-	4	3	0.571429
GL622784.1_T1	34058	-	1	6	0.142857
GL622784.1_T1	34159	+	0	13	0
GL622784.1_T1	34160	-	1	10	0.0909091
GL622784.1_T1	34161	+	8	6	0.571429
GL622784.1_T1	34162	-	0	11	0
GL622784.1_T1	34172	+	0	16	0
GL622784.1_T1	34173	-	0	11	0
GL622784.1_T1	34236	+	0	19	0
GL622784.1_T1	34288	+	0	15	0
GL622784.1_T1	34289	-	0	11	0
GL622784.1_T1	34301	+	0	16	0
GL622784.1_T1	34302	-	0	12	0
GL622784.1_T1	34353	+	0	21	0
GL622784.1_T1	34354	-	0	22	0
GL622784.1_T1	34357	+	7	13	0.35
GL622784.1_T1	34358	-	0	22	0
GL622784.1_T1	34414	+	3	16	0.157895
GL622784.1_T1	34415	-	0	20	0
GL622784.1_T1	34526	+	0	7	0
GL622784.1_T1	34527	-	1	21	0.0454545
GL622784.1_T1	34542	+	0	5	0
GL622784.1_T1	34543	-	0	22	0
GL622784.1_T1	34569	-	0	17	0
GL622784.1_T1	34573	-	0	17	0
GL622784.1_T1	37007	+	0	6	0
GL622784.1_T1	37013	+	0	7	0
GL622784.1_T1	37063	+	0	9	0
GL622784.1_T1	37069	+	0	7	0
GL622784.1_T1	37071	+	0	7	0
GL622784.1_T1	37609	-	0	7	0
GL622784.1_T1	37612	-	0	6	0
GL622784.1_T1	37650	-	0	6	0
GL622784.1_T1	37669	-	4	3	0.571429
GL622784.1_T1	37808	-	2	10	0.166667
GL622784.1_T1	37835	-	0	11	0
GL622784.1_T1	37852	-	0	10	0
GL622784.1_T1	38323	-	0	8	0
GL622784.1_T1	38331	-	0	7	0
GL622784.1_T1	38360	-	0	12	0
GL622784.1_T1	38432	-	0	9	0
GL622784.1_T1	38465	+	0	7	0
GL622784.1_T1	38616	+	0	6	0
GL622784.1_T1	38660	+	1	7	0.125
GL622784.1_T1	38727	+	3	4	0.428571
GL622784.1_T1	38814	-	1	5	0.166667
GL622784.1_T1	38961	-	0	8	0
GL622784.1_T1	39056	-	0	6	0
GL622784.1_T1	39068	-	0	6	0
GL622784.1_T1	39079	-	0	5	0
GL622784.1_T1	39511	-	1	5	0.166667
GL622784.1_T1	39587	-	0	7	0
GL622784.1_T1	40583	-	1	4	0.2
GL622784.1_T1	40588	-	0	5	0
GL622784.1_T1	40592	-	0	5	0
GL622784.1_T1	40604	-	0	6	0
GL622784.1_T1	40642	+	0	6	0
GL622784.1_T1	40643	-	0	6	0
GL622784.1_T1	40746	-	0	6	0
GL622784.1_T1	40761	-	0	6	0
GL622784.1_T1	40764	-	0	7	0
GL622784.1_T1	40806	+	1	6	0.142857
GL622784.1_T1	40807	-	2	4	0.333333
GL622784.1_T1	40891	+	0	6	0
GL622784.1_T1	40892	-	0	26	0
GL622784.1_T1	40926	+	1	7	0.125
GL622784.1_T1	40927	-	0	38	0
GL622784.1_T1	40940	+	0	11	0
GL622784.1_T1	40941	-	1	36	0.027027
GL622784.1_T1	40948	+	5	6	0.454545
GL622784.1_T1	40949	-	0	33	0
GL622784.1_T1	40971	+	0	12	0
GL622784.1_T1	40972	-	9	17	0.346154
GL622784.1_T1	40980	+	8	5	0.615385
GL622784.1_T1	40981	-	0	24	0
GL622784.1_T1	41017	+	0	12	0
GL622784.1_T1	41018	-	0	28	0
GL622784.1_T1	41042	+	0	10	0
GL622784.1_T1	41043	-	3	30	0.0909091
GL622784.1_T1	41044	+	0	10	0
GL622784.1_T1	41045	-	1	32	0.030303
GL622784.1_T1	41127	+	0	12	0
GL622784.1_T1	41128	-	13	19	0.40625
GL622784.1_T1	41167	+	0	12	0
GL622784.1_T1	41168	-	6	16	0.272727
GL622784.1_T1	41170	+	5	8	0.384615
GL622784.1_T1	41171	-	0	20	0
GL622784.1_T1	41248	+	0	7	0
GL622784.1_T1	41249	-	0	25	0
GL622784.1_T1	41270	+	2	4	0.333333
GL622784.1_T1	41271	-	0	21	0
GL622784.1_T1	41308	+	0	13	0
GL622784.1_T1	41309	-	0	28	0
GL622784.1_T1	41337	+	14	10	0.583333
GL622784.1_T1	41338	-	0	32	0
GL622784.1_T1	41341	+	5	19	0.208333
GL622784.1_T1	41342	-	5	30	0.142857
GL622784.1_T1	41363	+	18	16	0.529412
GL622784.1_T1	41364	-	0	41	0
GL622784.1_T1	41380	+	0	35	0
GL622784.1_T1	41381	-	0	47	0
GL622784.1_T1	41384	+	0	38	0
GL622784.1_T1	41385	-	0	47	0
GL622784.1_T1	41400	+	0	33	0
GL622784.1_T1	41401	-	0	35	0
GL622784.1_T1	41452	+	0	21	0
GL622784.1_T1	41453	-	0	38	0
GL622784.1_T1	41455	+	0	21	0
GL622784.1_T1	41456	-	0	37	0
GL622784.1_T1	41497	+	3	24	0.111111
GL622784.1_T1	41498	-	0	42	0
GL622784.1_T1	41508	+	1	31	0.03125
GL622784.1_T1	41509	-	0	49	0
GL622784.1_T1	41514	+	6	26	0.1875
GL622784.1_T1	41515	-	1	47	0.0208333
GL622784.1_T1	41525	+	15	18	0.454545
GL622784.1_T1	41526	-	0	48	0
GL622784.1_T1	41574	+	5	11	0.3125
GL622784.1_T1	41575	-	0	30	0
GL622784.1_T1	41604	+	0	10	0
GL622784.1_T1	41605	-	10	18	0.357143
GL622784.1_T1	41625	+	2	6	0.25
GL622784.1_T1	41626	-	0	21	0
GL622784.1_T1	41649	+	0	8	0
GL622784.1_T1	41650	-	2	27	0.0689655
GL622784.1_T1	41695	+	0	7	0
GL622784.1_T1	41696	-	0	15	0
GL622784.1_T1	41786	+	0	5	0
GL622784.1_T1	41787	-	2	3	0.4
GL622784.1_T1	41811	+	0	8	0
GL622784.1_T1	41812	-	7	3	0.7
GL622784.1_T1	41829	+	0	9	0
GL622784.1_T1	41830	-	1	11	0.0833333
GL622784.1_T1	41850	+	2	5	0.285714
GL622784.1_T1	41851	-	0	14	0
GL622784.1_T1	41871	+	0	7	0
GL622784.1_T1	41872	-	0	14	0
GL622784.1_T1	41928	+	0	13	0
GL622784.1_T1	41929	-	0	9	0
GL622784.1_T1	41951	+	0	17	0
GL622784.1_T1	41952	-	1	10	0.0909091
GL622784.1_T1	42003	+	0	9	0
GL622784.1_T1	42004	-	3	13	0.1875
GL622784.1_T1	42025	+	0	10	0
GL622784.1_T1	42026	-	7	10	0.411765
GL622784.1_T1	42028	+	0	10	0
GL622784.1_T1	42029	-	0	17	0
GL622784.1_T1	42038	+	0	7	0
GL622784.1_T1	42039	-	3	13	0.1875
GL622784.1_T1	42052	+	0	9	0
GL622784.1_T1	42053	-	5	10	0.333333
GL622784.1_T1	42080	+	0	13	0
GL622784.1_T1	42081	-	0	17	0
GL622784.1_T1	42085	+	1	13	0.0714286
GL622784.1_T1	42086	-	0	15	0
GL622784.1_T1	42088	+	1	14	0.0666667
GL622784.1_T1	42089	-	0	16	0
GL622784.1_T1	42092	+	1	14	0.0666667
GL622784.1_T1	42093	-	0	16	0
GL622784.1_T1	42139	+	0	10	0
GL622784.1_T1	42140	-	1	16	0.0588235
GL622784.1_T1	42165	+	0	8	0
GL622784.1_T1	42166	-	5	11	0.3125
GL622784.1_T1	42229	+	0	8	0
GL622784.1_T1	42230	-	5	4	0.555556
GL622784.1_T1	42237	+	2	5	0.285714
GL622784.1_T1	42238	-	0	10	0
GL622784.1_T1	42243	+	0	8	0
GL622784.1_T1	42244	-	0	10	0
GL622784.1_T1	42283	+	0	10	0
GL622784.1_T1	42284	-	0	9	0
GL622784.1_T1	42298	+	4	7	0.363636
GL622784.1_T1	42299	-	0	7	0
GL622784.1_T1	42319	+	4	8	0.333333
GL622784.1_T1	42320	-	0	6	0
GL622784.1_T1	42402	+	0	30	0
GL622784.1_T1	42403	-	1	29	0.0333333
GL622784.1_T1	42410	+	5	26	0.16129
GL622784.1_T1	42411	-	0	24	0
GL622784.1_T1	42440	+	0	31	0
GL622784.1_T1	42441	-	0	30	0
GL622784.1_T1	42443	+	0	30	0
GL622784.1_T1	42444	-	1	29	0.0333333
GL622784.1_T1	42494	+	0	21	0
GL622784.1_T1	42495	-	0	12	0
GL622784.1_T1	42503	+	0	20	0
GL622784.1_T1	42504	-	0	13	0
GL622784.1_T1	42512	+	0	23	0
GL622784.1_T1	42513	-	0	14	0
GL622784.1_T1	42518	+	0	23	0
GL622784.1_T1	42519	-	2	12	0.142857
GL622784.1_T1	42542	+	1	23	0.0416667
GL622784.1_T1	42543	-	0	20	0
GL622784.1_T1	42565	+	1	22	0.0434783
GL622784.1_T1	42566	-	0	20	0
GL622784.1_T1	42577	+	0	19	0
GL622784.1_T1	42578	-	0	19	0
GL622784.1_T1	42584	+	0	18	0
GL622784.1_T1	42585	-	0	19	0
GL622784.1_T1	42589	+	0	18	0
GL622784.1_T1	42590	-	0	17	0
GL622784.1_T1	42694	+	2	14	0.125
GL622784.1_T1	42695	-	0	19	0
GL622784.1_T1	42726	+	0	16	0
GL622784.1_T1	42727	-	1	23	0.0416667
GL622784.1_T1	42741	+	0	15	0
GL622784.1_T1	42742	-	0	23	0
GL622784.1_T1	42759	+	0	11	0
GL622784.1_T1	42760	-	1	19	0.05
GL622784.1_T1	42783	+	0	9	0
GL622784.1_T1	42784	-	0	17	0
GL622784.1_T1	42792	+	1	13	0.0714286
GL622784.1_T1	42793	-	4	19	0.173913
GL622784.1_T1	42811	+	7	9	0.4375
GL622784.1_T1	42812	-	0	26	0
GL622784.1_T1	42814	+	0	17	0
GL622784.1_T1	42815	-	1	27	0.0357143
GL622784.1_T1	42817	+	0	18	0
GL622784.1_T1	42818	-	1	30	0.0322581
GL622784.1_T1	42832	+	0	16	0
GL622784.1_T1	42833	-	0	34	0
GL622784.1_T1	42838	+	0	17	0
GL622784.1_T1	42839	-	8	28	0.222222
GL622784.1_T1	42842	+	0	17	0
GL622784.1_T1	42843	-	0	32	0
GL622784.1_T1	42854	+	0	15	0
GL622784.1_T1	42855	-	1	34	0.0285714
GL622784.1_T1	42873	+	0	14	0
GL622784.1_T1	42874	-	0	33	0
GL622784.1_T1	42940	+	0	6	0
GL622784.1_T1	42941	-	0	27	0
GL622784.1_T1	42943	+	0	6	0
GL622784.1_T1	42944	-	9	18	0.333333
GL622784.1_T1	42954	+	0	5	0
GL622784.1_T1	42955	-	0	26	0
GL622784.1_T1	42959	+	1	4	0.2
GL622784.1_T1	42960	-	0	23	0
GL622784.1_T1	42963	+	2	3	0.4
GL622784.1_T1	42964	-	0	25	0
GL622784.1_T1	42968	+	0	5	0
GL622784.1_T1	42969	-	8	1	0.888889
GL622784.1_T1	42992	+	1	4	0.2
GL622784.1_T1	42993	-	8	14	0.363636
GL622784.1_T1	43030	+	0	5	0
GL622784.1_T1	43031	-	0	15	0
GL622784.1_T1	43035	-	0	16	0
GL622784.1_T1	43047	-	0	15	0
GL622784.1_T1	43109	+	0	7	0
GL622784.1_T1	43110	-	0	15	0
GL622784.1_T1	43115	+	0	7	0
GL622784.1_T1	43116	-	0	14	0
GL622784.1_T1	43119	+	1	6	0.142857
GL622784.1_T1	43120	-	0	12	0
GL622784.1_T1	43146	+	0	7	0
GL622784.1_T1	43147	-	1	16	0.0588235
GL622784.1_T1	43161	+	0	8	0
GL622784.1_T1	43162	-	2	16	0.111111
GL622784.1_T1	43171	+	0	10	0
GL622784.1_T1	43172	-	0	18	0
GL622784.1_T1	43177	+	0	9	0
GL622784.1_T1	43178	-	0	18	0
GL622784.1_T1	43185	+	0	7	0
GL622784.1_T1	43186	-	2	14	0.125
GL622784.1_T1	43188	+	0	7	0
GL622784.1_T1	43189	-	1	16	0.0588235
GL622784.1_T1	43204	+	1	8	0.111111
GL622784.1_T1	43205	-	0	22	0
GL622784.1_T1	43213	+	0	10	0
GL622784.1_T1	43214	-	0	21	0
GL622784.1_T1	43249	+	0	11	0
GL622784.1_T1	43250	-	1	15	0.0625
GL622784.1_T1	43306	+	2	8	0.2
GL622784.1_T1	43307	-	0	14	0
GL622784.1_T1	43356	+	0	13	0
GL622784.1_T1	43357	-	1	25	0.0384615
GL622784.1_T1	43366	+	9	6	0.6
GL622784.1_T1	43367	-	0	26	0
GL622784.1_T1	43375	+	1	14	0.0666667
GL622784.1_T1	43376	-	20	4	0.833333
GL622784.1_T1	43449	+	0	6	0
GL622784.1_T1	43450	-	0	12	0
GL622784.1_T1	43452	+	0	5	0
GL622784.1_T1	43453	-	0	14	0
GL622784.1_T1	43455	+	0	5	0
GL622784.1_T1	43456	-	0	13	0
GL622784.1_T1	43481	+	0	9	0
GL622784.1_T1	43482	-	10	10	0.5
GL622784.1_T1	43491	+	1	12	0.0769231
GL622784.1_T1	43492	-	0	21	0
GL622784.1_T1	43502	+	0	20	0
GL622784.1_T1	43503	-	0	24	0
GL622784.1_T1	43527	+	0	20	0
GL622784.1_T1	43528	-	10	14	0.416667
GL622784.1_T1	43542	+	13	9	0.590909
GL622784.1_T1	43543	-	0	19	0
GL622784.1_T1	43547	+	0	22	0
GL622784.1_T1	43548	-	5	12	0.294118
GL622784.1_T1	43551	+	10	10	0.5
GL622784.1_T1	43552	-	0	17	0
GL622784.1_T1	43574	+	0	16	0
GL622784.1_T1	43575	-	1	10	0.0909091
GL622784.1_T1	43637	+	0	23	0
GL622784.1_T1	43638	-	11	22	0.333333
GL622784.1_T1	43659	+	0	39	0
GL622784.1_T1	43660	-	0	47	0
GL622784.1_T1	43676	+	0	36	0
GL622784.1_T1	43677	-	7	41	0.145833
GL622784.1_T1	43713	+	0	25	0
GL622784.1_T1	43714	-	0	33	0
GL622784.1_T1	43727	+	0	23	0
GL622784.1_T1	43728	-	2	29	0.0645161
GL622784.1_T1	43734	+	0	22	0
GL622784.1_T1	43735	-	14	14	0.5
GL622784.1_T1	43746	+	0	13	0
GL622784.1_T1	43747	-	0	24	0
GL622784.1_T1	43752	+	3	9	0.25
GL622784.1_T1	43753	-	0	25	0
GL622784.1_T1	43772	+	2	19	0.0952381
GL622784.1_T1	43773	-	8	26	0.235294
GL622784.1_T1	43791	+	0	13	0
GL622784.1_T1	43792	-	0	37	0
GL622784.1_T1	43817	+	0	26	0
GL622784.1_T1	43818	-	8	22	0.266667
GL622784.1_T1	43824	+	0	24	0
GL622784.1_T1	43825	-	0	27	0
GL622784.1_T1	43829	+	8	15	0.347826
GL622784.1_T1	43830	-	0	27	0
GL622784.1_T1	43933	-	0	19	0
GL622784.1_T1	43949	-	0	20	0
GL622784.1_T1	43954	-	0	19	0
GL622784.1_T1	43982	-	0	20	0
GL622784.1_T1	43999	-	0	17	0
GL622784.1_T1	44029	-	0	13	0
GL622784.1_T1	44113	-	0	34	0
GL622784.1_T1	44137	-	0	35	0
GL622784.1_T1	44149	-	0	37	0
GL622784.1_T1	44185	-	0	29	0
GL622784.1_T1	44199	-	1	23	0.0416667
GL622784.1_T1	44220	-	0	20	0
GL622784.1_T1	44355	+	0	11	0
GL622784.1_T1	44356	-	10	9	0.526316
GL622784.1_T1	44372	+	0	14	0
GL622784.1_T1	44373	-	11	7	0.611111
GL622784.1_T1	44414	+	1	13	0.0714286
GL622784.1_T1	44415	-	3	14	0.176471
GL622784.1_T1	44444	+	0	12	0
GL622784.1_T1	44445	-	0	30	0
GL622784.1_T1	44460	+	1	10	0.0909091
GL622784.1_T1	44461	-	0	27	0
GL622784.1_T1	44474	+	0	15	0
GL622784.1_T1	44475	-	0	28	0
GL622784.1_T1	44498	+	4	11	0.266667
GL622784.1_T1	44499	-	0	26	0
GL622784.1_T1	44503	+	0	17	0
GL622784.1_T1	44504	-	20	5	0.8
GL622784.1_T1	44515	+	1	20	0.047619
GL622784.1_T1	44516	-	0	21	0
GL622784.1_T1	44522	+	2	20	0.0909091
GL622784.1_T1	44523	-	1	18	0.0526316
GL622784.1_T1	44538	+	0	24	0
GL622784.1_T1	44539	-	0	21	0
GL622784.1_T1	44543	+	0	26	0
GL622784.1_T1	44544	-	0	21	0
GL622784.1_T1	44547	+	2	23	0.08
GL622784.1_T1	44548	-	3	19	0.136364
GL622784.1_T1	44557	+	0	27	0
GL622784.1_T1	44558	-	17	9	0.653846
GL622784.1_T1	44582	+	6	22	0.214286
GL622784.1_T1	44583	-	0	26	0
GL622784.1_T1	44595	+	0	29	0
GL622784.1_T1	44596	-	14	11	0.56
GL622784.1_T1	44655	+	0	20	0
GL622784.1_T1	44656	-	0	29	0
GL622784.1_T1	44672	+	0	21	0
GL622784.1_T1	44673	-	7	20	0.259259
GL622784.1_T1	44706	+	0	18	0
GL622784.1_T1	44707	-	0	29	0
GL622784.1_T1	44721	+	0	18	0
GL622784.1_T1	44722	-	2	29	0.0645161
GL622784.1_T1	44730	+	0	19	0
GL622784.1_T1	44731	-	0	30	0
GL622784.1_T1	44737	+	5	15	0.25
GL622784.1_T1	44738	-	0	28	0
GL622784.1_T1	44740	+	1	20	0.047619
GL622784.1_T1	44741	-	0	29	0
GL622784.1_T1	44743	+	0	20	0
GL622784.1_T1	44744	-	0	33	0
GL622784.1_T1	44785	+	0	16	0
GL622784.1_T1	44786	-	1	29	0.0333333
GL622784.1_T1	44790	+	0	15	0
GL622784.1_T1	44791	-	0	30	0
GL622784.1_T1	44859	+	0	6	0
GL622784.1_T1	44860	-	0	10	0
GL622784.1_T1	44880	-	6	6	0.5
GL622784.1_T1	44914	-	4	7	0.363636
GL622784.1_T1	45509	+	0	5	0
GL622784.1_T1	45566	+	4	7	0.363636
GL622784.1_T1	45574	+	0	12	0
GL622784.1_T1	45661	-	1	6	0.142857
GL622784.1_T1	45668	-	2	6	0.25
GL622784.1_T1	45682	+	0	5	0
GL622784.1_T1	45683	-	1	11	0.0833333
GL622784.1_T1	45693	+	0	5	0
GL622784.1_T1	45694	-	0	13	0
GL622784.1_T1	45720	+	2	3	0.4
GL622784.1_T1	45721	-	1	18	0.0526316
GL622784.1_T1	45751	-	2	16	0.111111
GL622784.1_T1	45793	-	1	17	0.0555556
GL622784.1_T1	45819	-	0	14	0
GL622784.1_T1	45855	-	5	7	0.416667
GL622784.1_T1	45876	-	0	14	0
GL622784.1_T1	45909	-	5	4	0.555556
GL622784.1_T1	45921	-	0	7	0
GL622784.1_T1	45929	-	1	6	0.142857
GL622784.1_T1	45932	-	1	6	0.142857
GL622784.1_T1	45939	-	0	6	0
GL622784.1_T1	45953	-	1	5	0.166667
GL622784.1_T1	46025	-	2	6	0.25
GL622784.1_T1	46033	-	2	8	0.2
GL622784.1_T1	46059	+	0	5	0
GL622784.1_T1	46060	-	0	10	0
GL622784.1_T1	46072	-	0	12	0
GL622784.1_T1	46081	-	1	13	0.0714286
GL622784.1_T1	46086	-	9	5	0.642857
GL622784.1_T1	46089	-	0	15	0
GL622784.1_T1	46104	-	0	15	0
GL622784.1_T1	46107	-	0	15	0
GL622784.1_T1	46111	-	0	11	0
GL622784.1_T1	46141	+	0	6	0
GL622784.1_T1	46142	-	0	15	0
GL622784.1_T1	46152	+	0	7	0
GL622784.1_T1	46153	-	2	15	0.117647
GL622784.1_T1	46170	+	0	10	0
GL622784.1_T1	46171	-	0	20	0
GL622784.1_T1	46178	+	4	7	0.363636
GL622784.1_T1	46179	-	0	21	0
GL622784.1_T1	46185	+	0	11	0
GL622784.1_T1	46186	-	4	18	0.181818
GL622784.1_T1	46188	+	0	11	0
GL622784.1_T1	46189	-	1	24	0.04
GL622784.1_T1	46203	+	0	14	0
GL622784.1_T1	46204	-	0	25	0
GL622784.1_T1	46209	+	0	13	0
GL622784.1_T1	46210	-	0	24	0
GL622784.1_T1	46214	+	0	13	0
GL622784.1_T1	46215	-	1	25	0.0384615
GL622784.1_T1	46217	+	0	13	0
GL622784.1_T1	46218	-	1	24	0.04
GL622784.1_T1	46232	+	0	13	0
GL622784.1_T1	46233	-	0	27	0
GL622784.1_T1	46236	+	0	13	0
GL622784.1_T1	46237	-	0	29	0
GL622784.1_T1	46256	+	0	14	0
GL622784.1_T1	46257	-	0	30	0
GL622784.1_T1	46260	+	1	12	0.0769231
GL622784.1_T1	46261	-	0	30	0
GL622784.1_T1	46263	+	0	14	0
GL622784.1_T1	46264	-	0	30	0
GL622784.1_T1	46271	+	1	13	0.0714286
GL622784.1_T1	46272	-	0	30	0
GL622784.1_T1	46277	+	1	13	0.0714286
GL622784.1_T1	46278	-	4	24	0.142857
GL622784.1_T1	46280	+	0	13	0
GL622784.1_T1	46281	-	2	24	0.0769231
GL622784.1_T1	46287	+	1	12	0.0769231
GL622784.1_T1	46288	-	4	26	0.133333
GL622784.1_T1	46300	+	0	14	0
GL622784.1_T1	46301	-	0	40	0
GL622784.1_T1	46303	+	3	11	0.214286
GL622784.1_T1	46304	-	0	39	0
GL622784.1_T1	46318	+	0	17	0
GL622784.1_T1	46319	-	22	21	0.511628
GL622784.1_T1	46341	+	7	10	0.411765
GL622784.1_T1	46342	-	1	43	0.0227273
GL622784.1_T1	46350	+	0	15	0
GL622784.1_T1	46351	-	0	43	0
GL622784.1_T1	46365	+	6	12	0.333333
GL622784.1_T1	46366	-	0	40	0
GL622784.1_T1	46368	+	0	17	0
GL622784.1_T1	46369	-	0	41	0
GL622784.1_T1	46380	+	3	15	0.166667
GL622784.1_T1	46381	-	0	36	0
GL622784.1_T1	46393	+	9	10	0.473684
GL622784.1_T1	46394	-	0	34	0
GL622784.1_T1	46410	+	0	16	0
GL622784.1_T1	46411	-	16	15	0.516129
GL622784.1_T1	46417	+	3	13	0.1875
GL622784.1_T1	46418	-	0	27	0
GL622784.1_T1	46442	+	0	13	0
GL622784.1_T1	46443	-	0	30	0
GL622784.1_T1	46452	+	0	13	0
GL622784.1_T1	46453	-	21	11	0.65625
GL622784.1_T1	46468	+	0	12	0
GL622784.1_T1	46469	-	0	42	0
GL622784.1_T1	46475	+	0	11	0
GL622784.1_T1	46476	-	6	33	0.153846
GL622784.1_T1	46508	+	0	14	0
GL622784.1_T1	46509	-	1	34	0.0285714
GL622784.1_T1	46555	-	0	21	0
GL622784.1_T1	46584	+	0	7	0
GL622784.1_T1	46585	-	3	15	0.166667
GL622784.1_T1	46591	+	0	8	0
GL622784.1_T1	46592	-	9	9	0.5
GL622784.1_T1	46946	-	0	5	0
GL622784.1_T1	46951	-	0	6	0
GL622784.1_T1	46983	-	0	5	0
GL622784.1_T1	46999	-	0	6	0
GL622784.1_T1	47002	-	0	6	0
GL622784.1_T1	47006	-	0	6	0
GL622784.1_T1	47046	+	0	5	0
GL622784.1_T1	47047	-	0	5	0
GL622784.1_T1	47068	+	0	5	0
GL622784.1_T1	47069	-	0	6	0
GL622784.1_T1	47083	-	0	7	0
GL622784.1_T1	47091	-	1	5	0.166667
GL622784.1_T1	47093	-	0	6	0
GL622784.1_T1	47110	-	0	5	0
GL622784.1_T1	47149	-	0	5	0
GL622784.1_T1	47170	-	0	6	0
GL622784.1_T1	47555	+	1	11	0.0833333
GL622784.1_T1	47556	-	5	1	0.833333
GL622784.1_T1	47572	+	0	13	0
GL622784.1_T1	47573	-	0	6	0
GL622784.1_T1	47992	-	2	4	0.333333
GL622784.1_T1	48030	-	0	7	0
GL622784.1_T1	48058	-	0	12	0
GL622784.1_T1	48088	-	1	12	0.0769231
GL622784.1_T1	48129	+	4	10	0.285714
GL622784.1_T1	48130	-	2	10	0.166667
GL622784.1_T1	48149	+	8	16	0.333333
GL622784.1_T1	48150	-	5	6	0.454545
GL622784.1_T1	48166	+	0	26	0
GL622784.1_T1	48167	-	2	6	0.25
GL622784.1_T1	48169	+	0	28	0
GL622784.1_T1	48170	-	0	10	0
GL622784.1_T1	48188	+	0	31	0
GL622784.1_T1	48189	-	6	2	0.75
GL622784.1_T1	48213	+	5	17	0.227273
GL622784.1_T1	48214	-	0	18	0
GL622784.1_T1	48265	+	0	16	0
GL622784.1_T1	48266	-	0	13	0
GL622784.1_T1	48284	+	3	14	0.176471
GL622784.1_T1	48285	-	0	7	0
GL622784.1_T1	48291	+	0	17	0
GL622784.1_T1	48292	-	3	3	0.5
GL622784.1_T1	48325	+	0	20	0
GL622784.1_T1	48346	+	8	10	0.444444
GL622784.1_T1	48347	-	2	5	0.285714
GL622784.1_T1	48372	+	3	6	0.333333
GL622784.1_T1	48373	-	2	3	0.4
GL622784.1_T1	48513	-	0	10	0
GL622784.1_T1	48567	-	0	9	0
GL622784.1_T1	48573	-	0	10	0
GL622784.1_T1	48582	-	1	9	0.1
GL622784.1_T1	48684	+	0	9	0
GL622784.1_T1	48685	-	0	8	0
GL622784.1_T1	48710	+	0	13	0
GL622784.1_T1	48711	-	0	9	0
GL622784.1_T1	48734	+	6	6	0.5
GL622784.1_T1	48735	-	1	12	0.0769231
GL622784.1_T1	48760	+	0	12	0
GL622784.1_T1	48761	-	2	10	0.166667
GL622784.1_T1	48864	+	1	9	0.1
GL622784.1_T1	49007	+	0	18	0
GL622784.1_T1	49025	+	7	27	0.205882
GL622784.1_T1	49076	+	0	36	0
GL622784.1_T1	49077	-	1	7	0.125
GL622784.1_T1	49098	+	14	24	0.368421
GL622784.1_T1	49099	-	0	14	0
GL622784.1_T1	49148	+	1	40	0.0243902
GL622784.1_T1	49149	-	0	15	0
GL622784.1_T1	49152	+	6	35	0.146341
GL622784.1_T1	49153	-	4	11	0.266667
GL622784.1_T1	49179	+	0	45	0
GL622784.1_T1	49180	-	1	11	0.0833333
GL622784.1_T1	49182	+	28	17	0.622222
GL622784.1_T1	49183	-	0	12	0
GL622784.1_T1	49213	+	0	37	0
GL622784.1_T1	49214	-	3	9	0.25
GL622784.1_T1	49251	+	0	44	0
GL622784.1_T1	49252	-	0	17	0
GL622784.1_T1	49260	+	7	0	1
GL622784.1_T1	49261	-	0	16	0
GL622784.1_T1	49302	+	15	21	0.416667
GL622784.1_T1	49303	-	0	29	0
GL622784.1_T1	49333	+	0	32	0
GL622784.1_T1	49334	-	8	22	0.266667
GL622784.1_T1	49378	+	4	31	0.114286
GL622784.1_T1	49379	-	1	19	0.05
GL622784.1_T1	49390	+	13	17	0.433333
GL622784.1_T1	49391	-	1	16	0.0588235
GL622784.1_T1	49423	+	0	33	0
GL622784.1_T1	49424	-	1	26	0.037037
GL622784.1_T1	49429	+	1	28	0.0344828
GL622784.1_T1	49430	-	0	26	0
GL622784.1_T1	49465	+	1	21	0.0454545
GL622784.1_T1	49466	-	9	20	0.310345
GL622784.1_T1	49498	+	1	14	0.0666667
GL622784.1_T1	49499	-	7	7	0.5
GL622784.1_T1	49516	+	1	16	0.0588235
GL622784.1_T1	49517	-	0	11	0
GL622784.1_T1	49543	+	0	19	0
GL622784.1_T1	49544	-	6	5	0.545455
GL622784.1_T1	49549	+	1	19	0.05
GL622784.1_T1	49550	-	2	8	0.2
GL622784.1_T1	49555	+	3	18	0.142857
GL622784.1_T1	49556	-	0	9	0
GL622784.1_T1	49562	+	0	20	0
GL622784.1_T1	49563	-	1	6	0.142857
GL622784.1_T1	49576	+	1	18	0.0526316
GL622784.1_T1	49577	-	0	10	0
GL622784.1_T1	49624	+	0	15	0
GL622784.1_T1	49625	-	2	4	0.333333
GL622784.1_T1	49657	+	3	11	0.214286
GL622784.1_T1	49658	-	2	5	0.285714
GL622784.1_T1	49663	+	0	14	0
GL622784.1_T1	49664	-	0	7	0
GL622784.1_T1	49669	+	0	14	0
GL622784.1_T1	49670	-	4	3	0.571429
GL622784.1_T1	49671	+	10	5	0.666667
GL622784.1_T1	49672	-	0	7	0
GL622784.1_T1	49687	+	7	5	0.583333
GL622784.1_T1	49688	-	0	6	0
GL622784.1_T1	49693	+	0	12	0
GL622784.1_T1	49694	-	0	6	0
GL622784.1_T1	49783	+	9	4	0.692308
GL622784.1_T1	49784	-	0	9	0
GL622784.1_T1	49898	+	1	10	0.0909091
GL622784.1_T1	49957	+	3	3	0.5
GL622784.1_T1	49958	-	0	7	0
GL622784.1_T1	50052	+	0	5	0
GL622784.1_T1	50471	+	0	11	0
GL622784.1_T1	50472	-	0	7	0
GL622784.1_T1	50490	+	0	10	0
GL622784.1_T1	50491	-	3	3	0.5
GL622784.1_T1	50494	+	1	9	0.1
GL622784.1_T1	50495	-	0	5	0
GL622784.1_T1	50558	+	0	8	0
GL622784.1_T1	50559	-	1	5	0.166667
GL622784.1_T1	50660	+	3	10	0.230769
GL622784.1_T1	50661	-	1	8	0.111111
GL622784.1_T1	50664	+	2	12	0.142857
GL622784.1_T1	50665	-	0	11	0
GL622784.1_T1	50700	+	0	17	0
GL622784.1_T1	50701	-	4	5	0.444444
GL622784.1_T1	50724	+	4	14	0.222222
GL622784.1_T1	50725	-	2	13	0.133333
GL622784.1_T1	50767	+	0	14	0
GL622784.1_T1	50768	-	6	12	0.333333
GL622784.1_T1	50784	+	9	6	0.6
GL622784.1_T1	50785	-	0	21	0
GL622784.1_T1	50816	+	2	11	0.153846
GL622784.1_T1	50817	-	10	14	0.416667
GL622784.1_T1	50818	+	1	13	0.0714286
GL622784.1_T1	50819	-	0	25	0
GL622784.1_T1	50846	+	3	16	0.157895
GL622784.1_T1	50847	-	7	22	0.241379
GL622784.1_T1	50871	+	0	25	0
GL622784.1_T1	50872	-	16	14	0.533333
GL622784.1_T1	50874	+	0	25	0
GL622784.1_T1	50875	-	0	29	0
GL622784.1_T1	50886	+	3	21	0.125
GL622784.1_T1	50887	-	0	32	0
GL622784.1_T1	50926	+	0	19	0
GL622784.1_T1	50927	-	2	32	0.0588235
GL622784.1_T1	50932	+	0	17	0
GL622784.1_T1	50933	-	2	31	0.0606061
GL622784.1_T1	51008	+	1	10	0.0909091
GL622784.1_T1	51009	-	0	18	0
GL622784.1_T1	51036	+	0	8	0
GL622784.1_T1	51037	-	2	12	0.142857
GL622784.1_T1	51093	+	0	9	0
GL622784.1_T1	51094	-	5	16	0.238095
GL622784.1_T1	51524	+	5	8	0.384615
GL622784.1_T1	51525	-	0	18	0
GL622784.1_T1	51644	-	11	6	0.647059
GL622784.1_T1	51698	-	0	20	0
GL622784.1_T1	51742	-	0	11	0
GL622784.1_T1	51848	+	1	17	0.0555556
GL622784.1_T1	51849	-	0	12	0
GL622784.1_T1	51897	+	0	22	0
GL622784.1_T1	51898	-	3	9	0.25
GL622784.1_T1	51969	+	1	15	0.0625
GL622784.1_T1	51970	-	1	4	0.2
GL622784.1_T1	51971	+	3	14	0.176471
GL622784.1_T1	51972	-	1	4	0.2
GL622784.1_T1	52116	+	0	18	0
GL622784.1_T1	52117	-	5	2	0.714286
GL622784.1_T1	52203	+	2	16	0.111111
GL622784.1_T1	52204	-	2	3	0.4
GL622784.1_T1	52216	+	0	16	0
GL622784.1_T1	52217	-	1	5	0.166667
GL622784.1_T1	52330	+	0	11	0
GL622784.1_T1	52331	-	0	7	0
GL622784.1_T1	52354	+	0	12	0
GL622784.1_T1	52475	+	0	9	0
GL622784.1_T1	52510	+	0	8	0
GL622784.1_T1	52596	+	5	6	0.454545
GL622784.1_T1	52597	-	0	5	0
GL622784.1_T1	52635	+	2	12	0.142857
GL622784.1_T1	52636	-	0	7	0
GL622784.1_T1	52777	+	0	19	0
GL622784.1_T1	52778	-	0	12	0
GL622784.1_T1	52814	+	1	19	0.05
GL622784.1_T1	52815	-	1	12	0.0769231
GL622784.1_T1	52846	+	0	24	0
GL622784.1_T1	52847	-	1	14	0.0666667
GL622784.1_T1	52881	+	2	23	0.08
GL622784.1_T1	52882	-	2	18	0.1
GL622784.1_T1	52958	+	0	18	0
GL622784.1_T1	52959	-	1	12	0.0769231
GL622784.1_T1	53009	+	6	9	0.4
GL622784.1_T1	53010	-	6	6	0.5
GL622784.1_T1	53064	+	2	8	0.2
GL622784.1_T1	53065	-	0	8	0
GL622784.1_T1	53081	+	0	10	0
GL622784.1_T1	53082	-	1	4	0.2
GL622784.1_T1	53091	+	0	8	0
GL622784.1_T1	53092	-	0	6	0
GL622784.1_T1	53098	+	0	9	0
GL622784.1_T1	53099	-	0	6	0
GL622784.1_T1	53105	+	3	5	0.375
GL622784.1_T1	53136	+	0	11	0
GL622784.1_T1	53137	-	0	6	0
GL622784.1_T1	53308	+	0	33	0
GL622784.1_T1	53309	-	2	12	0.142857
GL622784.1_T1	53343	+	13	12	0.52
GL622784.1_T1	53344	-	0	15	0
GL622784.1_T1	53346	+	0	25	0
GL622784.1_T1	53347	-	0	14	0
GL622784.1_T1	53387	+	2	17	0.105263
GL622784.1_T1	53388	-	0	11	0
GL622784.1_T1	53405	+	2	19	0.0952381
GL622784.1_T1	53406	-	7	7	0.5
GL622784.1_T1	53420	+	0	24	0
GL622784.1_T1	53421	-	0	15	0
GL622784.1_T1	53441	+	1	23	0.0416667
GL622784.1_T1	53442	-	3	9	0.25
GL622784.1_T1	53448	+	0	23	0
GL622784.1_T1	53449	-	0	12	0
GL622784.1_T1	53451	+	0	24	0
GL622784.1_T1	53452	-	0	12	0
GL622784.1_T1	53456	+	0	26	0
GL622784.1_T1	53457	-	0	13	0
GL622784.1_T1	53485	+	0	20	0
GL622784.1_T1	53486	-	0	13	0
GL622784.1_T1	53515	+	0	17	0
GL622784.1_T1	53516	-	5	5	0.5
GL622784.1_T1	53538	+	0	16	0
GL622784.1_T1	53539	-	0	15	0
GL622784.1_T1	53721	+	0	17	0
GL622784.1_T1	53722	-	8	4	0.666667
GL622784.1_T1	53740	+	6	13	0.315789
GL622784.1_T1	53741	-	1	12	0.0769231
GL622784.1_T1	53822	+	0	15	0
GL622784.1_T1	53823	-	13	12	0.52
GL622784.1_T1	53825	+	1	13	0.0714286
GL622784.1_T1	53826	-	2	22	0.0833333
GL622784.1_T1	53862	+	12	10	0.545455
GL622784.1_T1	53863	-	0	28	0
GL622784.1_T1	53914	+	4	20	0.166667
GL622784.1_T1	53915	-	14	17	0.451613
GL622784.1_T1	54086	+	1	11	0.0833333
GL622784.1_T1	54087	-	2	10	0.166667
GL622784.1_T1	54164	+	1	20	0.047619
GL622784.1_T1	54165	-	0	6	0
GL622784.1_T1	54379	+	2	6	0.25
GL622784.1_T1	54386	+	2	4	0.333333
GL622784.1_T1	54472	+	1	6	0.142857
GL622784.1_T1	54480	+	1	7	0.125
GL622784.1_T1	54487	+	1	6	0.142857
GL622784.1_T1	54506	+	0	5	0
GL622784.1_T1	54568	+	0	7	0
GL622784.1_T1	54616	+	1	4	0.2
GL622784.1_T1	54942	+	0	5	0
GL622784.1_T1	54943	-	0	12	0
GL622784.1_T1	54946	-	0	11	0
GL622784.1_T1	54979	-	0	11	0
GL622784.1_T1	54981	-	0	11	0
GL622784.1_T1	55025	-	0	8	0
GL622784.1_T1	55047	+	0	5	0
GL622784.1_T1	55091	+	0	7	0
GL622784.1_T1	55139	+	1	8	0.111111
GL622784.1_T1	55140	-	0	5	0
GL622784.1_T1	55143	+	0	9	0
GL622784.1_T1	55144	-	0	5	0
GL622784.1_T1	55165	+	3	13	0.1875
GL622784.1_T1	55166	-	3	4	0.428571
GL622784.1_T1	55178	+	6	9	0.4
GL622784.1_T1	55179	-	0	8	0
GL622784.1_T1	55196	+	0	23	0
GL622784.1_T1	55197	-	3	4	0.428571
GL622784.1_T1	55209	+	0	31	0
GL622784.1_T1	55210	-	0	12	0
GL622784.1_T1	55220	+	1	33	0.0294118
GL622784.1_T1	55221	-	0	13	0
GL622784.1_T1	55303	+	22	20	0.52381
GL622784.1_T1	55304	-	0	9	0
GL622784.1_T1	55317	+	12	39	0.235294
GL622784.1_T1	55318	-	0	12	0
GL622784.1_T1	55398	+	5	43	0.104167
GL622784.1_T1	55399	-	9	7	0.5625
GL622784.1_T1	55407	+	0	44	0
GL622784.1_T1	55408	-	2	12	0.142857
GL622784.1_T1	55421	+	2	38	0.05
GL622784.1_T1	55422	-	0	10	0
GL622784.1_T1	55460	+	9	17	0.346154
GL622784.1_T1	55499	+	0	23	0
GL622784.1_T1	55500	-	5	0	1
GL622784.1_T1	55501	+	0	24	0
GL622784.1_T1	55502	-	0	5	0
GL622784.1_T1	55555	+	8	13	0.380952
GL622784.1_T1	55581	+	7	8	0.466667
GL622784.1_T1	55602	+	0	7	0
GL622784.1_T1	55759	-	0	6	0
GL622784.1_T1	55801	+	0	13	0
GL622784.1_T1	55802	-	0	7	0
GL622784.1_T1	55848	+	0	15	0
GL622784.1_T1	55849	-	4	2	0.666667
GL622784.1_T1	55855	+	0	14	0
GL622784.1_T1	55856	-	0	7	0
GL622784.1_T1	55861	+	0	13	0
GL622784.1_T1	55862	-	0	8	0
GL622784.1_T1	55865	+	1	11	0.0833333
GL622784.1_T1	55866	-	0	8	0
GL622784.1_T1	55881	+	2	11	0.153846
GL622784.1_T1	55882	-	0	10	0
GL622784.1_T1	55896	+	3	9	0.25
GL622784.1_T1	55897	-	1	9	0.1
GL622784.1_T1	55902	+	0	12	0
GL622784.1_T1	55903	-	0	10	0
GL622784.1_T1	55904	+	0	11	0
GL622784.1_T1	55905	-	0	10	0
GL622784.1_T1	55924	+	0	24	0
GL622784.1_T1	55925	-	0	9	0
GL622784.1_T1	55932	+	0	24	0
GL622784.1_T1	55933	-	0	10	0
GL622784.1_T1	55939	+	0	29	0
GL622784.1_T1	55940	-	0	10	0
GL622784.1_T1	55990	+	1	34	0.0285714
GL622784.1_T1	55991	-	1	5	0.166667
GL622784.1_T1	56020	+	0	23	0
GL622784.1_T1	56021	-	0	11	0
GL622784.1_T1	56025	+	1	20	0.047619
GL622784.1_T1	56026	-	0	10	0
GL622784.1_T1	56036	+	0	20	0
GL622784.1_T1	56037	-	3	3	0.5
GL622784.1_T1	56040	+	0	20	0
GL622784.1_T1	56041	-	2	4	0.333333
GL622784.1_T1	56042	+	7	12	0.368421
GL622784.1_T1	56043	-	0	6	0
GL622784.1_T1	56088	+	0	30	0
GL622784.1_T1	56089	-	0	5	0
GL622784.1_T1	56126	+	1	31	0.03125
GL622784.1_T1	56144	+	0	32	0
GL622784.1_T1	56145	-	0	8	0
GL622784.1_T1	56146	+	1	31	0.03125
GL622784.1_T1	56150	+	0	33	0
GL622784.1_T1	56151	-	0	8	0
GL622784.1_T1	56173	+	0	24	0
GL622784.1_T1	56174	-	0	11	0
GL622784.1_T1	56175	+	5	19	0.208333
GL622784.1_T1	56176	-	1	10	0.0909091
GL622784.1_T1	56185	+	0	22	0
GL622784.1_T1	56186	-	0	10	0
GL622784.1_T1	56187	+	2	20	0.0909091
GL622784.1_T1	56188	-	1	9	0.1
GL622784.1_T1	56222	+	0	33	0
GL622784.1_T1	56223	-	1	18	0.0526316
GL622784.1_T1	56229	+	0	31	0
GL622784.1_T1	56230	-	0	19	0
GL622784.1_T1	56234	+	0	31	0
GL622784.1_T1	56235	-	2	19	0.0952381
GL622784.1_T1	56255	+	3	27	0.1
GL622784.1_T1	56256	-	0	24	0
GL622784.1_T1	56262	+	0	30	0
GL622784.1_T1	56263	-	2	21	0.0869565
GL622784.1_T1	56337	+	0	22	0
GL622784.1_T1	56338	-	1	22	0.0434783
GL622784.1_T1	56358	+	0	22	0
GL622784.1_T1	56359	-	1	23	0.0416667
GL622784.1_T1	56361	+	1	20	0.047619
GL622784.1_T1	56362	-	0	26	0
GL622784.1_T1	56367	+	0	21	0
GL622784.1_T1	56368	-	0	26	0
GL622784.1_T1	56409	+	0	10	0
GL622784.1_T1	56410	-	9	19	0.321429
GL622784.1_T1	56573	+	0	5	0
GL622784.1_T1	56574	-	0	12	0
GL622784.1_T1	56936	+	0	12	0
GL622784.1_T1	57001	+	0	33	0
GL622784.1_T1	57002	-	0	6	0
GL622784.1_T1	57043	+	0	32	0
GL622784.1_T1	57044	-	0	5	0
GL622784.1_T1	57053	+	0	31	0
GL622784.1_T1	57054	-	0	5	0
GL622784.1_T1	57068	+	0	32	0
GL622784.1_T1	57069	-	0	6	0
GL622784.1_T1	57081	+	1	28	0.0344828
GL622784.1_T1	57082	-	0	7	0
GL622784.1_T1	57098	+	0	17	0
GL622784.1_T1	57100	+	0	19	0
GL622784.1_T1	57109	+	0	19	0
GL622784.1_T1	57124	+	1	26	0.037037
GL622784.1_T1	57132	+	1	27	0.0357143
GL622784.1_T1	57133	-	0	6	0
GL622784.1_T1	57167	+	0	27	0
GL622784.1_T1	57366	+	0	24	0
GL622784.1_T1	57367	-	0	6	0
GL622784.1_T1	57402	+	0	20	0
GL622784.1_T1	57468	+	1	23	0.0416667
GL622784.1_T1	57545	+	0	22	0
GL622784.1_T1	57546	-	0	6	0
GL622784.1_T1	57579	+	0	17	0
GL622784.1_T1	57716	+	0	12	0
GL622784.1_T1	57717	-	0	5	0
GL622784.1_T1	57825	+	0	8	0
GL622784.1_T1	57837	+	0	9	0
GL622784.1_T1	57838	-	0	5	0
GL622784.1_T1	57926	+	0	10	0
GL622784.1_T1	57927	-	0	15	0
GL622784.1_T1	57952	+	0	10	0
GL622784.1_T1	57953	-	0	16	0
GL622784.1_T1	57955	+	0	8	0
GL622784.1_T1	57956	-	0	14	0
GL622784.1_T1	57959	+	0	9	0
GL622784.1_T1	57960	-	0	14	0
GL622784.1_T1	58025	+	0	16	0
GL622784.1_T1	58026	-	0	11	0
GL622784.1_T1	58146	+	1	9	0.1
GL622784.1_T1	58186	+	0	10	0
GL622784.1_T1	58294	+	0	24	0
GL622784.1_T1	58340	+	0	25	0
GL622784.1_T1	58423	+	0	32	0
GL622784.1_T1	58457	+	0	43	0
GL622784.1_T1	58468	+	0	40	0
GL622784.1_T1	58474	+	0	43	0
GL622784.1_T1	58500	+	0	46	0
GL622784.1_T1	58501	-	0	5	0
GL622784.1_T1	58506	+	0	48	0
GL622784.1_T1	58507	-	0	5	0
GL622784.1_T1	58513	+	2	46	0.0416667
GL622784.1_T1	58514	-	0	5	0
GL622784.1_T1	58519	+	0	49	0
GL622784.1_T1	58520	-	0	6	0
GL622784.1_T1	58615	+	0	39	0
GL622784.1_T1	58616	-	0	6	0
GL622784.1_T1	58637	+	0	38	0
GL622784.1_T1	58638	-	0	9	0
GL622784.1_T1	58643	+	0	39	0
GL622784.1_T1	58644	-	0	9	0
GL622784.1_T1	58653	+	0	39	0
GL622784.1_T1	58654	-	0	9	0
GL622784.1_T1	58657	+	0	41	0
GL622784.1_T1	58658	-	0	9	0
GL622784.1_T1	58659	+	0	39	0
GL622784.1_T1	58660	-	0	9	0
GL622784.1_T1	58680	+	0	35	0
GL622784.1_T1	58681	-	0	8	0
GL622784.1_T1	58685	+	1	31	0.03125
GL622784.1_T1	58686	-	0	7	0
GL622784.1_T1	58690	+	0	31	0
GL622784.1_T1	58691	-	0	7	0
GL622784.1_T1	58698	+	0	29	0
GL622784.1_T1	58699	-	0	6	0
GL622784.1_T1	58704	+	0	26	0
GL622784.1_T1	58705	-	0	5	0
GL622784.1_T1	58783	+	0	32	0
GL622784.1_T1	58784	-	1	8	0.111111
GL622784.1_T1	58787	+	0	33	0
GL622784.1_T1	58788	-	0	10	0
GL622784.1_T1	58793	+	0	35	0
GL622784.1_T1	58794	-	0	12	0
GL622784.1_T1	58804	+	0	37	0
GL622784.1_T1	58805	-	0	14	0
GL622784.1_T1	58813	+	0	35	0
GL622784.1_T1	58814	-	0	14	0
GL622784.1_T1	58833	+	0	30	0
GL622784.1_T1	58834	-	0	11	0
GL622784.1_T1	58835	+	0	31	0
GL622784.1_T1	58836	-	0	11	0
GL622784.1_T1	58858	+	0	28	0
GL622784.1_T1	58859	-	1	17	0.0555556
GL622784.1_T1	58867	+	0	28	0
GL622784.1_T1	58868	-	0	17	0
GL622784.1_T1	58921	+	0	56	0
GL622784.1_T1	58922	-	0	13	0
GL622784.1_T1	58954	+	0	54	0
GL622784.1_T1	58955	-	0	13	0
GL622784.1_T1	58999	+	0	47	0
GL622784.1_T1	59000	-	0	9	0
GL622784.1_T1	59040	+	28	24	0.538462
GL622784.1_T1	59041	-	0	8	0
GL622784.1_T1	59173	+	0	51	0
GL622784.1_T1	59174	-	0	5	0
GL622784.1_T1	59186	+	1	49	0.02
GL622784.1_T1	59187	-	0	6	0
GL622784.1_T1	59189	+	0	42	0
GL622784.1_T1	59190	-	0	7	0
GL622784.1_T1	59215	+	0	41	0
GL622784.1_T1	59216	-	0	6	0
GL622784.1_T1	59226	+	1	34	0.0285714
GL622784.1_T1	59227	-	0	5	0
GL622784.1_T1	59261	+	1	25	0.0384615
GL622784.1_T1	59265	+	0	30	0
GL622784.1_T1	59284	+	0	34	0
GL622784.1_T1	59315	+	0	35	0
GL622784.1_T1	59321	+	2	38	0.05
GL622784.1_T1	59322	-	0	5	0
GL622784.1_T1	59330	+	0	42	0
GL622784.1_T1	59331	-	0	6	0
GL622784.1_T1	59396	+	0	43	0
GL622784.1_T1	59424	+	0	43	0
GL622784.1_T1	59437	+	4	38	0.0952381
GL622784.1_T1	59460	+	0	37	0
GL622784.1_T1	59471	+	0	39	0
GL622784.1_T1	59480	+	0	39	0
GL622784.1_T1	59484	+	0	40	0
GL622784.1_T1	59489	+	3	34	0.0810811
GL622784.1_T1	59596	+	0	42	0
GL622784.1_T1	59611	+	0	42	0
GL622784.1_T1	59677	+	17	22	0.435897
GL622784.1_T1	59678	-	0	7	0
GL622784.1_T1	59718	+	1	39	0.025
GL622784.1_T1	59719	-	0	7	0
GL622784.1_T1	59727	+	0	37	0
GL622784.1_T1	59728	-	0	7	0
GL622784.1_T1	59780	+	0	30	0
GL622784.1_T1	59781	-	0	7	0
GL622784.1_T1	59908	+	0	12	0
GL622784.1_T1	59926	+	0	8	0
GL622784.1_T1	60060	+	0	12	0
GL622784.1_T1	60111	+	1	21	0.0454545
GL622784.1_T1	60112	-	0	6	0
GL622784.1_T1	60117	+	0	20	0
GL622784.1_T1	60118	-	0	6	0
GL622784.1_T1	60208	+	0	18	0
GL622784.1_T1	60209	-	0	5	0
GL622784.1_T1	60235	+	0	15	0
GL622784.1_T1	60236	-	0	8	0
GL622784.1_T1	60237	+	0	15	0
GL622784.1_T1	60238	-	0	8	0
GL622784.1_T1	60291	+	0	22	0
GL622784.1_T1	60292	-	0	12	0
GL622784.1_T1	60294	+	0	20	0
GL622784.1_T1	60295	-	0	13	0
GL622784.1_T1	60314	+	0	26	0
GL622784.1_T1	60315	-	0	18	0
GL622784.1_T1	60357	+	3	17	0.15
GL622784.1_T1	60358	-	0	19	0
GL622784.1_T1	60421	+	0	7	0
GL622784.1_T1	60422	-	0	13	0
GL622784.1_T1	60442	+	0	5	0
GL622784.1_T1	60443	-	1	9	0.1
GL622784.1_T1	60532	-	0	8	0
GL622784.1_T1	60541	-	1	5	0.166667
GL622784.1_T1	60698	+	1	6	0.142857
GL622784.1_T1	60733	+	0	9	0
GL622784.1_T1	60734	-	0	5	0
GL622784.1_T1	60747	+	1	10	0.0909091
GL622784.1_T1	60748	-	1	5	0.166667
GL622784.1_T1	60749	+	0	11	0
GL622784.1_T1	60750	-	1	4	0.2
GL622784.1_T1	60783	+	0	7	0
GL622784.1_T1	60850	+	0	6	0
GL622784.1_T1	60853	+	0	7	0
GL622784.1_T1	60947	+	0	7	0
GL622784.1_T1	60951	+	1	9	0.1
GL622784.1_T1	60953	+	5	6	0.454545
GL622784.1_T1	60962	+	6	4	0.6
GL622784.1_T1	61010	+	0	8	0
GL622784.1_T1	61145	+	1	7	0.125
GL622784.1_T1	61149	+	0	8	0
GL622784.1_T1	61157	+	0	8	0
GL622784.1_T1	61176	+	0	8	0
GL622784.1_T1	61258	-	1	4	0.2
GL622784.1_T1	61280	+	0	5	0
GL622784.1_T1	61281	-	2	4	0.333333
GL622784.1_T1	61299	+	7	3	0.7
GL622784.1_T1	61300	-	0	6	0
GL622784.1_T1	61369	+	0	10	0
GL622784.1_T1	61370	-	0	5	0
GL622784.1_T1	61418	+	2	3	0.4
GL622784.1_T1	61419	-	0	6	0
GL622784.1_T1	62419	-	1	4	0.2
GL622784.1_T1	62436	-	2	3	0.4
GL622784.1_T1	62448	+	0	6	0
GL622784.1_T1	62449	-	2	3	0.4
GL622784.1_T1	62679	+	0	14	0
GL622784.1_T1	62702	+	3	11	0.214286
GL622784.1_T1	62757	+	0	22	0
GL622784.1_T1	62850	+	0	24	0
GL622784.1_T1	62851	-	0	5	0
GL622784.1_T1	62856	+	7	17	0.291667
GL622784.1_T1	62857	-	0	7	0
GL622784.1_T1	62883	+	1	34	0.0285714
GL622784.1_T1	62884	-	0	12	0
GL622784.1_T1	62887	+	8	29	0.216216
GL622784.1_T1	62888	-	0	13	0
GL622784.1_T1	62916	+	12	20	0.375
GL622784.1_T1	62917	-	0	23	0
GL622784.1_T1	62922	+	0	32	0
GL622784.1_T1	62923	-	0	24	0
GL622784.1_T1	62942	+	10	17	0.37037
GL622784.1_T1	62943	-	0	20	0
GL622784.1_T1	62970	+	8	7	0.533333
GL622784.1_T1	62971	-	1	11	0.0833333
GL622784.1_T1	62981	+	8	5	0.615385
GL622784.1_T1	62982	-	0	8	0
GL622784.1_T1	62992	+	0	12	0
GL622784.1_T1	62993	-	1	8	0.111111
GL622784.1_T1	62996	+	0	10	0
GL622784.1_T1	62997	-	2	4	0.333333
GL622784.1_T1	63003	+	1	8	0.111111
GL622784.1_T1	63004	-	0	6	0
GL622784.1_T1	63009	+	0	10	0
GL622784.1_T1	63010	-	0	6	0
GL622784.1_T1	63022	+	3	8	0.272727
GL622784.1_T1	63023	-	1	5	0.166667
GL622784.1_T1	63030	+	0	10	0
GL622784.1_T1	63031	-	0	10	0
GL622784.1_T1	63054	+	0	12	0
[truncated: 1,046,576+ more rows]
