# Supplementary material for: Comparative multi-omics analyses reveal differential expression of key genes relevant for parasitism between non-encapsulated and encapsulated Trichinella
Source: Commun Biol. 2021 Jan 29;4:134. doi: 10.1038/s42003-021-01650-z (PMC7846577; doi:10.1038/s42003-021-01650-z)
Supplement: Supplementary file 9 — Supplementary Data 6 [file 42003_2021_1650_MOESM9_ESM.xlsx]

## Sheet: Sheet1
Gene name	Ad	ML	NBL
TP00001_T4	0.312	NA	NA
TP00002_T4	155.297	140.436	29.088
TP00003_T4	37.232	110.845	16.943
TP00004_T4	39.257	37.012	8.499
TP00005_T4	94.396	184.037	61.018
TP00006_T4	26.6	33.752	95.349
TP00007_T4	NA	NA	0.321
TP00008_T4	0.907	1.121	11.429
TP00009_T4	54.711	33.767	20.329
TP00010_T4	20.241	29.439	12.684
TP00011_T4	43.187	27.168	17.468
TP00012_T4	657.391	27.101	71.758
TP00013_T4	12.873	30.071	16.401
TP00014_T4	7.166	23.199	6.265
TP00015_T4	1.298	1.203	21.103
TP00016_T4	58.472	80.329	1531.95
TP00017_T4	51.924	14.439	1.309
TP00018_T4	0.842	3.467	3.111
TP00019_T4	800.234	187.175	16.354
TP00020_T4	53.062	30.339	16.874
TP00021_T4	17.614	25.898	5.511
TP00022_T4	134.18	191.771	42.013
TP00023_T4	79.871	51.432	39.458
TP00024_T4	46.485	25.908	16.597
TP00025_T4	11.468	9.986	0.263
TP00026_T4	86.517	117.27	100.7
TP00027_T4	7.765	18.688	15.553
TP00028_T4	103.537	68.108	41.526
TP00029_T4	40.935	138.348	84.577
TP00030_T4	61.668	199.118	542.553
TP00031_T4	0.955	12.981	5.455
TP00032_T4	93.607	90.876	146.892
TP00033_T4	1.196	NA	2.412
TP00034_T4	0.763	1.63	22.948
TP00035_T4	2.397	3.206	9.038
TP00036_T4	63.083	13.342	5.782
TP00037_T4	5.309	19.298	77.291
TP00038_T4	8.063	40.387	146.966
TP00039_T4	12.646	39.532	126.739
TP00040_T4	15.227	68.663	83.681
TP00041_T4	45.784	47.301	33.185
TP00042_T4	18.186	11.364	36.119
TP00043_T4	30.753	0.924	2.261
TP00044_T4	136.493	76.516	66.675
TP00046_T4	2.498	4.889	34.212
TP00047_T4	1.77	0.486	2.842
TP00048_T4	13.716	12.488	53.976
TP00050_T4	1.324	2.182	8.899
TP00051_T4	3.852	20.985	41.859
TP00052_T4	58.647	122.787	238.496
TP00053_T4	7.604	2.211	10.372
TP00054_T4	189.186	206.289	21.123
TP00055_T4	100.195	148.028	37.319
TP00056_T4	127.938	149.939	118.304
TP00057_T4	59.979	70.633	25.956
TP00058_T4	251.442	367.795	505.539
TP00059_T4	56.244	141.922	1.772
TP00060_T4	16.137	33.752	NA
TP00061_T4	6.366	16.522	NA
TP00062_T4	0.576	2.134	NA
TP00063_T4	43.95	95.034	15.705
TP00064_T4	106.748	50.352	99.425
TP00065_T4	171.188	54.247	51.04
TP00066_T4	125.235	216.829	77.868
TP00067_T4	150.186	147.66	166.379
TP00068_T4	3.118	7.708	28.052
TP00069_T4	53.007	36.212	16.912
TP00070_T4	399.427	552.866	293.512
TP00071_T4	130.456	67.713	51.013
TP00072_T4	4.087	23.991	13.733
TP00073_T4	35.746	60.883	16.982
TP00074_T4	103.239	71.427	29.953
TP00076_T4	164.66	81.822	1.925
TP00077_T4	109.503	112.609	25.788
TP00078_T4	40.712	30.724	23.257
TP00079_T4	18.109	28.895	22.373
TP00080_T4	498.091	50.873	2672.93
TP00082_T4	0.895	2.764	49.156
TP00083_T4	3.186	10.939	22.665
TP00084_T4	6.558	26.245	48.799
TP00085_T4	14.488	7.706	1.664
TP00086_T4	94.461	42.574	0.271
TP00087_T4	0.338	NA	NA
TP00088_T4	25.575	14.269	22.911
TP00089_T4	3.941	3.896	29.134
TP00090_T4	126.388	107.494	398.653
TP00092_T4	0.259	2.157	1.695
TP00093_T4	82.237	57.212	45.365
TP00094_T4	687.261	783.004	1.009
TP00095_T4	74.926	70.212	35.627
TP00096_T4	397.87	724.903	274.611
TP00097_T4	66.069	66.311	19.412
TP00098_T4	223.823	0.956	7.953
TP00099_T4	340.309	92.23	4.684
TP00100_T4	19.568	0.362	0.886
TP00101_T4	49.366	52.689	45.652
TP00102_T4	39.614	1.341	4.012
TP00103_T4	22.723	52.793	20.376
TP00104_T4	90.651	115.246	69.144
TP00105_T4	74.054	59.831	40.891
TP00106_T4	31.084	80.745	30.384
TP00107_T4	18.044	22.381	4.908
TP00108_T4	0.251	NA	NA
TP00109_T4	75.18	NA	0.566
TP00110_T4	50.153	35.319	9.988
TP00111_T4	13.385	4.918	2.188
TP00112_T4	8.617	0.13	6.78
TP00113_T4	19.027	0.215	4.905
TP00115_T4	30.669	65.501	42.394
TP00116_T4	130.204	163.453	170.27
TP00117_T4	239.481	227.934	305.287
TP00118_T4	58.737	14.15	2.258
TP00119_T4	44.59	31.526	15.901
TP00120_T4	80.565	111.343	29.965
TP00121_T4	119.823	53.421	30.063
TP00122_T4	55.077	60.197	28.438
TP00123_T4	6.018	2.066	0.674
TP00124_T4	9.777	24.512	21.403
TP00125_T4	3.562	82.896	0.263
TP00126_T4	47.186	19.472	7.862
TP00127_T4	122.154	96.304	34.11
TP00128_T4	124.096	91.041	51.276
TP00129_T4	3.065	12.879	7.416
TP00130_T4	93.259	69.762	76.652
TP00131_T4	176.443	94.596	35.637
TP00132_T4	221.422	428.132	782.937
TP00133_T4	2.863	9.067	112.022
TP00134_T4	45.203	36.248	32.08
TP00135_T4	3.995	1.411	0.575
TP00136_T4	53.182	35.655	37.616
TP00137_T4	9.446	31.033	30.442
TP00138_T4	1.754	1.219	2.984
TP00139_T4	23.347	0.271	0.995
TP00140_T4	68.673	70.852	101.731
TP00141_T4	0.949	3.316	40.821
TP00142_T4	14.753	18.081	1143.65
TP00143_T4	5.441	23.538	51.658
TP00144_T4	7.156	24.734	276.831
TP00145_T4	102.832	125.919	58.538
TP00146_T4	28.609	50.139	32.906
TP00147_T4	29.021	56.603	34.744
TP00148_T4	88.511	156.53	103.018
TP00149_T4	2.952	1.433	0.744
TP00150_T4	1062.41	323.671	5.903
TP00151_T4	1514.06	511.109	6.4
TP00152_T4	19.421	41.666	24.629
TP00153_T4	56.199	44.049	56.844
TP00154_T4	9.042	48.297	82.356
TP00155_T4	111.824	133.486	138.837
TP00156_T4	13.216	0.458	5.977
TP00159_T4	1.727	0.64	0.987
TP00160_T4	74.036	41.563	21.033
TP00161_T4	133.88	132.889	102.852
TP00162_T4	148.548	145.936	108.43
TP00163_T4	69.325	284.856	123.702
TP00164_T4	71.386	297.536	361.026
TP00165_T4	18.637	20.398	130.965
TP00166_T4	305.283	760.768	709.185
TP00167_T4	29.248	26.073	12.203
TP00168_T4	24.634	23.437	11.15
TP00169_T4	45.679	11.443	10.119
TP00170_T4	29.875	38.548	27.469
TP00171_T4	226.752	347.012	555.152
TP00172_T4	87.843	59.363	12.966
TP00173_T4	1.777	0.549	0.224
TP00174_T4	0.345	NA	NA
TP00175_T4	108.25	25.069	100.4
TP00176_T4	160.122	200.683	88.663
TP00177_T4	77.166	56.96	42.6
TP00178_T4	6.472	0.393	1.177
TP00179_T4	15.241	7.358	74.427
TP00180_T4	0.76	3.966	5.534
TP00181_T4	15.906	4.782	65.011
TP00182_T4	2.767	0.76	9.919
TP00183_T4	379.709	155.199	12.272
TP00184_T4	110.177	187.64	84.703
TP00185_T4	26.133	5.998	3.638
TP00186_T4	126.519	184.395	235.129
TP00187_T4	52.481	119.639	3.459
TP00188_T4	91.063	2.588	2.179
TP00189_T4	121.741	54.094	24.473
TP00190_T4	221.15	215.062	232.956
TP00191_T4	64.364	41.164	26.78
TP00192_T4	20.479	2.738	30.732
TP00193_T4	38.343	NA	8.621
TP00194_T4	133.072	117.594	183.379
TP00195_T4	5.841	4.813	4.662
TP00196_T4	0.23	6.25	605.797
TP00197_T4	9.177	19.443	12.225
TP00198_T4	122.89	129.382	36.709
TP00199_T4	0.959	NA	1.935
TP00200_T4	8.178	27.666	22.962
TP00201_T4	0.189	0.233	7.321
TP00202_T4	0.183	0.904	0.184
TP00203_T4	89.569	109.158	378.872
TP00204_T4	35.208	5.207	32.159
TP00205_T4	0.807	3.592	NA
TP00206_T4	5.729	14.948	0.481
TP00207_T4	66.203	69.938	28.898
TP00209_T4	38.446	NA	NA
TP00210_T4	3.418	NA	NA
TP00211_T4	79.412	24.058	22.374
TP00213_T4	1.968	9.951	0.361
TP00214_T4	24.848	26.817	29.301
TP00215_T4	821.816	651.989	10.983
TP00216_T4	84.476	59.348	23.138
TP00217_T4	1.257	0.518	1.267
TP00218_T4	3.229	8.648	0.814
TP00219_T4	6.326	0.182	0.297
TP00220_T4	0.453	1.121	NA
TP00221_T4	28.892	18.564	5.98
TP00222_T4	34.036	31.178	286.758
TP00225_T4	0.525	1.299	28.34
TP00226_T4	87.483	110.071	125.543
TP00228_T4	341.9	372.124	482.753
TP00229_T4	49.653	61.042	62.507
TP00230_T4	4.076	15.48	50.509
TP00231_T4	0.473	1.169	0.477
TP00232_T4	60.529	116.655	134.061
TP00233_T4	63.236	156.238	171.464
TP00234_T4	78.225	149.11	102.4
TP00235_T4	64.486	44.964	35.733
TP00236_T4	32.481	30.58	22.007
TP00237_T4	122.867	90.219	78.694
TP00238_T4	928.77	1925.99	2815.53
TP00239_T4	63.524	68.478	40.603
TP00240_T4	353.961	543.751	196.702
TP00241_T4	16.955	10.846	70.106
TP00242_T4	143.419	57.34	110.824
TP00243_T4	17.893	3.87	6.314
TP00244_T4	0.652	0.483	0.788
TP00245_T4	46.144	21.398	38.447
TP00247_T4	2.568	3.527	13.809
TP00248_T4	1.881	6.973	17.065
TP00249_T4	4.789	13.579	38.2
TP00250_T4	5.244	19.848	45.598
TP00251_T4	167.81	218.238	64.921
TP00252_T4	31.269	26.189	18.13
TP00253_T4	1.091	2.997	1.711
TP00254_T4	103.769	53.134	35.242
TP00255_T4	21.024	15.111	11.35
TP00256_T4	120.906	445.36	141.586
TP00257_T4	54.934	181.653	78.724
TP00258_T4	93.807	29.123	14.367
TP00259_T4	433.453	1.106	0.451
TP00260_T4	0.637	0.787	NA
TP00262_T4	71.72	116.008	42.515
TP00263_T4	6.901	9.195	7.283
TP00265_T4	191.806	173.872	141.461
TP00266_T4	234.251	217.475	197.573
TP00267_T4	51.203	79.662	120.356
TP00268_T4	113.314	83.361	62.874
TP00269_T4	155.359	92.799	42.558
TP00270_T4	0.541	3.342	0.982
TP00272_T4	45.975	23.183	4.573
TP00273_T4	13.595	49.678	23.837
TP00274_T4	11.719	40.594	18.966
TP00275_T4	15.046	41.974	69.345
TP00276_T4	41.885	54.854	111.501
TP00277_T4	18.731	27.014	41.185
TP00278_T4	151.159	75.575	73.978
TP00279_T4	9.419	23.281	34.198
TP00280_T4	75.781	66.039	34.558
TP00281_T4	112.178	48.639	45.609
TP00282_T4	167.554	71.337	395.273
TP00283_T4	400.338	383.611	257.549
TP00284_T4	36.876	49.046	51.424
TP00285_T4	7.379	17.85	234.349
TP00286_T4	0.151	0.094	0.916
TP00287_T4	29.19	25.588	28.275
TP00288_T4	1.685	2.45	22.681
TP00289_T4	47.391	55.776	142.816
TP00290_T4	41.501	127.72	163.872
TP00291_T4	0.879	3.183	3.736
TP00292_T4	55.139	54.025	36.664
TP00293_T4	34.959	27.761	8.428
TP00294_T4	44.51	97.738	6.012
TP00296_T4	7.639	37.135	11.809
TP00299_T4	1.505	8.058	7.585
TP00300_T4	263.71	838.134	331.719
TP00301_T4	239.732	47.399	88.208
TP00302_T4	71.97	46.718	39.185
TP00303_T4	0.423	1.83	2.132
TP00304_T4	15.253	68.586	121.056
TP00305_T4	19.352	43.848	408.509
TP00306_T4	79.352	75.515	65.116
TP00307_T4	46.97	22.895	9.083
TP00308_T4	0.188	0.581	1.422
TP00309_T4	64.782	109.004	190.693
TP00310_T4	71.128	66.329	63.331
TP00311_T4	17.041	1.061	5.562
TP00312_T4	43.497	30.43	39.716
TP00313_T4	130.124	102.007	129.948
TP00314_T4	0.429	0.088	0.36
TP00315_T4	51.231	72.2	25.852
TP00316_T4	32.314	46.756	20.129
TP00317_T4	31.816	37.734	3.564
TP00318_T4	63.759	52.623	46.686
TP00319_T4	2.381	3.09	0.36
TP00320_T4	52.521	28.092	12.014
TP00321_T4	6.553	2.492	1.694
TP00322_T4	0.58	0.944	5.48
TP00323_T4	NA	1.387	1.131
TP00324_T4	63.514	71.339	481.393
TP00325_T4	85.513	67.333	264.892
TP00326_T4	5.695	8.483	48.242
TP00327_T4	100.17	76.174	49.934
TP00328_T4	8.483	79.3	27.585
TP00329_T4	444.522	46.723	14.13
TP00330_T4	54.942	23.281	9.908
TP00332_T4	3.579	34.553	3.382
TP00333_T4	47.651	41.863	38.3
TP00334_T4	28.53	20.117	1.844
TP00335_T4	6.841	32.183	20.691
TP00336_T4	12.473	87.159	48.849
TP00337_T4	14.099	100.384	56.856
TP00338_T4	36.718	54.147	15.985
TP00339_T4	23.9	37.963	17.502
TP00340_T4	9.91	46.341	11.57
TP00341_T4	0.475	1.762	0.958
TP00342_T4	64.408	26.35	15.385
TP00343_T4	56.82	22.549	12.088
TP00344_T4	54.646	71.771	30.279
TP00345_T4	32.6	32.853	22.754
TP00346_T4	88.504	107.23	77.634
TP00347_T4	776.408	799.6	7.471
TP00348_T4	116.905	141.217	66.652
TP00349_T4	28.32	10.476	1.732
TP00350_T4	46.008	100.964	46.69
TP00351_T4	278.833	347.745	97.761
TP00352_T4	9.781	17.729	11.582
TP00353_T4	33.343	8.76	0.974
TP00354_T4	21.71	68.539	1.734
TP00355_T4	0.876	2.381	0.177
TP00356_T4	259.748	3.13	5.988
TP00357_T4	64.05	56.08	16.151
TP00358_T4	15.485	14.423	4.299
TP00359_T4	30.831	46.27	72.434
TP00360_T4	3.139	3.527	8.199
TP00361_T4	20.979	16.471	7.715
TP00362_T4	72.569	80.728	27.289
TP00363_T4	476.965	930.419	248.774
TP00364_T4	3.484	5.742	1.464
TP00365_T4	4.349	5.972	2.436
TP00366_T4	67.464	5.088	48.449
TP00367_T4	128.827	139.291	81.858
TP00368_T4	51.361	17.325	12.351
TP00369_T4	141.41	835.406	0.934
TP00370_T4	17.551	85.529	0.448
TP00371_T4	216.941	245.63	5.717
TP00372_T4	148.258	104.32	44.948
TP00373_T4	46.598	33.498	14.054
TP00374_T4	1.379	1.705	6.026
TP00375_T4	7.793	9.907	28.359
TP00376_T4	0.558	2.758	8.249
TP00377_T4	NA	NA	1.171
TP00378_T4	46.287	14.09	21.463
TP00379_T4	192.379	50.858	57.583
TP00380_T4	102.002	55.003	69.834
TP00381_T4	333.509	525.016	407.403
TP00382_T4	82.173	96.741	74.379
TP00383_T4	30.664	35.116	28.078
TP00384_T4	2.513	97.522	3.543
TP00385_T4	21.982	76.59	20.351
TP00386_T4	52.799	65.931	87.981
TP00387_T4	39.866	58.97	56.469
TP00388_T4	112.964	226.608	132.868
TP00389_T4	106.362	69.362	34.389
TP00390_T4	1.345	3.877	12.781
TP00391_T4	14.378	27.687	122.027
TP00392_T4	34.333	18.531	19.424
TP00393_T4	13.979	3.732	254.688
TP00394_T4	56.358	126.09	51.171
TP00395_T4	457.832	757.962	180.39
TP00396_T4	122.805	213.925	71.839
TP00397_T4	79.905	143.86	78.37
TP00398_T4	33.428	168.759	74.398
TP00399_T4	5.895	35.307	10.972
TP00400_T4	16.685	44.196	20.247
TP00401_T4	0.341	0.422	0.688
TP00402_T4	11.343	6.613	32.078
TP00403_T4	477.054	854.321	272.539
TP00404_T4	1.011	2.186	69.674
TP00405_T4	309.678	293.39	251.078
TP00406_T4	45.475	58.765	36.33
TP00407_T4	42.929	29.476	2.897
TP00409_T4	0.607	NA	0.306
TP00410_T4	14.415	31.508	28.573
TP00411_T4	67.021	85.526	67.431
TP00412_T4	190.285	819.463	754.413
TP00413_T4	19.669	153.565	150.417
TP00414_T4	46.451	128.527	218.648
TP00415_T4	23.562	68.753	118.425
TP00416_T4	7.482	22.978	43.887
TP00417_T4	16.38	63.686	94.612
TP00418_T4	55.883	115.273	64.978
TP00419_T4	30.94	31.752	14.694
TP00420_T4	55.052	34.911	30.524
TP00421_T4	10.314	16.305	9.512
TP00422_T4	37.818	43.826	51.687
TP00423_T4	575.142	750.581	285.749
TP00424_T4	39.03	27.565	11.1
TP00425_T4	13.645	4.684	0.255
TP00426_T4	54.569	79.789	52.211
TP00427_T4	75.511	44.557	30.332
TP00428_T4	139.492	100.796	86.732
TP00429_T4	69.948	49.851	43.066
TP00430_T4	2.122	1.049	1.284
TP00431_T4	102.017	62.796	54.923
TP00432_T4	115.928	184.233	195.672
TP00433_T4	39.083	105.932	108.408
TP00434_T4	89.797	57.885	68.874
TP00435_T4	81.964	57.337	42.188
TP00436_T4	6.555	30.785	21.477
TP00437_T4	14.24	31.553	73.601
TP00438_T4	NA	0.39	0.636
TP00439_T4	57.703	61.305	17.341
TP00440_T4	265.052	160.26	79.349
TP00441_T4	81.176	63.696	43.949
TP00442_T4	148.958	236.106	85.41
TP00443_T4	95.095	76.026	40.481
TP00444_T4	2.475	11.216	5.198
TP00445_T4	0.584	2.647	1.767
TP00446_T4	153.785	511.633	51.548
TP00447_T4	120.063	256.96	74.167
TP00448_T4	180.926	146.645	128.308
TP00449_T4	14.186	15.261	21.189
TP00450_T4	50.025	19.995	288.868
TP00451_T4	9.813	31.209	65.557
TP00452_T4	NA	0.944	0.77
TP00453_T4	NA	0.66	0.538
TP00454_T4	904.845	2194.39	482.658
TP00455_T4	139.738	81.548	15.902
TP00456_T4	45.416	20.246	11.959
TP00457_T4	219.617	225.011	209.218
TP00458_T4	105.091	156.577	148.343
TP00459_T4	72.08	100.315	93.679
TP00460_T4	199.38	0.238	4.269
TP00461_T4	376.206	0.23	4.875
TP00462_T4	102.448	53.887	30.203
TP00463_T4	60.368	4.196	14.547
TP00464_T4	43.032	52.284	19.356
TP00465_T4	34.462	36.428	4.114
TP00466_T4	206.955	258.187	41.505
TP00467_T4	67.44	103.165	84.054
TP00468_T4	20.255	45.199	19.002
TP00469_T4	329.297	544.065	152.125
TP00470_T4	124.067	73.307	57.291
TP00471_T4	120.637	1.818	3.214
TP00472_T4	2.098	0.288	21.856
TP00474_T4	2.175	0.935	10.488
TP00475_T4	32.199	184.472	23.462
TP00476_T4	74.419	178.508	47.657
TP00477_T4	145.774	173.713	387.105
TP00478_T4	179.885	216.674	75.961
TP00479_T4	47.09	83.538	22.069
TP00480_T4	44.299	93.326	32.737
TP00481_T4	113.814	0.266	20.045
TP00482_T4	3.799	NA	NA
TP00483_T4	583.887	6.959	6.307
TP00484_T4	1.674	NA	NA
TP00486_T4	257.429	548.74	345.233
TP00487_T4	124.663	206.057	66.132
TP00488_T4	12.491	41.683	10.704
TP00489_T4	2.514	3.625	0.845
TP00490_T4	1.079	8.449	3.265
TP00491_T4	0.255	0.629	NA
TP00492_T4	NA	1.24	NA
TP00493_T4	NA	1.278	NA
TP00494_T4	NA	2.351	0.767
TP00495_T4	68.778	30.456	22.248
TP00497_T4	5.121	9.493	244.483
TP00498_T4	99.559	48.226	3.282
TP00499_T4	53.383	19.785	13.335
TP00500_T4	88.153	40.856	24.895
TP00501_T4	64.391	37.925	19.244
TP00502_T4	32.999	20.456	9.12
TP00503_T4	149.449	4.537	1.19
TP00504_T4	28.896	54.059	139.175
TP00505_T4	171.707	167.673	80.531
TP00506_T4	2357	2404.45	355.622
TP00507_T4	9.563	9.091	2.966
TP00508_T4	3.678	3.846	1.141
TP00509_T4	179.786	80.515	62.693
TP00510_T4	4.646	14.355	1.756
TP00511_T4	8.248	0.275	0.112
TP00512_T4	87.764	156.116	156.437
TP00514_T4	NA	NA	0.502
TP00515_T4	48.737	193.414	31.81
TP00516_T4	91.851	38.301	48.279
TP00517_T4	182.936	40.664	10.097
TP00518_T4	6.681	449.648	4.899
TP00519_T4	101.99	46.347	31.599
TP00520_T4	72.794	70.407	23.758
TP00521_T4	0.331	0.409	0.167
TP00522_T4	41.684	52.275	12.978
TP00523_T4	742.917	761.659	277.714
TP00524_T4	57.088	32.61	20.797
TP00525_T4	42.303	27.467	68.946
TP00526_T4	64.798	64.647	54.938
TP00527_T4	2.788	7.337	7.618
TP00528_T4	183.603	39.505	36.759
TP00529_T4	7.302	5.415	21.716
TP00530_T4	125.004	80.483	27.729
TP00531_T4	2.409	11.447	29.729
TP00532_T4	48.442	27.86	18.558
TP00533_T4	72.177	63.321	25.082
TP00534_T4	221.789	553.062	330.289
TP00535_T4	1.182	NA	0.596
TP00536_T4	0.736	NA	NA
TP00537_T4	110.102	136.078	82.356
TP00538_T4	95.315	34.601	12.442
TP00539_T4	6.899	9.615	3.404
TP00540_T4	4.372	5.403	13.538
TP00541_T4	13.881	16.496	10.227
TP00542_T4	67.598	120.232	87.874
TP00543_T4	54.317	86.099	63.407
TP00544_T4	23.102	21.308	20.394
TP00545_T4	45.149	74.78	103.837
TP00546_T4	41.8	40.613	25.334
TP00547_T4	5.595	11.524	60.634
TP00550_T4	60.541	85.514	81.36
TP00551_T4	36.34	142.3	123.695
TP00552_T4	36.544	162.99	177.807
TP00554_T4	1.122	1.849	NA
TP00555_T4	2.414	8.523	2.086
TP00556_T4	20.929	79.982	46.792
TP00557_T4	131.251	84.593	246.671
TP00558_T4	133.142	41.171	20.659
TP00559_T4	9.896	17.967	4.266
TP00560_T4	66.371	97.629	4.382
TP00561_T4	174.137	173.758	226.181
TP00562_T4	3.009	2.718	2.917
TP00563_T4	41.589	25.526	68.456
TP00564_T4	35.155	25.054	55.362
TP00565_T4	34.844	56.713	49.265
TP00566_T4	75.864	116.764	93.671
TP00567_T4	45.823	52.745	38.888
TP00568_T4	2.221	5.318	0.28
TP00569_T4	10.636	4.829	1.204
TP00570_T4	103.857	81.106	30.536
TP00571_T4	8.444	2.435	19.864
TP00572_T4	13.502	33.24	54.23
TP00574_T4	5.752	8.987	9.191
TP00575_T4	42.159	22.624	8.439
TP00576_T4	8.967	2.712	5.963
TP00577_T4	50.154	143.809	57.643
TP00578_T4	9.872	28.71	91.334
TP00579_T4	NA	NA	0.47
TP00580_T4	NA	NA	0.365
TP00581_T4	19.309	26.895	65.199
TP00582_T4	29.838	28.772	26.228
TP00583_T4	13.619	48.295	25.89
TP00584_T4	1.635	6.061	0.824
TP00585_T4	14.577	14.112	3.429
TP00586_T4	121.574	110.513	90.928
TP00587_T4	44.548	38.617	35.867
TP00588_T4	58.847	63.013	25.573
TP00589_T4	100.192	118.533	416.407
TP00590_T4	84.272	81.349	61.811
TP00591_T4	30.601	52.705	49.229
TP00592_T4	9.051	0.533	34.415
TP00593_T4	540.211	16.418	3.484
TP00594_T4	340.948	352.58	169.591
TP00595_T4	0.116	0.143	8.751
TP00596_T4	2.055	1.693	5.524
TP00599_T4	42.257	34.613	29.446
TP00600_T4	3.948	16.89	7.96
TP00601_T4	46.49	62.67	24.87
TP00606_T4	3.586	12.785	2.92
TP00607_T4	48.825	27.359	12.515
TP00608_T4	5.35	19.327	107.988
TP00610_T4	0.389	0.481	0.393
TP00611_T4	2271.08	1373.01	61.338
TP00612_T4	21.155	62.699	30.249
TP00613_T4	6.509	49.39	1.542
TP00614_T4	12.776	17.824	36.495
TP00615_T4	14.991	2.487	14.099
TP00616_T4	NA	0.289	1.533
TP00618_T4	28.458	6.572	5.134
TP00619_T4	82.49	76.392	51.257
TP00620_T4	201.362	250.674	46.981
TP00621_T4	14.798	21.659	11.386
TP00622_T4	204.51	218.756	165.045
TP00623_T4	254.666	141.945	94.92
TP00624_T4	26.927	28.313	58.493
TP00625_T4	9.203	7.604	71.102
TP00626_T4	12.896	8.02	5.631
TP00627_T4	84.433	103.563	56.91
TP00629_T4	11.294	2.407	3.534
TP00630_T4	53.706	36.737	318.398
TP00631_T4	90.417	122.071	58.788
TP00632_T4	186.262	49.098	22.702
TP00633_T4	53.292	5.941	1.662
TP00634_T4	98.831	120.314	146.826
TP00635_T4	123.874	202.142	245.213
TP00636_T4	18.39	43.509	35.491
TP00637_T4	104.008	126.158	91.093
TP00638_T4	22.563	22.932	168.956
TP00642_T4	7.573	6.626	50.359
TP00643_T4	2.728	7.868	17.786
TP00644_T4	23.213	45.233	55.559
TP00645_T4	42.829	55.442	14.393
TP00646_T4	0.343	NA	NA
TP00647_T4	10.253	NA	0.295
TP00648_T4	40.599	55.248	25.956
TP00649_T4	20.977	15.461	23.477
TP00650_T4	67.356	37.587	54.181
TP00651_T4	0.253	1.249	5.604
TP00652_T4	17.394	17.998	93.963
TP00653_T4	64.05	264.592	0.724
TP00654_T4	114.017	100.857	23.175
TP00655_T4	235.217	226.054	727.251
TP00656_T4	8.395	13.441	277.268
TP00657_T4	4.729	50.895	75.683
TP00659_T4	231.736	456.358	871.709
TP00660_T4	14.911	36.488	17.738
TP00661_T4	3.06	21.315	10.937
TP00662_T4	1.919	13.637	6.771
TP00663_T4	6.548	5.282	12.698
TP00664_T4	6.62	22.91	3.56
TP00665_T4	107.96	72.627	36.434
TP00666_T4	63.721	103.755	238.055
TP00667_T4	0.325	0.802	0.982
TP00668_T4	189.318	92.766	287.945
TP00669_T4	117.353	68.608	37.166
TP00670_T4	29.883	47.737	22.42
TP00671_T4	25.411	64.053	26.967
TP00672_T4	136.129	321.867	60.579
TP00675_T4	2.183	10.34	NA
TP00676_T4	204.508	294.725	176.259
TP00677_T4	59.539	42.559	8.287
TP00678_T4	37.89	24.076	39.231
TP00679_T4	23.349	25.585	23.335
TP00680_T4	NA	2.02	NA
TP00681_T4	77.898	117.298	67.462
TP00682_T4	50.555	111.576	28.114
TP00683_T4	165.509	169.426	40.264
TP00684_T4	112.277	75.741	10.823
TP00685_T4	56.935	70.913	54.73
TP00686_T4	26.267	32.363	20.007
TP00689_T4	4.422	60.196	78.972
TP00690_T4	77.763	69.484	28.605
TP00691_T4	55.558	260.306	6.714
TP00692_T4	9.28	10.025	3.904
TP00693_T4	0.554	1.896	1.64
TP00694_T4	46.193	71.825	16.203
TP00695_T4	7.874	7.748	26.898
TP00696_T4	166.357	131.335	33.372
TP00697_T4	111.494	375.389	171.352
TP00698_T4	25.05	21.131	1.303
TP00699_T4	10.141	0.236	0.579
TP00700_T4	251.84	45.257	0.611
TP00701_T4	1998.68	6.642	12.191
TP00702_T4	58.249	25.55	9.523
TP00704_T4	0.208	0.772	0.21
TP00705_T4	45.269	11.72	1.984
TP00706_T4	28.826	62.378	21.966
TP00707_T4	12.103	22.528	4.337
TP00708_T4	2.758	4.091	NA
TP00710_T4	80.862	45.589	33.858
TP00711_T4	37.575	29.854	54.117
TP00712_T4	27.885	40.911	15.054
TP00713_T4	113.787	87.33	57.92
TP00714_T4	38.531	92.495	65.095
TP00715_T4	2.193	12.076	167.062
TP00717_T4	3.009	5.951	32.159
TP00718_T4	1.615	6.557	19.302
TP00719_T4	1062.58	5.865	10.646
TP00720_T4	2045.45	36.554	27.843
TP00721_T4	2.095	17.348	37.174
TP00722_T4	52.442	14.403	7.749
TP00723_T4	36.903	41.498	72.493
TP00724_T4	56.101	81.025	27.304
TP00725_T4	100.543	79.146	71.579
TP00726_T4	52.476	77.033	99.447
TP00727_T4	97.313	120.271	63.5
TP00728_T4	20.833	48.943	16.839
TP00729_T4	1.199	4.743	4.837
TP00730_T4	3.678	17.833	15.973
TP00731_T4	41.962	33.915	8.436
TP00732_T4	34.785	24.269	13.009
TP00733_T4	30.895	74.419	21.295
TP00734_T4	107.174	0.671	NA
TP00735_T4	4.88	NA	0.214
TP00736_T4	2079.36	69.652	20.693
TP00737_T4	44.375	17.66	7.818
TP00738_T4	575.299	254.53	26.824
TP00739_T4	20.519	88.521	0.195
TP00740_T4	10.482	0.341	1.669
TP00741_T4	1.298	0.802	8.725
TP00742_T4	6.79	2.623	19.681
TP00743_T4	79.146	70.639	38.453
TP00744_T4	164.856	173.721	144.503
TP00746_T4	5.696	17.707	10.778
TP00747_T4	0.895	NA	NA
TP00748_T4	69.986	66.744	43.575
TP00749_T4	65.277	72.095	4.901
TP00750_T4	51.267	95.016	58.967
TP00751_T4	85.961	221.048	64.659
TP00752_T4	64.977	170.139	47.321
TP00753_T4	12.663	142.503	39.643
TP00754_T4	21.915	196.033	88.065
TP00755_T4	72.637	82.921	38.963
TP00756_T4	50.379	45.73	8.015
TP00757_T4	16.381	13.752	3.833
TP00758_T4	93.416	597.102	61.012
TP00759_T4	14.47	1.347	0.5
TP00760_T4	2418.67	2431.69	103.174
TP00761_T4	16.449	1.38	0.717
TP00762_T4	34.675	67.023	41.033
TP00763_T4	1.148	6.03	13.696
TP00764_T4	3.009	13.637	1.011
TP00765_T4	16.33	36.002	4.45
TP00766_T4	3.245	7.22	NA
TP00767_T4	7.196	27.867	4.353
TP00768_T4	0.709	8.474	0.477
TP00769_T4	47.832	51.236	80.794
TP00770_T4	114.468	25.866	16.363
TP00771_T4	5.296	1.636	3.337
TP00772_T4	455.038	7.637	6.897
TP00773_T4	37.555	17.334	28.078
TP00774_T4	0.269	0.333	0.95
TP00775_T4	144.049	166.889	148.88
TP00776_T4	41.584	23.055	20.162
TP00777_T4	38.284	44.034	13.911
TP00778_T4	37.202	57.02	30.818
TP00779_T4	NA	NA	0.618
TP00780_T4	NA	2.965	NA
TP00781_T4	59.894	59.106	64.317
TP00782_T4	27.606	42.122	223.254
TP00783_T4	NA	1.32	NA
TP00785_T4	137.746	452.956	162.794
TP00786_T4	135.045	184.891	78.433
TP00787_T4	0.571	NA	NA
TP00788_T4	2.672	3.866	14.387
TP00789_T4	88.986	89.965	8.563
TP00790_T4	66.831	51.555	72.804
TP00791_T4	0.704	0.87	1.775
TP00792_T4	555.819	844.041	266.977
TP00793_T4	58.462	30.243	13.008
TP00794_T4	12.222	5.755	25.891
TP00795_T4	20.514	9.796	50.998
TP00797_T4	160.892	380.645	8.793
TP00798_T4	0.761	15.518	NA
TP00799_T4	109.755	224.713	39.523
TP00800_T4	11.586	15.597	194.601
TP00801_T4	0.257	1.586	8.278
TP00802_T4	21.081	48.663	64.096
TP00803_T4	13.672	59.588	90.685
TP00804_T4	271.609	5.999	30.73
TP00805_T4	1.685	3.124	7568.93
TP00806_T4	111.449	154.107	58.114
TP00808_T4	0.927	3.764	2.67
TP00809_T4	1.947	1.504	3.19
TP00811_T4	7.374	0.608	5.782
TP00812_T4	67.954	44.665	39.964
TP00813_T4	11.988	15.038	8.478
TP00814_T4	37.76	107.3	46.062
TP00815_T4	3.914	43.33	103.898
TP00816_T4	78.791	112.477	205.779
TP00817_T4	76.687	137.902	86.121
TP00818_T4	13.048	79.258	12.033
TP00819_T4	19.673	40.247	8.462
TP00820_T4	71.137	18.526	15.238
TP00821_T4	163.911	144.741	698.744
TP00822_T4	0.231	0.286	2.1
TP00823_T4	22.636	12.876	1.719
TP00824_T4	86.403	59.387	60.016
TP00826_T4	50.984	71.477	29.536
TP00827_T4	150.097	36.485	5.252
TP00828_T4	80.748	139.883	30.17
TP00829_T4	13.433	23.717	2.902
TP00830_T4	174.818	99.295	240.21
TP00831_T4	36.285	40.911	53.267
TP00832_T4	127.4	24.753	22.061
TP00833_T4	58.104	33.077	71.005
TP00834_T4	10.508	28.573	24.102
TP00835_T4	3.044	7.054	7.672
TP00837_T4	19.393	0.826	1.685
TP00838_T4	133.749	137.108	85.46
TP00839_T4	22.313	32.264	29.193
TP00840_T4	141.209	46.121	49.496
TP00841_T4	18.263	16.223	5.178
TP00842_T4	127.993	171.486	165.748
TP00843_T4	51.443	32.599	19.064
TP00844_T4	5.18	1.628	6.993
TP00845_T4	153.061	74.342	70.985
TP00846_T4	NA	NA	0.821
TP00847_T4	18.985	13.236	17.668
TP00848_T4	23.289	26.925	37.423
TP00849_T4	22.217	38.379	150.53
TP00850_T4	15.552	11.489	17.956
TP00851_T4	NA	0.242	NA
TP00852_T4	2.904	5.024	5.269
TP00853_T4	9.005	7.167	64.457
TP00854_T4	31.851	12.885	13.401
TP00855_T4	115.364	142.582	97.804
TP00856_T4	42.938	49.26	45.771
TP00857_T4	37.084	14.457	6.273
TP00858_T4	58.452	37.643	4.321
TP00859_T4	63.59	70.595	104.131
TP00860_T4	72.236	95.332	67.316
TP00861_T4	97.897	124.474	18.461
TP00862_T4	59.792	26.866	11.457
TP00863_T4	36.863	20.522	9.995
TP00865_T4	121.963	49.881	31.231
TP00866_T4	47.68	47.928	35.797
TP00867_T4	0.411	1.016	0.622
TP00869_T4	61.424	30.772	16.183
TP00870_T4	4.122	4.935	14.803
TP00871_T4	51.206	47.824	62.609
TP00872_T4	15.538	12.106	4.03
TP00873_T4	146.241	102.949	74.558
TP00874_T4	72.613	80.472	106.466
TP00875_T4	9.235	6.669	113.612
TP00876_T4	98.404	31.291	72.692
TP00877_T4	NA	0.422	NA
TP00878_T4	142.648	264.249	343.447
TP00879_T4	25.786	38.416	67.879
TP00884_T4	2.452	1.01	NA
TP00885_T4	49.812	54.944	55.137
TP00886_T4	55.613	163.794	173.084
TP00888_T4	40.787	100.32	35.683
TP00889_T4	4.528	9.202	6.898
TP00890_T4	58.943	72.318	24.849
TP00891_T4	46.261	97.962	29.698
TP00892_T4	14.068	5.114	2.92
TP00893_T4	13.263	23.563	4.067
TP00894_T4	72.522	81.894	41.145
TP00895_T4	28.831	62.027	17.44
TP00896_T4	10.917	17.409	5.325
TP00897_T4	17.594	14.795	58.424
TP00898_T4	143.371	54.591	14.844
TP00899_T4	58.569	42.496	8.928
TP00900_T4	10.744	19.02	5.757
TP00901_T4	2.904	0.718	0.585
TP00902_T4	14.331	7.151	2.985
TP00903_T4	7.724	7.159	NA
TP00904_T4	28.887	26.288	9.076
TP00905_T4	2.418	10.246	7.835
TP00907_T4	NA	0.726	NA
TP00909_T4	1.742	1.435	1.756
TP00911_T4	0.306	1.762	1.335
TP00912_T4	36.703	46.634	19.366
TP00913_T4	136.293	73.044	46.208
TP00914_T4	55.28	71.595	20.691
TP00915_T4	13.534	1.209	3.452
TP00916_T4	78.283	53.514	58.994
TP00917_T4	98.014	76.821	335.446
TP00919_T4	576.915	45.295	749.341
TP00920_T4	112.914	18.183	153.141
TP00921_T4	3	1.589	16.524
TP00922_T4	58.32	63.433	53.877
TP00923_T4	53.562	115.969	70.292
TP00924_T4	2.447	1.877	15.163
TP00925_T4	1.986	0.818	10.679
TP00926_T4	26.512	28.851	9.455
TP00927_T4	4.983	NA	NA
TP00928_T4	1.094	5.072	7.447
TP00929_T4	0.581	0.718	NA
TP00933_T4	122.079	102.442	57.133
TP00934_T4	31.168	43.342	51.049
TP00935_T4	71.96	53.718	16.965
TP00936_T4	4.89	9.763	4.551
TP00937_T4	25.463	55.298	23.837
TP00938_T4	19.487	8.758	9.691
TP00939_T4	6.445	6.698	5.316
TP00940_T4	33.865	93.189	39.36
TP00941_T4	162.7	100.48	53.8
TP00942_T4	14.602	20.675	42.019
TP00943_T4	16.53	15.487	81.023
TP00944_T4	50.615	54.397	22.464
TP00945_T4	34.309	141.271	125.667
TP00946_T4	88.753	55.203	22.442
TP00947_T4	133.939	24.244	18.169
TP00948_T4	79.369	100.701	149.369
TP00949_T4	106.136	62.584	40.457
TP00951_T4	168.307	100.842	151.083
TP00952_T4	16.315	20.414	11.283
TP00953_T4	0.112	NA	NA
TP00954_T4	NA	1.448	0.886
TP00956_T4	27.805	40.911	11.013
TP00957_T4	0.736	0.455	NA
TP00958_T4	0.419	NA	NA
TP00965_T4	0.525	3.247	2.649
TP00967_T4	1.016	8.254	6.148
TP00968_T4	4.087	24.244	27.604
TP00969_T4	4.488	18.722	18.666
TP00970_T4	34.229	35.803	7.542
TP00971_T4	31.071	28.211	143.152
TP00972_T4	27.636	43.472	57.946
TP00973_T4	19.418	48.32	54
TP00974_T4	56.838	77.831	64.14
TP00975_T4	78.148	61.93	49.395
TP00976_T4	31.408	47.191	21.886
TP00977_T4	44.55	75.055	28.354
TP00978_T4	90.56	50.201	21.058
TP00979_T4	49.526	34.005	93.203
TP00980_T4	1.874	1.544	1.889
TP00981_T4	79.076	195.18	121.553
TP00982_T4	0.161	0.397	NA
TP00983_T4	NA	NA	0.457
TP00984_T4	0.239	0.197	0.08
TP00989_T4	113.143	160.794	130.069
TP00990_T4	25.918	8.998	5.774
TP00991_T4	3.641	2.864	5.34
TP00992_T4	62.15	41.913	63.203
TP00993_T4	19.352	54.548	72.734
TP00994_T4	166.909	210.378	98.705
TP00995_T4	195.882	227.244	78.488
TP00996_T4	54.024	10.066	13.334
TP01000_T4	4.037	NA	NA
TP01012_T4	10.772	10.586	101.663
TP01013_T4	NA	NA	2.625
TP01014_T4	46.679	76.275	23.832
TP01015_T4	20.135	56.351	36.879
TP01016_T4	83.773	73.168	29.778
TP01017_T4	72.905	69.273	49.342
TP01018_T4	25.5	25.213	36.088
TP01019_T4	NA	NA	1.043
TP01020_T4	0.801	15.177	12.649
TP01021_T4	5.287	32.956	324.065
TP01022_T4	2.113	2.176	12.426
TP01023_T4	NA	1.364	3.337
TP01024_T4	41.847	61.817	39.095
TP01025_T4	359.296	425.639	312.726
TP01026_T4	70.717	78.475	23.664
TP01027_T4	33.958	71.89	78.931
TP01028_T4	72.863	127.817	41.468
TP01030_T4	11.514	22.234	35.549
TP01031_T4	39.655	87.222	23.377
TP01032_T4	35.385	70.184	40.564
TP01033_T4	40.576	56.088	108.19
TP01034_T4	292.537	234.351	533.113
TP01035_T4	187.727	263.12	275.892
TP01036_T4	114.948	47.298	70.546
TP01037_T4	28.23	40.026	57.932
TP01038_T4	55.655	125.431	81.047
TP01039_T4	72.379	64.42	41.142
TP01040_T4	134.836	118.98	118.793
TP01044_T4	0.078	NA	NA
TP01045_T4	1.413	NA	NA
TP01047_T4	0.517	1.278	0.521
TP01049_T4	1.064	1.973	95.824
TP01050_T4	28.709	33.264	22.768
TP01051_T4	263.74	55.152	48.631
TP01052_T4	293.655	651.946	323.479
TP01053_T4	87.411	75.133	49.614
TP01054_T4	26.913	10.628	6.493
TP01055_T4	42.422	37.138	15.552
TP01056_T4	NA	0.753	0.409
TP01057_T4	142.645	209.447	108.095
TP01058_T4	0.788	7.306	16.289
TP01059_T4	32.195	57.493	122.248
TP01060_T4	10.873	25.98	53.712
TP01061_T4	390.467	147.867	389.018
TP01062_T4	26.578	34.646	16.264
TP01063_T4	274.42	80.535	1316.22
TP01064_T4	21.365	32.069	16.303
TP01065_T4	82.83	100.877	61.792
TP01066_T4	1.204	0.744	0.607
TP01067_T4	128.007	83.8	37.103
TP01068_T4	108.167	101.478	54.097
TP01069_T4	184.619	171.236	136.929
TP01070_T4	2.778	14.591	NA
TP01071_T4	3.098	5.441	0.658
TP01072_T4	1.439	1.067	0.871
TP01073_T4	4.213	1.736	NA
TP01074_T4	0.814	10.395	0.274
TP01075_T4	1.263	47.157	5.01
TP01076_T4	NA	1.723	0.351
TP01078_T4	1.374	3.551	5.541
TP01082_T4	40.983	60.826	4.547
TP01083_T4	213.487	200.878	25.498
TP01084_T4	207.368	166.03	40.855
TP01085_T4	6.79	4.895	2.282
TP01086_T4	91.66	99.559	73.763
TP01087_T4	337.487	190.88	97.28
TP01088_T4	56.018	38.289	2.995
TP01089_T4	529.907	306.747	30.978
TP01090_T4	16.647	10.486	35.77
TP01091_T4	0.752	10.693	3.413
TP01092_T4	16.069	30.385	53.46
TP01093_T4	29.124	46.525	98.321
TP01094_T4	10.989	23.934	110.435
TP01095_T4	53.87	297.416	26.226
TP01096_T4	119.241	135.983	57.643
TP01097_T4	881.582	367.303	309.623
TP01098_T4	40.975	26.979	10.823
TP01099_T4	64.491	83.938	48.965
TP01100_T4	41.482	67.322	40.131
TP01101_T4	8.861	23.762	79.554
TP01103_T4	13.625	6.827	127.92
TP01104_T4	67.553	29.683	53.595
TP01105_T4	54.561	29.061	0.46
TP01106_T4	97.276	52.511	25.573
TP01108_T4	2.865	4.327	7.059
TP01109_T4	5.869	18.86	19.645
TP01111_T4	NA	NA	0.249
TP01117_T4	44.136	0.333	NA
TP01118_T4	4.311	16.555	0.466
TP01121_T4	0.144	NA	0.29
TP01122_T4	0.144	0.534	1.016
TP01123_T4	6.061	0.288	0.235
TP01125_T4	40.14	19.61	15.445
TP01127_T4	21.412	23.957	77.748
TP01128_T4	27.805	25.529	73.686
TP01129_T4	8.698	10.302	76.61
TP01130_T4	3873.45	34.774	410.811
TP01131_T4	353.934	8.715	78.592
TP01132_T4	78.24	1.702	4.062
TP01133_T4	6.849	11.639	270.573
TP01134_T4	2.713	12.743	229.228
TP01135_T4	31.42	10.001	11.336
TP01137_T4	194.089	196.374	101.582
TP01143_T4	107.154	433.785	211.672
TP01145_T4	NA	0.431	NA
TP01146_T4	0.964	4.369	2.268
TP01147_T4	NA	NA	1.756
TP01148_T4	0.424	1.049	4.706
TP01149_T4	NA	1.411	4.315
TP01151_T4	12.195	9.331	14.637
TP01152_T4	46.646	42.225	32.209
TP01153_T4	91.731	366.665	492.744
TP01154_T4	31.662	118.978	171.859
TP01155_T4	437.7	120.454	732.23
TP01156_T4	1.628	7.042	3.83
TP01157_T4	2.228	4.852	6.097
TP01158_T4	45.094	55.329	31.824
TP01159_T4	26.312	49.303	13.691
TP01160_T4	55.649	5.336	71.581
TP01161_T4	231.625	62.58	37.681
TP01162_T4	100.035	262.26	127.973
TP01163_T4	208.886	75.68	52.988
TP01164_T4	197.566	287.576	106.656
TP01165_T4	279.886	583.049	245.275
TP01166_T4	112.832	120.015	283.941
TP01167_T4	45.173	43.987	15.431
TP01168_T4	NA	NA	0.484
TP01169_T4	0.776	0.32	0.782
TP01170_T4	150.864	96.699	48.137
TP01171_T4	25.109	19.558	7
TP01172_T4	54.437	17.79	1.226
TP01173_T4	402.257	65.619	15.271
TP01174_T4	451.336	17.698	1.312
TP01175_T4	87.588	92.354	25.194
TP01176_T4	114.329	134.207	61.572
TP01177_T4	76.458	84.49	12.515
TP01178_T4	269.05	155.792	55.641
TP01179_T4	14.447	26.696	41.362
TP01181_T4	2.079	12.451	4.03
TP01185_T4	4.043	23.735	7.388
TP01188_T4	0.326	0.403	0.329
TP01189_T4	38.9	51.856	39.962
TP01190_T4	38.534	42.049	41.959
TP01191_T4	29.545	59.169	17.376
TP01192_T4	9.661	23.047	11.401
TP01193_T4	1.122	NA	0.566
TP01194_T4	81.102	73.803	110.716
TP01196_T4	3.238	7.115	10.157
TP01198_T4	15.348	39.92	21.478
TP01199_T4	4	60.685	125.702
TP01200_T4	106.753	81.457	71.273
TP01201_T4	92.536	36.728	17.93
TP01202_T4	18.055	40.655	37.243
TP01203_T4	16.069	23.037	48.6
TP01204_T4	47.145	61.78	109.555
TP01205_T4	67.653	137.963	513.736
TP01206_T4	81.039	117.869	59.927
TP01207_T4	102.191	57.695	3.594
TP01208_T4	0.494	3.664	NA
TP01211_T4	0.042	0.308	NA
TP01213_T4	NA	0.284	NA
TP01215_T4	2.579	2.125	NA
TP01216_T4	52.618	69.683	139.662
TP01217_T4	NA	2.557	4.589
TP01218_T4	37.2	70.133	22.884
TP01219_T4	60.951	372.956	145.003
TP01220_T4	24.481	15.21	31.647
TP01221_T4	38.458	45.152	25.567
TP01222_T4	81.495	83.601	29.926
TP01223_T4	75.778	85.711	151.278
TP01224_T4	1.096	5.148	14.808
TP01225_T4	79.308	98.139	65.815
TP01226_T4	6.52	13.581	4.367
TP01227_T4	50.545	75.453	14.888
TP01228_T4	107.981	68.81	43.307
TP01229_T4	58.61	81.975	159.99
TP01230_T4	0.498	4.922	7.528
TP01231_T4	7.574	14.562	53.452
TP01232_T4	0.263	NA	NA
TP01233_T4	NA	NA	0.407
TP01234_T4	0.561	NA	NA
TP01239_T4	0.487	NA	NA
TP01240_T4	0.321	NA	NA
TP01243_T4	25.649	20.606	19.115
TP01245_T4	129.521	67.39	66.846
TP01246_T4	12.085	44.375	1.766
TP01247_T4	1.906	25.703	1.048
TP01248_T4	NA	8.767	NA
TP01249_T4	119.666	195.614	496.838
TP01250_T4	36.292	73.443	111.777
TP01251_T4	94.636	134.378	16.489
TP01252_T4	51.917	30.719	31.908
TP01253_T4	35.526	21.695	92.448
TP01254_T4	NA	0.611	0.498
TP01258_T4	NA	NA	1.918
TP01259_T4	26.657	34.756	21.264
TP01260_T4	NA	0.397	0.162
TP01261_T4	92.528	9.02	2.102
TP01262_T4	NA	0.794	NA
TP01265_T4	3.74	19.878	15.461
TP01267_T4	9.394	8.293	27.96
TP01268_T4	92.112	65.095	164.21
TP01269_T4	15.132	20.339	78.949
TP01270_T4	64.546	58.222	53.459
TP01271_T4	62.435	58.81	39.391
TP01272_T4	9.362	9.091	1.011
TP01274_T4	34.416	35.594	71.322
TP01275_T4	NA	NA	0.94
TP01276_T4	127.872	112.646	55.087
TP01277_T4	NA	NA	0.285
TP01278_T4	0.38	0.47	2.302
TP01279_T4	110.783	14.99	48.19
TP01280_T4	1.789	11.61	0.902
TP01281_T4	26.178	26.727	14.248
TP01282_T4	18.915	2.922	4.086
TP01283_T4	14.482	6.499	1.999
TP01285_T4	3.662	1.086	0.443
TP01286_T4	6.005	1.629	0.295
TP01287_T4	52.81	8.75	2.894
TP01288_T4	1.498	7.22	0.604
TP01289_T4	58.875	92.39	25.368
TP01290_T4	45.82	70.626	30.738
TP01291_T4	175.667	140.227	468.246
TP01292_T4	5.575	2.153	10.89
TP01293_T4	15.938	10.607	1.545
TP01294_T4	1.683	0.693	0.566
TP01295_T4	217.707	322.779	199.548
TP01296_T4	158.781	175.455	133.412
TP01297_T4	8.538	1.481	3.02
TP01298_T4	2.694	5.233	45.596
TP01299_T4	1.86	1.379	18.373
TP01300_T4	6.341	15.048	81.96
TP01301_T4	5.933	19.04	63.806
TP01302_T4	19.278	37.833	23.981
TP01303_T4	NA	1.574	NA
TP01304_T4	119.916	21.871	32.533
TP01305_T4	1.054	0.651	7.652
TP01306_T4	112.169	135.53	59.153
TP01307_T4	12.629	18.32	24.191
TP01308_T4	34.629	42.673	39.122
TP01309_T4	39.221	25.097	7.291
TP01312_T4	12.037	14.591	17.736
TP01313_T4	33.822	42.361	22.974
TP01314_T4	NA	NA	0.295
TP01315_T4	36.513	36.834	11.565
TP01316_T4	127.507	68.308	43.191
TP01317_T4	10.859	50.003	54.914
TP01318_T4	7.957	49.172	38.827
TP01319_T4	31.15	29.477	21.641
TP01320_T4	38.533	39.726	26.543
TP01321_T4	2.588	3.536	11.124
TP01322_T4	0.534	1.32	NA
TP01323_T4	53.03	63.245	59.934
TP01324_T4	12.4	115.696	177.913
TP01325_T4	144.179	52.551	14.103
TP01326_T4	171.025	71.595	15.574
TP01327_T4	199.487	0.315	1.255
TP01328_T4	34.824	61.139	15.011
TP01329_T4	3.963	0.288	1.645
TP01330_T4	78.744	32.981	205.231
TP01332_T4	0.18	0.222	0.06
TP01334_T4	46.785	26.734	24.286
TP01335_T4	23.52	11.304	12.734
TP01336_T4	81.215	185.527	32.984
TP01337_T4	1.237	0.765	0.104
TP01338_T4	0.591	4.383	2.384
TP01340_T4	5.517	5.114	1.391
TP01341_T4	7.041	0.236	0.154
TP01342_T4	52.505	47.933	32.644
TP01343_T4	106.447	72.825	33.926
TP01344_T4	8.699	13.544	34.169
TP01345_T4	48.733	126.9	64.581
TP01346_T4	3.742	8.894	0.871
TP01347_T4	32.595	20.247	30.988
TP01348_T4	37.831	59.387	71.358
TP01349_T4	84.155	92.522	57.503
TP01350_T4	20.198	20.802	21.494
TP01355_T4	142.461	156.954	133.489
TP01356_T4	41.804	39.435	26.577
TP01357_T4	95.939	123.427	81.451
TP01358_T4	5.192	8.824	31.082
TP01359_T4	11.163	12.117	10.276
TP01360_T4	32.799	22.604	82.44
TP01361_T4	35.312	17.978	24.148
TP01362_T4	NA	0.62	NA
TP01364_T4	97.109	81.444	277.844
TP01365_T4	89.532	39.353	4.45
TP01366_T4	0.596	0.461	4.66
TP01367_T4	1.118	1.106	0.225
TP01368_T4	11.237	9.167	0.725
TP01369_T4	66.595	61.401	68.438
TP01370_T4	22.044	21.565	7.963
TP01371_T4	2.178	1.615	1.317
TP01372_T4	0.509	5.035	2.054
TP01373_T4	0.911	1.501	NA
TP01374_T4	28.92	30.915	17.263
TP01375_T4	NA	0.271	0.221
TP01376_T4	9.522	58.425	28.115
TP01377_T4	9.004	52.366	28.834
TP01378_T4	NA	0.362	NA
TP01379_T4	0.919	0.758	1.236
TP01382_T4	11.873	44.819	21.793
TP01383_T4	56.724	111.209	224.753
TP01384_T4	14.502	17.533	9.323
TP01385_T4	141.502	13.084	1.203
TP01386_T4	11.435	104.881	12.742
TP01387_T4	3.388	42.2	6.569
TP01388_T4	0.173	4.498	0.349
TP01389_T4	0.466	8.643	2.35
TP01390_T4	54.623	14.639	112.325
TP01391_T4	9.034	7.851	3.166
TP01392_T4	0.691	4.273	4.444
TP01394_T4	2.987	20.609	0.502
TP01395_T4	91.825	60.74	25.197
TP01396_T4	55.084	55.394	16.47
TP01397_T4	350.026	373.061	89.543
TP01398_T4	27.002	39.44	11.924
TP01399_T4	10.099	81.129	8.484
TP01401_T4	44.62	418.474	35.569
TP01405_T4	2.514	9.322	9.998
TP01406_T4	189.197	196.606	109.923
TP01407_T4	42.343	62.56	161.577
TP01408_T4	16.407	20.633	17.992
TP01409_T4	12.037	13.389	14.562
TP01410_T4	7.417	57.99	33.136
TP01411_T4	15.649	18.505	11.094
TP01412_T4	48.396	42.738	19.517
TP01413_T4	130.157	0.199	4.698
TP01417_T4	0.643	NA	1.296
TP01419_T4	20.569	36.72	22.521
TP01420_T4	138.773	148.067	36.966
TP01421_T4	61.558	199.224	22.081
TP01422_T4	14.681	15.553	0.919
TP01423_T4	0.649	NA	NA
TP01424_T4	27.976	36.509	3.591
TP01425_T4	7.093	14.709	2.543
TP01426_T4	327.917	207.703	73.664
TP01427_T4	36.372	31.645	213.662
TP01428_T4	88.406	84.317	269.826
TP01429_T4	5.739	12.702	33.103
TP01430_T4	15.217	28.308	20.719
TP01431_T4	167.241	128.68	66.162
TP01432_T4	588.277	63.609	43.974
TP01433_T4	40.348	17.939	17.216
TP01434_T4	11.926	36.399	24.538
TP01435_T4	1.478	1.096	0.298
TP01436_T4	0.255	2.518	0.77
TP01437_T4	1.595	4.19	5.227
TP01439_T4	74.753	68.547	53.558
TP01440_T4	122.797	59.057	124.338
TP01441_T4	1089.23	155.411	261.1
TP01442_T4	4.335	7.306	9.535
TP01443_T4	9.773	16.364	11.76
TP01444_T4	254.748	243.075	1567.91
TP01445_T4	NA	0.87	4.26
TP01446_T4	43.467	48.077	41.84
TP01447_T4	56.57	53.981	47.174
TP01448_T4	122.476	220.392	251.475
TP01449_T4	129.075	182.905	28.171
TP01450_T4	170.01	264.123	61.939
TP01451_T4	48.009	51.609	65.371
TP01452_T4	619.423	44.237	33.508
TP01453_T4	40.806	83.258	91.998
TP01454_T4	32.244	45.999	161.5
TP01455_T4	12.18	9.387	30.627
TP01456_T4	NA	1.76	2.153
TP01457_T4	2.027	2.087	1.022
TP01458_T4	748.444	576.647	55.689
TP01459_T4	67.331	83.134	21.401
TP01460_T4	60.329	121.36	55.38
TP01461_T4	76.442	99.179	123.585
TP01462_T4	10.629	1391.36	35.515
TP01463_T4	NA	2.046	NA
TP01464_T4	87.595	64.786	36.254
TP01465_T4	62.815	55.729	68.321
TP01466_T4	73.457	343.369	361.116
TP01467_T4	31.504	86.619	72.038
TP01468_T4	63.936	174.685	169.695
TP01469_T4	111.63	477.007	200.055
TP01470_T4	67.962	152.644	83.749
TP01471_T4	29.067	28.332	13.959
TP01472_T4	4.445	15.034	16.509
TP01473_T4	14.268	3.809	1.093
TP01475_T4	NA	0.802	NA
TP01477_T4	0.118	NA	0.119
TP01482_T4	16.347	1.227	17.422
TP01483_T4	0.297	NA	NA
TP01484_T4	77.237	165.065	98.726
TP01485_T4	24.458	14.204	70.67
TP01486_T4	109.562	55.893	35.174
TP01487_T4	122.677	108.559	79.019
TP01488_T4	56.066	181.032	38.587
TP01489_T4	84.841	276.752	59.453
TP01490_T4	53.308	71.569	59.954
TP01491_T4	27.166	36.679	19.103
TP01492_T4	3233.03	2766.09	595.744
TP01493_T4	2884.99	2410.47	423.191
TP01494_T4	532.386	755.772	320.322
TP01495_T4	1373.41	544.212	2430.99
TP01496_T4	90.51	78.067	48.554
TP01497_T4	27.133	28.839	21.336
TP01498_T4	20.977	26.402	10.089
TP01499_T4	16.272	18.458	6.068
TP01500_T4	134.794	96.041	81.844
TP01501_T4	61.772	81.715	90.744
TP01502_T4	157.87	92.387	132.297
TP01503_T4	43.272	21.332	5.915
TP01504_T4	292.885	577.569	68.871
TP01505_T4	32.991	17.046	11.458
TP01506_T4	1.445	3.815	25.824
TP01507_T4	1.182	1.461	4.052
TP01508_T4	NA	1.186	2.418
TP01509_T4	29.979	26.245	6.926
TP01510_T4	1.034	NA	0.348
TP01511_T4	13.116	25.473	11.964
TP01512_T4	15.188	42.836	44.758
TP01513_T4	0.946	2.338	NA
TP01515_T4	0.798	0.493	1.206
TP01516_T4	43.253	1.091	1.78
TP01517_T4	4.619	22.834	29.104
TP01518_T4	4.032	38.813	19.467
TP01519_T4	8.341	98.251	41.781
TP01520_T4	53.344	112.726	44.896
TP01521_T4	42.693	61.996	28.837
TP01522_T4	186.32	446.276	114.903
TP01523_T4	0.192	0.476	4.269
TP01524_T4	60.496	10.901	47.704
TP01525_T4	8.3	14.461	112.518
TP01526_T4	6.771	17.666	20.858
TP01527_T4	339.812	913.857	360.292
TP01528_T4	1.799	5.781	4.716
TP01529_T4	528.602	76.144	6.823
TP01530_T4	63.778	65.038	47.797
TP01531_T4	158.343	152.594	66.804
TP01532_T4	35.22	190.015	169.836
TP01533_T4	5.278	27.581	52.227
TP01534_T4	61.711	83.326	83.446
TP01535_T4	66.054	50.276	47.495
TP01537_T4	6.412	4.853	8.669
TP01538_T4	4.372	1.544	4.408
TP01539_T4	1.307	2.961	4.391
TP01551_T4	116.01	133.009	66.589
TP01552_T4	158.211	315.048	114.306
TP01553_T4	274.744	26.713	210.441
TP01554_T4	14.783	32.808	33.955
TP01555_T4	26.253	32.094	12.658
TP01556_T4	97.736	112.651	46.974
TP01557_T4	64.847	113.679	35.834
TP01558_T4	88.297	156.701	62.381
TP01559_T4	370.605	595.423	183.547
TP01560_T4	281.778	207.454	73.836
TP01561_T4	161.061	228.628	83.643
TP01562_T4	245.381	248.113	55.952
TP01563_T4	153.302	116.853	96.988
TP01564_T4	45.327	95.472	28.579
TP01565_T4	5.812	4.372	3.057
TP01566_T4	93.75	113.031	198.196
TP01567_T4	113.827	180.801	115.834
TP01568_T4	90.149	53.75	73.845
TP01569_T4	42.624	26.34	48.458
TP01570_T4	26.665	35.797	116.107
TP01571_T4	0.364	0.45	1.834
TP01572_T4	7.662	12.248	37.904
TP01573_T4	0.77	2.22	4.915
TP01574_T4	1.91	2.098	2.567
TP01575_T4	246.308	347.584	139.007
TP01576_T4	253.28	58.697	10.764
TP01577_T4	56.046	47.865	299.465
TP01578_T4	0.438	0.542	NA
TP01579_T4	63.316	206.421	369.197
TP01581_T4	2.152	5.728	2.503
TP01582_T4	0.203	0.251	0.409
TP01583_T4	0.581	14.355	NA
TP01588_T4	0.534	2.639	3.768
TP01589_T4	0.48	1.779	3.869
TP01590_T4	2.697	13.637	5.933
TP01595_T4	9.549	14.162	12.194
TP01596_T4	123.778	137.857	96.48
TP01597_T4	0.728	0.899	3.301
TP01599_T4	5.111	6.117	15.214
TP01600_T4	147.598	171.451	99.391
TP01601_T4	13.162	16.836	1.725
TP01602_T4	158.948	50.581	1068.94
TP01603_T4	38.876	6.372	36.283
TP01604_T4	1.249	1.93	7.871
TP01605_T4	0.895	NA	5.111
TP01606_T4	8.62	25.569	93.859
TP01607_T4	606.375	853.901	4600.57
TP01608_T4	60.177	71.431	91.788
TP01615_T4	90.519	110.233	139.257
TP01616_T4	157.028	156.883	125.49
TP01617_T4	17.422	55.369	53.446
TP01618_T4	1.034	2.557	0.521
TP01619_T4	23.666	18.118	6.604
TP01620_T4	87.71	111.098	58.227
TP01621_T4	27.9	15.196	7.31
TP01622_T4	NA	0.625	0.509
TP01623_T4	28.697	16.489	77.657
TP01624_T4	NA	NA	0.477
TP01625_T4	NA	0.584	1.907
TP01626_T4	0.119	0.44	2.153
TP01627_T4	57.15	165.393	97.549
TP01628_T4	71.029	38.406	31.621
TP01629_T4	NA	0.998	0.814
TP01630_T4	95.273	131.271	405.804
TP01631_T4	170.825	68.256	70.03
TP01633_T4	41.565	36.266	33.99
TP01634_T4	118.15	101.973	48.101
TP01635_T4	31.772	40.363	10.727
TP01636_T4	31.004	18.727	22.326
TP01637_T4	NA	0.35	7.416
TP01638_T4	44.442	5.731	53.645
TP01639_T4	41.411	67.462	185.999
TP01640_T4	12.058	6.867	26.579
TP01641_T4	9.702	15.283	0.575
TP01642_T4	5.153	3.667	0.315
TP01643_T4	93.594	12.893	17.861
TP01644_T4	0.591	0.365	NA
TP01645_T4	NA	1.85	63.39
TP01646_T4	56.9	43.529	13.65
TP01647_T4	14.373	26.573	5.283
TP01648_T4	135.068	199.557	702.318
TP01649_T4	35.304	35.466	22.145
TP01650_T4	32.405	53.615	22.658
TP01651_T4	62.788	37.245	120.049
TP01652_T4	4.637	2.174	1.612
TP01653_T4	20.77	11.632	10.633
TP01654_T4	36.849	19.629	21.409
TP01655_T4	1.068	0.66	0.359
TP01656_T4	NA	0.758	1.545
TP01659_T4	NA	2.618	1.602
TP01660_T4	NA	NA	0.156
TP01661_T4	0.46	2.273	NA
TP01662_T4	231.294	239.093	73.067
TP01663_T4	13.452	62.955	5.638
TP01664_T4	64.854	69.559	35.213
TP01665_T4	31.938	46.451	28.766
TP01666_T4	218.357	537.74	222.93
TP01667_T4	88.804	180.715	67.205
TP01668_T4	2.747	2.886	1.939
TP01669_T4	22.592	11.29	9.21
TP01670_T4	0.404	NA	NA
TP01671_T4	2.152	2.027	7.542
TP01672_T4	5.729	5.507	0.642
TP01673_T4	98.844	77.472	133.615
TP01674_T4	2.778	12.588	12.135
TP01675_T4	6.334	23.991	20.6
TP01676_T4	326.823	144.73	141.603
TP01677_T4	156.274	279.048	158.267
TP01678_T4	5.666	8.109	9.921
TP01679_T4	28.058	48.416	31.397
TP01680_T4	86.086	134.46	52.342
TP01682_T4	254.605	85.455	57.7
TP01683_T4	150.001	30.591	21.346
TP01684_T4	0.36	7.115	6.529
TP01685_T4	41.017	36.943	70.93
TP01686_T4	18.897	22.711	1.577
TP01687_T4	9.61	83.582	8.612
TP01691_T4	111.805	837.964	66.044
TP01699_T4	11.501	16.295	11.218
TP01700_T4	30.737	115.623	239.882
TP01701_T4	1.66	2.896	12.305
TP01702_T4	NA	0.611	0.996
TP01703_T4	43.27	31.096	109.619
TP01704_T4	107.386	62.423	36.662
TP01705_T4	109.218	77.33	50.452
TP01706_T4	139.058	162.306	372.552
TP01707_T4	53.419	113.141	143.846
TP01708_T4	124.702	89.934	26.18
TP01709_T4	58.179	66.119	19.214
TP01710_T4	27.629	34.256	15.307
TP01711_T4	58.739	46.28	38.739
TP01712_T4	5.144	8.016	24.353
TP01713_T4	39.12	18.788	35.098
TP01714_T4	35.67	67.245	185.992
TP01715_T4	13.303	12.617	55.516
TP01716_T4	1.328	2.344	4.781
TP01720_T4	63.524	134.617	16.368
TP01722_T4	0.505	8.744	7.388
TP01726_T4	0.424	3.147	3.423
TP01727_T4	NA	0.251	0.102
TP01728_T4	1.208	0.597	0.731
TP01729_T4	11.324	8.972	9.953
TP01730_T4	70.005	417.137	311.846
TP01731_T4	14.477	38.3	27.613
TP01732_T4	89.007	145.159	81.494
TP01733_T4	107.351	64.918	23.059
TP01734_T4	3.26	9.453	1.074
TP01735_T4	51.451	53.267	495.912
TP01736_T4	3.029	4.011	127.599
TP01737_T4	56.709	39.008	28.328
TP01738_T4	9.343	13.197	6.19
TP01739_T4	14.846	18.844	10.922
TP01740_T4	62.218	43.707	50.131
TP01741_T4	168.993	99.606	89.383
TP01742_T4	57.072	48.318	301.788
TP01743_T4	41.847	73.202	114.071
TP01744_T4	265.032	26.721	45.765
TP01745_T4	265.025	136.588	13.008
TP01746_T4	3.714	59.139	4.295
TP01747_T4	13.765	16.472	5.507
TP01748_T4	6.957	28.345	64.047
TP01749_T4	1.887	6.819	2.781
TP01750_T4	5.929	7.327	9.962
TP01751_T4	30.972	71.641	70.604
TP01752_T4	3.183	6.819	17.328
TP01754_T4	1.782	3.776	2.824
TP01755_T4	4.138	37.715	19.293
TP01756_T4	0.263	1.948	NA
TP01757_T4	0.883	0.545	1.335
TP01758_T4	0.643	NA	0.324
TP01759_T4	0.581	NA	0.585
TP01760_T4	0.397	1.473	1.068
TP01762_T4	1.362	0.673	NA
TP01764_T4	0.247	NA	NA
TP01765_T4	1.068	1.76	NA
TP01766_T4	2.237	0.138	NA
TP01767_T4	7.039	0.94	2.11
TP01768_T4	0.756	3.549	0.305
TP01769_T4	NA	2.692	NA
TP01770_T4	NA	NA	0.215
TP01771_T4	84.368	83.152	69.997
TP01772_T4	23.453	5.3	1.486
TP01773_T4	96.879	11.995	5.242
TP01774_T4	63.037	162.815	47.011
TP01775_T4	180.138	230.506	375.422
TP01776_T4	108.691	426.075	93.859
TP01777_T4	13.505	19.31	19.489
TP01778_T4	38.267	58.37	6.377
TP01779_T4	4.965	12.785	0.834
TP01780_T4	26.407	15.859	5.062
TP01781_T4	127.633	186.067	17.007
TP01782_T4	1.228	3.035	32.96
TP01783_T4	211.811	173.629	31.982
TP01784_T4	NA	0.145	0.118
TP01785_T4	7.356	21.43	12.007
TP01786_T4	0.195	0.963	0.196
TP01789_T4	6.455	16.884	43.891
TP01790_T4	36.09	33.121	35.82
TP01791_T4	65.872	68.322	604.37
TP01792_T4	NA	NA	0.137
TP01797_T4	3.199	3.323	6.216
TP01798_T4	44.194	82.899	201.989
TP01799_T4	23.383	57.408	93.245
TP01800_T4	8.827	10.455	151.287
TP01801_T4	20.334	16.657	318.704
TP01802_T4	18.102	14.063	198.669
TP01803_T4	147.54	164.001	101.424
TP01804_T4	0.903	5.207	14.259
TP01805_T4	11.938	24.278	87.534
TP01806_T4	0.138	0.682	1.112
TP01807_T4	187.362	96.121	70.308
TP01808_T4	78.634	52.995	32.527
TP01809_T4	122.566	52.337	33.072
TP01810_T4	53.555	121.07	12.752
TP01811_T4	7.022	21.075	NA
TP01812_T4	109.029	96.114	25.731
TP01813_T4	18.206	27.372	3.893
TP01814_T4	44.541	31.778	6.021
TP01815_T4	2.102	2.598	0.53
TP01816_T4	0.047	0.117	0.809
TP01817_T4	NA	NA	0.351
TP01818_T4	0.561	1.387	9.616
TP01819_T4	NA	2.994	10.174
TP01821_T4	74.13	140.753	87.488
TP01822_T4	193.626	54.654	41.039
TP01823_T4	39.077	37.277	33.755
TP01824_T4	139.237	133.124	79.987
TP01825_T4	31.094	24.949	20.735
TP01826_T4	188.343	177.501	188.217
TP01827_T4	5.564	4.313	17.875
TP01828_T4	20.244	21.785	15.366
TP01829_T4	72.61	52.019	21.68
TP01831_T4	69.15	81.732	6.491
TP01832_T4	130.687	138.035	59.463
TP01833_T4	0.704	0.348	0.71
TP01834_T4	69.184	43.981	25.42
TP01835_T4	34.09	84.265	22.912
TP01836_T4	101.642	205.518	62.818
TP01837_T4	24.943	26.506	8.696
TP01838_T4	41.398	35.008	16.39
TP01839_T4	45.949	40.975	42.146
TP01840_T4	13.637	27.184	22.063
TP01841_T4	31.248	77.404	46.321
TP01842_T4	1.196	10.844	6.433
TP01843_T4	0.876	3.463	15.892
TP01844_T4	37.263	65.001	56.855
TP01845_T4	262.962	276.585	166.562
TP01846_T4	133.457	125.588	106.678
TP01847_T4	57.391	53.928	21.67
TP01848_T4	119.187	108.819	140.312
TP01849_T4	4.909	42.298	13.292
TP01850_T4	NA	1.014	0.276
TP01851_T4	41.684	107.733	244.853
TP01852_T4	225.608	134.011	80.575
TP01853_T4	NA	NA	0.967
TP01854_T4	3.229	9.479	38.663
TP01855_T4	5.675	40.911	112.512
TP01856_T4	NA	3.209	2.617
TP01857_T4	2.805	7.628	20.363
TP01858_T4	2.627	2.598	96.408
TP01859_T4	15.831	15.297	314.569
TP01860_T4	3.609	5.587	373.82
TP01861_T4	42.225	119.698	11.556
TP01862_T4	82.049	106.977	58.074
TP01863_T4	15.68	2.288	1.098
TP01864_T4	71.463	46.073	16.062
TP01865_T4	49.453	60.381	15.078
TP01866_T4	44.368	20.456	348.297
TP01867_T4	9.658	20.558	40.904
TP01868_T4	10.629	29.839	195.87
TP01869_T4	123.028	43.775	27.921
TP01870_T4	63.873	36.395	33.372
TP01871_T4	89.028	97.33	34.071
TP01872_T4	174.327	133.38	76.797
TP01873_T4	11.208	10.63	2.365
TP01874_T4	22.772	20.601	8.047
TP01875_T4	3.633	12.473	7.733
TP01876_T4	5.296	16.364	26.698
TP01877_T4	8.657	35.876	42.1
TP01878_T4	0.48	0.593	0.484
TP01879_T4	0.534	NA	3.768
TP01880_T4	64.652	77.507	46.864
TP01881_T4	19.764	42.41	25.182
TP01882_T4	28.276	33.692	33.97
TP01883_T4	0.127	0.627	0.128
TP01884_T4	2.207	9.546	9.455
TP01885_T4	49.819	48.573	32.256
TP01886_T4	111.022	67.451	155.587
TP01887_T4	18.138	24.098	24.915
TP01889_T4	33.841	85.708	51.643
TP01890_T4	72.964	72.027	40.658
TP01891_T4	153.993	60.443	41.313
TP01892_T4	76.068	78.423	45.851
TP01893_T4	1.364	4.75	1.25
TP01894_T4	9.371	37.082	10.134
TP01895_T4	158.718	201.703	702.424
TP01896_T4	25.026	12.076	35.181
TP01897_T4	29.902	18.555	5.955
TP01898_T4	0.48	2.372	5.804
TP01899_T4	0.385	1.903	3.104
TP01900_T4	2.422	4.989	13.43
TP01902_T4	42.214	63.685	42.508
TP01903_T4	279.417	88.14	142.813
TP01904_T4	19.045	32.505	19.886
TP01905_T4	39.217	63.682	47.785
TP01906_T4	253.748	75.378	61.773
TP01907_T4	54.141	49.462	32.03
TP01908_T4	65.504	104.295	22.091
TP01909_T4	52.285	77.633	78.305
TP01910_T4	28.984	33.473	55.088
TP01911_T4	38.6	29.212	25.601
TP01912_T4	195.073	128.667	70.056
TP01913_T4	13.697	23.982	13.426
TP01914_T4	31.553	34.212	22.638
TP01915_T4	45.863	55.402	12.67
TP01916_T4	335.431	11.819	14.832
TP01917_T4	107.882	59.476	72.961
TP01918_T4	80.915	34.093	48.328
TP01920_T4	82.384	67.7	75.638
TP01921_T4	62.755	10.654	12.167
TP01925_T4	49.381	14.755	7.933
TP01926_T4	35.119	36.98	31.677
TP01927_T4	27.525	27.348	23.034
TP01928_T4	152.244	401.958	193.486
TP01929_T4	2.166	2.343	20.337
TP01930_T4	2.489	2.617	29.14
TP01931_T4	NA	NA	0.834
TP01932_T4	17.164	25.759	16.686
TP01933_T4	68.933	156.572	59.289
TP01935_T4	98.542	42.627	25.047
TP01936_T4	93.198	111.364	140.064
TP01937_T4	164.748	219.133	125.817
TP01938_T4	235.31	189.259	249.276
TP01939_T4	60.024	52.366	88.102
TP01940_T4	23.83	104.742	45.244
TP01941_T4	107.476	112.894	61.464
TP01942_T4	96.941	141.457	99.852
TP01943_T4	109.201	116.934	143.079
TP01944_T4	16.52	15.676	37.926
TP01945_T4	1.386	0.761	3.104
TP01946_T4	11.806	18.024	20.537
TP01947_T4	3.092	4.271	33.28
TP01948_T4	212.127	48.412	2.503
TP01949_T4	98.913	89.783	58.839
TP01952_T4	2.797	6.338	46.063
TP01953_T4	3.62	12.146	60.487
TP01954_T4	83.311	83.682	90.111
TP01955_T4	201.413	123.558	74.415
TP01956_T4	37.98	57.276	29.157
TP01957_T4	196.532	59.349	162.895
TP01958_T4	55.478	35.889	57.28
TP01959_T4	197.417	279.375	91.398
TP01960_T4	6.018	14.877	0.867
TP01961_T4	82.184	222.492	40.606
TP01963_T4	65.665	2.495	5.155
TP01964_T4	49.512	56.486	61.333
TP01965_T4	121.757	108.945	274.414
TP01966_T4	100.606	85.693	292.383
TP01967_T4	0.637	4.721	12.835
TP01969_T4	NA	1.779	1.088
TP01970_T4	3.347	2.758	40.497
TP01971_T4	1.706	7.592	21.675
TP01972_T4	10.844	31.177	13.234
TP01973_T4	12.321	55.596	48.949
TP01974_T4	95.929	123.459	126.385
TP01975_T4	173.123	54.932	368.19
TP01976_T4	3.398	29.244	32.611
TP01977_T4	12.26	48.487	37.08
TP01978_T4	32.045	23.883	52.499
TP01979_T4	17.807	11.882	8.921
TP01980_T4	264.523	254.604	379.46
TP01981_T4	16.715	17.688	48.021
TP01982_T4	60.435	152.951	199.669
TP01983_T4	59.73	45.275	9.418
TP01984_T4	884.995	576.283	233.03
TP01985_T4	12.731	38.732	46.405
TP01986_T4	0.267	2.639	2.691
TP01987_T4	93.497	96.45	159.872
TP01988_T4	87.248	67.327	66.523
TP01989_T4	162.405	137.862	227.695
TP01990_T4	65.98	83.37	117.073
TP01991_T4	58.038	103.778	76.422
TP01992_T4	80.495	62.046	30.417
TP01994_T4	0.591	0.731	NA
TP01995_T4	0.345	NA	0.348
TP01996_T4	4.022	10.706	2.807
TP01997_T4	0.595	1.96	0.4
TP01998_T4	0.458	0.227	NA
TP01999_T4	18.841	35.215	69.257
TP02000_T4	0.389	0.722	1.178
TP02001_T4	170.601	265.923	147.608
TP02002_T4	153.183	212.39	162.601
TP02003_T4	123.362	86.659	175.721
TP02004_T4	53.779	35.22	26.365
TP02005_T4	14.47	13.057	7.617
TP02006_T4	0.788	3.409	1.589
TP02007_T4	42.659	52.151	141.057
TP02008_T4	54.568	45.25	55.721
TP02009_T4	155.388	925.583	466.998
TP02010_T4	0.394	3.409	6.357
TP02011_T4	NA	4.892	4.716
TP02012_T4	49.462	61.917	15.852
TP02013_T4	76.521	87.135	43.774
TP02014_T4	30.555	15.176	1.883
TP02015_T4	63.861	42.152	28.649
TP02016_T4	29.019	41.184	18.466
TP02017_T4	17.757	28.177	132.936
TP02018_T4	45.631	83.13	26.075
TP02019_T4	NA	83.233	NA
TP02020_T4	5.093	38.944	1.284
TP02021_T4	67.601	51.803	13.652
TP02022_T4	9.61	5.279	3.23
TP02023_T4	NA	NA	4.536
TP02024_T4	6.936	4.676	71.194
TP02025_T4	48.273	39.942	573.707
TP02026_T4	25.701	25.944	370.35
TP02027_T4	136.256	150.959	73.082
TP02028_T4	111.766	155.022	510.334
TP02029_T4	30.361	25.537	50.377
TP02030_T4	83.924	91.859	85.789
TP02031_T4	48.135	32.473	19.259
TP02032_T4	64.456	84.436	36.339
TP02033_T4	4.443	1.647	3.808
TP02034_T4	1.742	2.871	1.464
TP02035_T4	47.254	49.212	19.044
TP02036_T4	46.221	18.294	3.527
TP02037_T4	187.264	126.75	70.798
TP02038_T4	12.772	32.052	34.423
TP02039_T4	323.473	611.765	219.48
TP02040_T4	63.286	57.692	64.369
TP02041_T4	0.328	0.405	NA
TP02042_T4	273.67	167.951	113.436
TP02043_T4	141.024	184.425	159.445
TP02044_T4	15.094	14.564	0.467
TP02045_T4	19.898	44.596	21.962
TP02046_T4	17.577	25.987	71.445
TP02047_T4	13.792	7.955	8.807
TP02048_T4	NA	0.572	0.233
TP02049_T4	13.256	42.368	132.437
TP02050_T4	274.207	244.73	69.901
TP02051_T4	NA	NA	0.867
TP02052_T4	0.159	0.59	1.444
TP02053_T4	76.337	319.775	762.656
TP02054_T4	8.627	13.444	31.15
TP02055_T4	36.178	34.777	35.192
TP02057_T4	8.386	14.183	51.171
TP02058_T4	98.043	119.7	159.932
TP02059_T4	113.262	46.178	14.943
TP02060_T4	246.536	195.499	87.209
TP02061_T4	52.756	50.979	16.947
TP02062_T4	3.611	5.207	3.034
TP02063_T4	13.278	112.564	18.477
TP02064_T4	38.157	49.174	17.755
TP02065_T4	145.3	181.325	223.747
TP02066_T4	4.543	13.102	107.314
TP02067_T4	13.954	20.618	65.176
TP02068_T4	NA	NA	0.191
TP02070_T4	4.502	14.728	7.742
TP02071_T4	199.903	360.082	184.746
TP02072_T4	85.164	463.099	26.508
TP02073_T4	52.656	87.597	49.128
TP02074_T4	122.559	114.04	50.559
TP02075_T4	17.17	35.941	19.805
TP02076_T4	28.195	51.26	63.513
TP02077_T4	54.587	54.98	64.316
TP02078_T4	27.735	3.13	89.357
TP02079_T4	387.968	118.692	351.574
TP02080_T4	70.208	104.018	44.286
TP02081_T4	14.025	25.751	7.275
TP02082_T4	15.132	21.04	4.529
TP02083_T4	8.046	62.077	0.579
TP02084_T4	20.151	6.675	9.368
TP02085_T4	4.108	3.882	26.552
TP02086_T4	122.268	71.994	375.312
TP02087_T4	NA	NA	0.607
TP02090_T4	6.234	27.152	24.243
TP02091_T4	0.453	3.363	NA
TP02094_T4	NA	0.576	NA
TP02095_T4	1.199	2.965	0.242
TP02100_T4	158.153	291.058	1042.5
TP02101_T4	62.416	84.265	90.985
TP02102_T4	145.869	143.385	171.491
TP02103_T4	NA	1.604	3.926
TP02104_T4	2.95	10.127	8.756
TP02105_T4	11.62	11.827	50.403
TP02106_T4	4.209	66.639	37.615
TP02107_T4	1.7	27.181	26.629
TP02108_T4	NA	NA	0.445
TP02109_T4	3.125	12.466	15.039
TP02110_T4	10.788	16.164	16.314
TP02111_T4	41.24	8.835	145.629
TP02112_T4	39.838	32.586	15.975
TP02113_T4	46.125	46.947	105.587
TP02114_T4	48.59	44.164	100.116
TP02115_T4	16.551	37.052	21.094
TP02117_T4	10.396	38.136	95.253
TP02118_T4	152.085	31.891	28.117
TP02119_T4	74.479	23.183	20.301
TP02120_T4	77.592	38.659	15.614
TP02121_T4	177.247	66.154	49.94
TP02122_T4	40.478	17.787	9.975
TP02123_T4	48.455	48.405	12.62
TP02124_T4	101.876	62.36	23.976
TP02125_T4	38.179	61.916	28.498
TP02126_T4	83.195	83.292	26.218
TP02127_T4	11.757	10.293	3.387
TP02131_T4	NA	NA	0.422
TP02132_T4	18.119	5.168	0.281
TP02138_T4	1.36	NA	NA
TP02140_T4	0.151	NA	NA
TP02141_T4	117.699	126.653	68.423
TP02142_T4	31.367	86.762	304.15
TP02143_T4	12.922	26.617	68.755
TP02144_T4	29.015	33.335	73.748
TP02145_T4	38.053	55.447	95.68
TP02146_T4	41.059	42.091	24.668
TP02147_T4	4.436	11.388	11.697
TP02148_T4	88.878	54.514	39.212
TP02149_T4	78.633	56.766	66.342
TP02150_T4	67.978	38.949	29.983
TP02151_T4	2.551	4.813	0.271
TP02153_T4	6.798	4.018	9.535
TP02155_T4	72.293	53.841	28.177
TP02156_T4	72.295	120.95	21.009
TP02157_T4	33.958	56.789	60.614
TP02163_T4	53.811	45.345	40.441
TP02164_T4	65.785	48.393	57.849
TP02165_T4	105.925	76.538	61.878
TP02166_T4	11.621	32.479	23.742
TP02167_T4	18.485	44.63	34.239
TP02169_T4	18.682	44.61	199.136
TP02170_T4	284.248	446.592	346.371
TP02171_T4	272.228	450.677	155.915
TP02172_T4	8.777	32.853	6.152
TP02173_T4	0.321	4.369	0.324
TP02174_T4	2.145	10.228	0.927
TP02175_T4	11.498	46.51	3.513
TP02176_T4	131.109	61.447	23.295
TP02177_T4	0.183	1.356	9.219
TP02178_T4	81.72	43.468	27.376
TP02179_T4	46.774	74.707	43.239
TP02180_T4	178.264	171.332	385.905
TP02181_T4	25.137	32.693	10.829
TP02182_T4	86.7	118.06	100.669
TP02183_T4	102.538	39.769	20.489
TP02195_T4	183.471	57.901	15.818
TP02196_T4	46.848	24.312	25.885
TP02197_T4	14.054	1.411	32.653
TP02199_T4	59.115	84.506	238.129
TP02200_T4	7.523	6.509	4.172
TP02201_T4	0.964	1.192	0.324
TP02202_T4	193.837	101.742	36.684
TP02203_T4	26.967	34.617	5.951
TP02204_T4	133.904	79.117	84.089
TP02205_T4	9.913	1.313	0.892
TP02209_T4	1.773	1.096	4.767
TP02210_T4	81.578	57.586	31.632
TP02212_T4	124.56	111.824	63.284
TP02213_T4	0.307	0.887	0.207
TP02214_T4	72.243	15.223	13.612
TP02215_T4	2.029	2.194	37.208
TP02216_T4	582.013	197.952	948.537
TP02217_T4	0.436	1.077	0.439
TP02218_T4	15.464	7.018	2.801
TP02219_T4	27.622	6.116	15.502
TP02220_T4	158.348	22.877	70.422
TP02221_T4	5.938	15.251	38.34
TP02222_T4	21.273	29.522	37.856
TP02236_T4	12.5	30.612	2.217
TP02237_T4	5.526	1.194	0.325
TP02238_T4	79.794	221.006	129.088
TP02239_T4	NA	0.405	NA
TP02240_T4	5.365	1.392	1.514
TP02241_T4	21.146	26.562	15.397
TP02242_T4	0.502	0.62	NA
TP02243_T4	8.083	3.33	2.328
TP02244_T4	160.466	92.689	290.964
TP02245_T4	63.619	142.611	90.639
TP02246_T4	160.955	242.004	290.108
TP02247_T4	456.409	43.891	15.471
TP02248_T4	16.349	29.935	11.802
TP02249_T4	3.018	33.451	74.793
TP02250_T4	121.718	6778.47	19.119
TP02251_T4	105.374	71.595	105.957
TP02252_T4	47.674	53.696	19.135
TP02253_T4	160.86	127.434	50.981
TP02254_T4	54.365	89.067	60.255
TP02255_T4	32.97	12.55	4.919
TP02256_T4	213.209	198.891	200.746
TP02257_T4	6.516	13.53	56.233
TP02258_T4	590.624	956.816	327.16
TP02259_T4	77.853	110.091	71.901
TP02260_T4	78.377	118.213	99.27
TP02261_T4	28.297	78.052	24.222
TP02262_T4	33.383	193.98	148.869
TP02263_T4	321.273	330.831	720.319
TP02264_T4	138.071	323.245	118.516
TP02265_T4	69.535	128.539	41.247
TP02266_T4	16.263	30.861	17.142
TP02267_T4	0.15	0.232	0.076
TP02268_T4	8.635	26.681	12.333
TP02269_T4	15.871	24.659	3.657
TP02270_T4	158.415	75.298	54.77
TP02271_T4	76.389	61.73	52.724
TP02272_T4	99.782	120.795	79.598
TP02273_T4	41.025	55.056	59.111
TP02274_T4	4.874	7.111	53.88
TP02275_T4	105.836	38.634	43.164
TP02276_T4	48.614	79.175	78.85
TP02277_T4	51.083	130.714	63.201
TP02278_T4	12.016	64.594	48.772
TP02279_T4	71.143	69.613	107.018
TP02280_T4	192.404	246.241	316.102
TP02281_T4	1.019	6.923	1.797
TP02283_T4	4.012	8.988	2.528
TP02284_T4	0.764	4.721	0.257
TP02285_T4	0.738	0.798	1.859
TP02287_T4	8.052	0.369	0.902
TP02288_T4	NA	6.998	NA
TP02289_T4	0.807	NA	NA
TP02290_T4	109.236	96.034	33.021
TP02291_T4	49.34	31.562	12.803
TP02292_T4	26.312	38.258	13.892
TP02293_T4	27.309	31.567	20.07
TP02294_T4	27.026	67.858	40.642
TP02295_T4	18.791	225.715	10.563
TP02296_T4	34.136	41.55	29.201
TP02297_T4	22.443	31.615	22.181
TP02298_T4	77.051	140.894	76.753
TP02300_T4	145.379	204.74	108.384
TP02301_T4	27.282	7.193	0.733
TP02304_T4	29.916	10.278	0.762
TP02311_T4	1.599	0.395	0.161
TP02313_T4	13.731	36.972	1.236
TP02314_T4	61.104	61.698	64.76
TP02315_T4	69.809	90.531	103.255
TP02316_T4	2.023	1.136	2.41
TP02317_T4	68.777	55.367	49.763
TP02318_T4	4.583	5.35	19.382
TP02319_T4	593.284	225.956	2.054
TP02320_T4	0.581	7.177	16.979
TP02321_T4	1.542	4.596	20.846
TP02322_T4	0.228	1.411	0.69
TP02323_T4	NA	NA	0.785
TP02324_T4	2.966	7.567	9.645
[truncated: 8,237 more rows]
