# Supplementary material for: Comparative multi-omics analyses reveal differential expression of key genes relevant for parasitism between non-encapsulated and encapsulated Trichinella
Source: Commun Biol. 2021 Jan 29;4:134. doi: 10.1038/s42003-021-01650-z (PMC7846577; doi:10.1038/s42003-021-01650-z)
Supplement: Supplementary file 10 — Supplementary Data 7 [file 42003_2021_1650_MOESM10_ESM.xlsx]

## Sheet: Supplementary Data 2
Fam_id	total	Cele	Tspi	Bmal	Minc	Tpse	Dmel	spec_num	Tpse-expanded	Function	Tspi-expanded	Function	Tpse-contracted	Function	Tspi-contracted	Function
0	265	265	0	0	0	0	0	1	#	#	#	#	#	#	#	#
1	227	2	160	2	39	23	1	6	#	#	Tpse-contracted	(98)IPR005312; Protein of unknown function DUF1759|(74)IPR008042; Retrotransposon, Pao|(66)IPR012337; Ribonuclease H-like domain|(47)IPR001584; Integrase, catalytic core|(46)IPR001878; Zinc finger, CCHC-type|(45)IPR008737; Peptidase aspartic, putative|(23)IPR000477; Reverse transcriptase domain|(6)IPR001096; Peptidase C13, legumain|(5)IPR021109; Aspartic peptidase domain|(2)IPR028361; GPI-anchor …	Tspi-expanded	(98)IPR005312; Protein of unknown function DUF1759|(74)IPR008042; Retrotransposon, Pao|(66)IPR012337; Ribonuclease H-like domain|(47)IPR001584; Integrase, catalytic core|(46)IPR001878; Zinc finger, CCHC-type|(45)IPR008737; Peptidase aspartic, putative|(23)IPR000477; Reverse transcriptase domain|(6)IPR001096; Peptidase C13, legumain|(5)IPR021109; Aspartic peptidase domain|(2)IPR028361; GPI-anchor …	#	#
2	224	0	0	0	224	0	0	1	#	#	#	#	#	#	#	#
3	206	206	0	0	0	0	0	1	#	#	#	#	#	#	#	#
4	198	198	0	0	0	0	0	1	#	#	#	#	#	#	#	#
5	195	1	0	0	194	0	0	2	#	#	#	#	#	#	#	#
6	163	0	151	0	5	7	0	3	#	#	Tpse-contracted	(39)IPR018289; MULE transposase domain|(14)IPR007588; Zinc finger, FLYWCH-type|(2)IPR012337; Ribonuclease H-like domain	Tspi-expanded	(39)IPR018289; MULE transposase domain|(14)IPR007588; Zinc finger, FLYWCH-type|(2)IPR012337; Ribonuclease H-like domain	#	#
7	148	0	0	0	148	0	0	1	#	#	#	#	#	#	#	#
8	136	0	48	0	0	88	0	2	Tpse-expanded	#	#	#	#	#	Tspi-contracted	#
9	119	0	0	0	0	119	0	1	Tpse-expanded	#	#	#	#	#	Tspi-contracted	#
10	118	0	0	0	118	0	0	1	#	#	#	#	#	#	#	#
11	112	112	0	0	0	0	0	1	#	#	#	#	#	#	#	#
12	105	60	0	0	12	0	33	3	#	#	#	#	#	#	#	#
13	92	0	1	0	0	91	0	2	Tpse-expanded	#	#	#	#	#	Tspi-contracted	#
14	84	0	0	0	84	0	0	1	#	#	#	#	#	#	#	#
15	83	0	0	0	0	83	0	1	Tpse-expanded	#	#	#	#	#	Tspi-contracted	#
16	82	0	0	0	82	0	0	1	#	#	#	#	#	#	#	#
17	81	0	0	0	0	1	80	2	#	#	#	#	#	#	Tspi-contracted	(81)IPR009003; Peptidase S1, PA clan|(81)IPR001254; Serine proteases, trypsin domain|(78)IPR001314; Peptidase S1A, chymotrypsin-type
18	78	0	0	0	78	0	0	1	#	#	#	#	#	#	#	#
19	76	2	0	0	74	0	0	2	#	#	#	#	#	#	#	#
20	74	74	0	0	0	0	0	1	#	#	#	#	#	#	#	#
21	73	55	0	0	18	0	0	2	#	#	#	#	#	#	#	#
22	72	0	0	0	72	0	0	1	#	#	#	#	#	#	#	#
23	69	69	0	0	0	0	0	1	#	#	#	#	#	#	#	#
24	68	68	0	0	0	0	0	1	#	#	#	#	#	#	#	#
25	68	68	0	0	0	0	0	1	#	#	#	#	#	#	#	#
26	65	0	3	0	0	62	0	2	Tpse-expanded	#	#	#	#	#	Tspi-contracted	#
27	64	0	64	0	0	0	0	1	#	#	Tpse-contracted	#	Tspi-expanded	#	#	#
28	64	0	0	0	64	0	0	1	#	#	#	#	#	#	#	#
29	62	18	1	1	7	1	34	6	#	#	#	#	#	#	#	#
30	62	57	0	3	2	0	0	3	#	#	#	#	#	#	#	#
31	62	32	4	2	19	5	0	5	#	#	#	#	#	#	Tspi-contracted	(62)IPR008962; PapD-like|(62)IPR000535; Major sperm protein (MSP) domain
32	60	60	0	0	0	0	0	1	#	#	#	#	#	#	#	#
33	59	1	0	0	0	0	58	2	#	#	#	#	#	#	#	#
34	58	0	0	0	58	0	0	1	#	#	#	#	#	#	#	#
35	57	15	9	1	6	3	23	6	#	#	Tpse-contracted	(57)IPR000164; Histone H3/CENP-A|(57)IPR009072; Histone-fold|(57)IPR007125; Histone H2A/H2B/H3	Tspi-expanded	(57)IPR000164; Histone H3/CENP-A|(57)IPR009072; Histone-fold|(57)IPR007125; Histone H2A/H2B/H3	#	#
36	57	0	0	0	57	0	0	1	#	#	#	#	#	#	#	#
37	56	0	0	0	56	0	0	1	#	#	#	#	#	#	#	#
38	55	0	0	0	55	0	0	1	#	#	#	#	#	#	#	#
39	55	0	0	0	0	55	0	1	Tpse-expanded	(6)IPR016181; Acyl-CoA N-acyltransferase|(2)IPR002717; Histone acetyltransferase domain, MYST-type	#	#	#	#	Tspi-contracted	(6)IPR016181; Acyl-CoA N-acyltransferase|(2)IPR002717; Histone acetyltransferase domain, MYST-type
40	54	54	0	0	0	0	0	1	#	#	#	#	#	#	#	#
41	53	21	0	3	29	0	0	3	#	#	#	#	#	#	#	#
42	53	0	0	0	53	0	0	1	#	#	#	#	#	#	#	#
43	53	0	0	0	53	0	0	1	#	#	#	#	#	#	#	#
44	52	0	0	0	0	0	52	1	#	#	#	#	#	#	#	#
45	51	16	1	4	6	1	23	6	#	#	#	#	#	#	#	#
46	51	51	0	0	0	0	0	1	#	#	#	#	#	#	#	#
47	51	51	0	0	0	0	0	1	#	#	#	#	#	#	#	#
48	51	0	1	0	0	50	0	2	Tpse-expanded	#	#	#	#	#	Tspi-contracted	#
49	50	16	1	3	6	1	23	6	#	#	#	#	#	#	#	#
50	50	35	0	1	13	1	0	4	#	#	#	#	#	#	Tspi-contracted	(36)IPR006342; Methyltransferase FkbM|(2)IPR029063; S-adenosyl-L-methionine-dependent methyltransferase|(2)IPR003614; Knottin, scorpion toxin-like
51	50	21	0	0	29	0	0	2	#	#	#	#	#	#	#	#
52	48	47	0	1	0	0	0	2	#	#	#	#	#	#	#	#
53	48	0	0	0	0	0	48	1	#	#	#	#	#	#	#	#
54	46	44	0	0	2	0	0	2	#	#	#	#	#	#	#	#
55	46	46	0	0	0	0	0	1	#	#	#	#	#	#	#	#
56	46	0	0	0	0	0	46	1	#	#	#	#	#	#	#	#
57	46	0	0	0	46	0	0	1	#	#	#	#	#	#	#	#
58	45	17	1	6	0	1	20	5	#	#	#	#	#	#	#	#
59	45	1	29	0	0	15	0	3	#	#	Tpse-contracted	(11)IPR003653; Ulp1 protease family, C-terminal catalytic domain|(11)IPR000477; Reverse transcriptase domain	Tspi-expanded	(11)IPR003653; Ulp1 protease family, C-terminal catalytic domain|(11)IPR000477; Reverse transcriptase domain	#	#
60	45	45	0	0	0	0	0	1	#	#	#	#	#	#	#	#
61	45	0	1	0	0	44	0	2	Tpse-expanded	#	#	#	#	#	Tspi-contracted	#
62	44	44	0	0	0	0	0	1	#	#	#	#	#	#	#	#
63	44	0	44	0	0	0	0	1	#	#	Tpse-contracted	(1)IPR012677; Nucleotide-binding alpha-beta plait domain|(1)IPR000504; RNA recognition motif domain	Tspi-expanded	(1)IPR012677; Nucleotide-binding alpha-beta plait domain|(1)IPR000504; RNA recognition motif domain	#	#
64	44	0	0	0	44	0	0	1	#	#	#	#	#	#	#	#
65	43	43	0	0	0	0	0	1	#	#	#	#	#	#	#	#
66	43	43	0	0	0	0	0	1	#	#	#	#	#	#	#	#
67	43	0	42	0	0	1	0	2	#	#	Tpse-contracted	#	Tspi-expanded	#	#	#
68	43	0	0	0	42	1	0	2	#	#	#	#	#	#	Tspi-contracted	(3)IPR005312; Protein of unknown function DUF1759|(2)IPR001878; Zinc finger, CCHC-type|(1)IPR008737; Peptidase aspartic, putative
69	43	0	0	0	43	0	0	1	#	#	#	#	#	#	#	#
70	43	0	0	0	43	0	0	1	#	#	#	#	#	#	#	#
71	43	0	0	0	43	0	0	1	#	#	#	#	#	#	#	#
72	42	2	3	2	29	2	4	6	#	#	#	#	Tspi-expanded	(16)IPR024725; E3 ubiquitin ligase EDD, ubiquitin-associated domain|(9)IPR009091; Regulator of chromosome condensation 1/beta-lactamase-inhibitor protein II|(9)IPR011992; EF-hand domain pair|(9)IPR002048; EF-hand domain|(9)IPR000569; HECT domain|(8)IPR003126; Zinc finger, UBR-type|(6)IPR029071; Ubiquitin-related domain|(6)IPR000626; Ubiquitin domain|(5)IPR019956; Ubiquitin|(4)IPR002004; Polyadeny…	#	#
73	42	42	0	0	0	0	0	1	#	#	#	#	#	#	#	#
74	41	41	0	0	0	0	0	1	#	#	#	#	#	#	#	#
75	41	0	0	0	0	41	0	1	Tpse-expanded	#	#	#	#	#	Tspi-contracted	#
76	40	40	0	0	0	0	0	1	#	#	#	#	#	#	#	#
77	40	0	38	0	0	2	0	2	#	#	Tpse-contracted	(3)IPR007588; Zinc finger, FLYWCH-type|(1)IPR029526; PiggyBac transposable element-derived protein	Tspi-expanded	(3)IPR007588; Zinc finger, FLYWCH-type|(1)IPR029526; PiggyBac transposable element-derived protein	#	#
78	40	0	0	0	40	0	0	1	#	#	#	#	#	#	#	#
79	39	7	0	2	0	0	30	3	#	#	#	#	#	#	#	#
80	39	2	9	1	20	7	0	5	#	#	Tpse-contracted	(23)IPR012337; Ribonuclease H-like domain|(22)IPR001584; Integrase, catalytic core|(16)IPR000477; Reverse transcriptase domain|(13)IPR021109; Aspartic peptidase domain|(3)IPR012816; Conserved hypothetical protein CHP02464|(3)IPR015416; Zinc finger, H2C2-type, histone UAS binding|(2)IPR008160; Collagen triple helix repeat|(1)IPR005312; Protein of unknown function DUF1759	Tspi-expanded	(23)IPR012337; Ribonuclease H-like domain|(22)IPR001584; Integrase, catalytic core|(16)IPR000477; Reverse transcriptase domain|(13)IPR021109; Aspartic peptidase domain|(3)IPR012816; Conserved hypothetical protein CHP02464|(3)IPR015416; Zinc finger, H2C2-type, histone UAS binding|(2)IPR008160; Collagen triple helix repeat|(1)IPR005312; Protein of unknown function DUF1759	#	#
81	39	2	0	1	36	0	0	3	#	#	#	#	#	#	#	#
82	39	39	0	0	0	0	0	1	#	#	#	#	#	#	#	#
83	39	39	0	0	0	0	0	1	#	#	#	#	#	#	#	#
84	39	39	0	0	0	0	0	1	#	#	#	#	#	#	#	#
85	39	1	0	0	37	0	1	3	#	#	#	#	#	#	#	#
86	39	0	38	0	0	1	0	2	#	#	Tpse-contracted	(21)IPR012337; Ribonuclease H-like domain|(5)IPR025398; Domain of unknown function DUF4371|(2)IPR008906; HAT dimerisation domain, C-terminal	Tspi-expanded	(21)IPR012337; Ribonuclease H-like domain|(5)IPR025398; Domain of unknown function DUF4371|(2)IPR008906; HAT dimerisation domain, C-terminal	#	#
87	38	0	5	0	0	33	0	2	Tpse-expanded	#	#	#	#	#	Tspi-contracted	#
88	37	9	5	10	4	4	5	6	#	#	#	#	Tspi-expanded	(32)IPR008280; Tubulin/FtsZ, C-terminal|(32)IPR002452; Alpha tubulin|(32)IPR000217; Tubulin|(32)IPR003008; Tubulin/FtsZ, GTPase domain|(32)IPR018316; Tubulin/FtsZ, 2-layer sandwich domain|(32)IPR023123; Tubulin, C-terminal|(2)IPR019403; Mediator complex, subunit Med19, metazoa|(1)IPR011422; BRCA1-associated 2|(1)IPR001841; Zinc finger, RING-type|(1)IPR013083; Zinc finger, RING/FYVE/PHD-type	#	#
89	37	6	1	12	2	1	15	6	#	#	#	#	#	#	#	#
90	37	9	2	1	23	1	1	6	#	#	#	#	Tspi-expanded	(37)IPR000668; Peptidase C1A, papain C-terminal|(3)IPR012599; Peptidase C1A, propeptide|(1)IPR013969; Oligosaccharide biosynthesis protein Alg14-like	#	#
91	37	13	0	1	2	0	21	4	#	#	#	#	#	#	#	#
92	37	0	0	0	37	0	0	1	#	#	#	#	#	#	#	#
93	36	36	0	0	0	0	0	1	#	#	#	#	#	#	#	#
94	36	0	4	0	0	32	0	2	Tpse-expanded	#	#	#	#	#	Tspi-contracted	#
95	36	0	0	0	0	0	36	1	#	#	#	#	#	#	#	#
96	36	0	0	0	36	0	0	1	#	#	#	#	#	#	#	#
97	35	7	3	3	7	3	12	6	#	#	#	#	#	#	#	#
98	35	5	6	5	9	5	5	6	#	#	#	#	Tspi-expanded	(35)IPR027417; P-loop containing nucleoside triphosphate hydrolase|(33)IPR014001; Helicase superfamily 1/2, ATP-binding domain|(33)IPR001650; Helicase, C-terminal|(33)IPR007502; Helicase-associated domain|(30)IPR011709; Domain of unknown function DUF1605|(20)IPR011545; DEAD/DEAH box helicase domain|(6)IPR012340; Nucleic acid-binding, OB-fold|(6)IPR003029; S1 domain|(6)IPR022967; RNA-binding domai…	#	#
99	35	1	0	0	34	0	0	2	#	#	#	#	#	#	#	#
100	35	0	0	0	34	0	1	2	#	#	#	#	#	#	#	#
101	34	1	0	2	31	0	0	3	#	#	#	#	#	#	#	#
102	34	8	3	3	5	2	13	6	#	#	#	#	Tspi-expanded	(32)IPR027417; P-loop containing nucleoside triphosphate hydrolase|(32)IPR003439; ABC transporter-like|(32)IPR003593; AAA+ ATPase domain|(32)IPR011527; ABC transporter type 1, transmembrane domain|(7)IPR005292; Multi drug resistance-associated protein|(3)IPR011993; Pleckstrin-homology domain (PH domain)/Phosphotyrosine-binding domain (PTB)|(3)IPR002404; IRS-type PTB domain|(2)IPR001849; Pleckstri…	#	#
103	34	0	0	0	34	0	0	1	#	#	#	#	#	#	#	#
104	34	0	0	0	34	0	0	1	#	#	#	#	#	#	#	#
105	33	6	0	2	2	0	23	4	#	#	#	#	#	#	#	#
106	33	1	9	1	10	12	0	5	Tpse-expanded	(33)IPR004345; TB2/DP1/HVA22-related protein	#	#	#	#	Tspi-contracted	(33)IPR004345; TB2/DP1/HVA22-related protein
107	33	2	13	1	0	17	0	4	Tpse-expanded	(32)IPR003165; Piwi domain|(32)IPR012337; Ribonuclease H-like domain|(30)IPR032472; Argonaute linker 2 domain|(29)IPR032473; Protein argonaute, Mid domain|(25)IPR003100; PAZ domain|(22)IPR014811; Argonaute, linker 1 domain|(18)IPR032474; Protein argonaute, N-terminal|(1)IPR005312; Protein of unknown function DUF1759|(1)IPR002219; Protein kinase C-like, phorbol ester/diacylglycerol-binding domain	#	#	#	#	Tspi-contracted	(32)IPR003165; Piwi domain|(32)IPR012337; Ribonuclease H-like domain|(30)IPR032472; Argonaute linker 2 domain|(29)IPR032473; Protein argonaute, Mid domain|(25)IPR003100; PAZ domain|(22)IPR014811; Argonaute, linker 1 domain|(18)IPR032474; Protein argonaute, N-terminal|(1)IPR005312; Protein of unknown function DUF1759|(1)IPR002219; Protein kinase C-like, phorbol ester/diacylglycerol-binding domain
108	33	6	1	1	2	1	22	6	#	#	#	#	#	#	#	#
109	33	17	1	0	13	1	1	5	#	#	#	#	#	#	#	#
110	33	0	0	0	33	0	0	1	#	#	#	#	#	#	#	#
111	33	0	0	0	0	33	0	1	Tpse-expanded	#	#	#	#	#	Tspi-contracted	#
112	32	1	0	2	27	1	1	5	#	#	#	#	#	#	Tspi-contracted	(10)IPR007588; Zinc finger, FLYWCH-type|(5)IPR027417; P-loop containing nucleoside triphosphate hydrolase|(4)IPR011545; DEAD/DEAH box helicase domain|(4)IPR014001; Helicase superfamily 1/2, ATP-binding domain|(4)IPR029264; ARF7 effector protein, C-terminal|(4)IPR001650; Helicase, C-terminal|(1)IPR018289; MULE transposase domain|(1)IPR003656; Zinc finger, BED-type|(1)IPR029020; Ammonium/urea trans…
113	32	1	7	1	3	2	18	6	#	#	Tpse-contracted	(32)IPR001254; Serine proteases, trypsin domain|(32)IPR009003; Peptidase S1, PA clan|(29)IPR001314; Peptidase S1A, chymotrypsin-type|(5)IPR006604; Disulphide knot CLIP|(3)IPR022700; Proteinase, regulatory CLIP domain	Tspi-expanded	(32)IPR001254; Serine proteases, trypsin domain|(32)IPR009003; Peptidase S1, PA clan|(29)IPR001314; Peptidase S1A, chymotrypsin-type|(5)IPR006604; Disulphide knot CLIP|(3)IPR022700; Proteinase, regulatory CLIP domain	#	#
114	32	32	0	0	0	0	0	1	#	#	#	#	#	#	#	#
115	32	32	0	0	0	0	0	1	#	#	#	#	#	#	#	#
116	32	32	0	0	0	0	0	1	#	#	#	#	#	#	#	#
117	32	0	19	0	0	13	0	2	#	#	Tpse-contracted	#	Tspi-expanded	#	#	#
118	32	0	0	0	0	0	32	1	#	#	#	#	#	#	#	#
119	32	0	0	0	32	0	0	1	#	#	#	#	#	#	#	#
120	32	0	0	0	32	0	0	1	#	#	#	#	#	#	#	#
121	31	5	5	5	3	6	7	6	Tpse-expanded	(31)IPR004000; Actin family|(1)IPR001878; Zinc finger, CCHC-type|(1)IPR000477; Reverse transcriptase domain	#	#	#	#	#	#
122	31	31	0	0	0	0	0	1	#	#	#	#	#	#	#	#
123	31	4	0	0	27	0	0	2	#	#	#	#	#	#	#	#
124	31	31	0	0	0	0	0	1	#	#	#	#	#	#	#	#
125	31	3	0	0	28	0	0	2	#	#	#	#	#	#	#	#
126	31	0	11	0	0	20	0	2	Tpse-expanded	#	#	#	#	#	Tspi-contracted	#
127	31	0	0	0	0	0	31	1	#	#	#	#	#	#	#	#
128	30	9	3	6	7	3	2	6	#	#	#	#	#	#	#	#
129	30	6	1	3	15	1	4	6	#	#	#	#	#	#	#	#
130	30	2	0	1	27	0	0	3	#	#	#	#	#	#	#	#
131	30	28	0	1	1	0	0	3	#	#	#	#	#	#	#	#
132	30	30	0	0	0	0	0	1	#	#	#	#	#	#	#	#
133	30	1	0	0	29	0	0	2	#	#	#	#	#	#	#	#
134	30	30	0	0	0	0	0	1	#	#	#	#	#	#	#	#
135	30	0	30	0	0	0	0	1	#	#	Tpse-contracted	#	Tspi-expanded	#	#	#
136	30	0	0	0	30	0	0	1	#	#	#	#	#	#	#	#
137	30	0	0	0	30	0	0	1	#	#	#	#	#	#	#	#
138	30	0	0	0	30	0	0	1	#	#	#	#	#	#	#	#
139	29	2	4	2	5	2	14	6	#	#	Tpse-contracted	(24)IPR004273; Dynein heavy chain domain|(23)IPR027417; P-loop containing nucleoside triphosphate hydrolase|(23)IPR024317; Dynein heavy chain, P-loop containing D4 domain|(23)IPR024743; Dynein heavy chain, coiled coil stalk|(23)IPR013602; Dynein heavy chain, domain-2|(20)IPR013594; Dynein heavy chain, domain-1|(19)IPR011704; ATPase, dynein-related, AAA domain|(17)IPR003593; AAA+ ATPase domain|(2)…	Tspi-expanded	(24)IPR004273; Dynein heavy chain domain|(23)IPR027417; P-loop containing nucleoside triphosphate hydrolase|(23)IPR024317; Dynein heavy chain, P-loop containing D4 domain|(23)IPR024743; Dynein heavy chain, coiled coil stalk|(23)IPR013602; Dynein heavy chain, domain-2|(20)IPR013594; Dynein heavy chain, domain-1|(19)IPR011704; ATPase, dynein-related, AAA domain|(17)IPR003593; AAA+ ATPase domain|(2)…	#	#
140	29	1	0	1	27	0	0	3	#	#	#	#	#	#	#	#
141	29	1	1	1	24	1	1	6	#	#	#	#	#	#	#	#
142	29	29	0	0	0	0	0	1	#	#	#	#	#	#	#	#
143	29	22	0	0	7	0	0	2	#	#	#	#	#	#	#	#
144	29	0	14	0	0	15	0	2	Tpse-expanded	#	#	#	#	#	#	#
145	29	0	0	0	0	0	29	1	#	#	#	#	#	#	#	#
146	29	0	0	0	29	0	0	1	#	#	#	#	#	#	#	#
147	28	22	0	6	0	0	0	2	#	#	#	#	#	#	#	#
148	28	21	2	1	2	2	0	5	#	#	#	#	#	#	#	#
149	28	28	0	0	0	0	0	1	#	#	#	#	#	#	#	#
150	28	28	0	0	0	0	0	1	#	#	#	#	#	#	#	#
151	28	26	0	0	0	0	2	2	#	#	#	#	#	#	#	#
152	28	1	0	0	27	0	0	2	#	#	#	#	#	#	#	#
153	28	0	12	0	0	16	0	2	Tpse-expanded	#	#	#	#	#	Tspi-contracted	#
154	28	0	28	0	0	0	0	1	#	#	Tpse-contracted	#	Tspi-expanded	#	#	#
155	28	0	28	0	0	0	0	1	#	#	Tpse-contracted	(15)IPR029526; PiggyBac transposable element-derived protein	Tspi-expanded	(15)IPR029526; PiggyBac transposable element-derived protein	#	#
156	27	3	1	7	4	2	10	6	#	#	#	#	#	#	Tspi-contracted	(27)IPR002068; Alpha crystallin/Hsp20 domain|(26)IPR008978; HSP20-like chaperone|(23)IPR001436; Alpha crystallin/Heat shock protein
157	27	14	0	4	5	0	4	4	#	#	#	#	#	#	#	#
158	27	3	2	2	14	4	2	6	Tpse-expanded	(20)IPR012677; Nucleotide-binding alpha-beta plait domain|(19)IPR000504; RNA recognition motif domain|(8)IPR029063; S-adenosyl-L-methionine-dependent methyltransferase|(8)IPR008576; Alpha-N-methyltransferase NTM1|(1)IPR004323; Divalent ion tolerance protein, CutA|(1)IPR011322; Nitrogen regulatory PII-like, alpha/beta	#	#	#	#	Tspi-contracted	(20)IPR012677; Nucleotide-binding alpha-beta plait domain|(19)IPR000504; RNA recognition motif domain|(8)IPR029063; S-adenosyl-L-methionine-dependent methyltransferase|(8)IPR008576; Alpha-N-methyltransferase NTM1|(1)IPR004323; Divalent ion tolerance protein, CutA|(1)IPR011322; Nitrogen regulatory PII-like, alpha/beta
159	27	27	0	0	0	0	0	1	#	#	#	#	#	#	#	#
160	27	0	27	0	0	0	0	1	#	#	Tpse-contracted	(10)IPR012337; Ribonuclease H-like domain|(1)IPR008906; HAT dimerisation domain, C-terminal	Tspi-expanded	(10)IPR012337; Ribonuclease H-like domain|(1)IPR008906; HAT dimerisation domain, C-terminal	#	#
161	27	0	16	0	6	5	0	3	#	#	Tpse-contracted	(17)IPR012337; Ribonuclease H-like domain|(16)IPR001584; Integrase, catalytic core|(6)IPR021109; Aspartic peptidase domain|(5)IPR000477; Reverse transcriptase domain|(2)IPR001878; Zinc finger, CCHC-type	Tspi-expanded	(17)IPR012337; Ribonuclease H-like domain|(16)IPR001584; Integrase, catalytic core|(6)IPR021109; Aspartic peptidase domain|(5)IPR000477; Reverse transcriptase domain|(2)IPR001878; Zinc finger, CCHC-type	#	#
162	27	0	2	0	0	25	0	2	Tpse-expanded	(27)IPR029526; PiggyBac transposable element-derived protein|(1)IPR000008; C2 domain|(1)IPR011009; Protein kinase-like domain|(1)IPR002420; Phosphatidylinositol 3-kinase, C2 domain|(1)IPR001263; Phosphoinositide 3-kinase, accessory (PIK) domain|(1)IPR016024; Armadillo-type fold|(1)IPR000403; Phosphatidylinositol 3-/4-kinase, catalytic domain	#	#	#	#	Tspi-contracted	(27)IPR029526; PiggyBac transposable element-derived protein|(1)IPR000008; C2 domain|(1)IPR011009; Protein kinase-like domain|(1)IPR002420; Phosphatidylinositol 3-kinase, C2 domain|(1)IPR001263; Phosphoinositide 3-kinase, accessory (PIK) domain|(1)IPR016024; Armadillo-type fold|(1)IPR000403; Phosphatidylinositol 3-/4-kinase, catalytic domain
163	27	0	0	0	0	0	27	1	#	#	#	#	#	#	#	#
164	27	0	0	0	0	0	27	1	#	#	#	#	#	#	#	#
165	27	0	0	0	27	0	0	1	#	#	#	#	#	#	#	#
166	27	0	0	0	27	0	0	1	#	#	#	#	#	#	#	#
167	27	0	0	0	27	0	0	1	#	#	#	#	#	#	#	#
168	27	0	0	0	0	27	0	1	Tpse-expanded	#	#	#	#	#	Tspi-contracted	#
169	26	1	1	1	1	1	21	6	#	#	#	#	#	#	#	#
170	26	1	18	1	1	4	1	6	#	#	Tpse-contracted	(11)IPR005162; Retrotransposon gag domain|(7)IPR001163; LSM domain, eukaryotic/archaea-type|(7)IPR010920; LSM domain|(5)IPR012337; Ribonuclease H-like domain|(5)IPR016487; Sm-like protein Lsm6/SmF|(4)IPR001584; Integrase, catalytic core|(4)IPR021109; Aspartic peptidase domain|(3)IPR001878; Zinc finger, CCHC-type|(1)IPR015416; Zinc finger, H2C2-type, histone UAS binding|(1)IPR000477; Reverse trans…	Tspi-expanded	(11)IPR005162; Retrotransposon gag domain|(7)IPR001163; LSM domain, eukaryotic/archaea-type|(7)IPR010920; LSM domain|(5)IPR012337; Ribonuclease H-like domain|(5)IPR016487; Sm-like protein Lsm6/SmF|(4)IPR001584; Integrase, catalytic core|(4)IPR021109; Aspartic peptidase domain|(3)IPR001878; Zinc finger, CCHC-type|(1)IPR015416; Zinc finger, H2C2-type, histone UAS binding|(1)IPR000477; Reverse trans…	#	#
171	26	26	0	0	0	0	0	1	#	#	#	#	#	#	#	#
172	26	0	25	0	0	1	0	2	#	#	Tpse-contracted	(6)IPR007588; Zinc finger, FLYWCH-type|(1)IPR005312; Protein of unknown function DUF1759|(1)IPR018289; MULE transposase domain|(1)IPR029526; PiggyBac transposable element-derived protein	Tspi-expanded	(6)IPR007588; Zinc finger, FLYWCH-type|(1)IPR005312; Protein of unknown function DUF1759|(1)IPR018289; MULE transposase domain|(1)IPR029526; PiggyBac transposable element-derived protein	#	#
173	26	0	26	0	0	0	0	1	#	#	Tpse-contracted	(1)IPR002165; Plexin repeat	Tspi-expanded	(1)IPR002165; Plexin repeat	#	#
174	26	0	4	0	0	22	0	2	Tpse-expanded	#	#	#	#	#	Tspi-contracted	#
175	26	0	0	0	0	0	26	1	#	#	#	#	#	#	#	#
176	26	0	0	0	26	0	0	1	#	#	#	#	#	#	#	#
177	26	0	0	0	26	0	0	1	#	#	#	#	#	#	#	#
178	26	0	0	0	26	0	0	1	#	#	#	#	#	#	#	#
179	25	14	0	1	10	0	0	3	#	#	#	#	#	#	#	#
180	25	1	0	0	24	0	0	2	#	#	#	#	#	#	#	#
181	25	1	1	0	21	1	1	5	#	#	#	#	#	#	#	#
182	25	0	10	0	0	15	0	2	Tpse-expanded	#	#	#	#	#	Tspi-contracted	#
183	25	0	0	0	25	0	0	1	#	#	#	#	#	#	#	#
184	24	0	0	24	0	0	0	1	#	#	#	#	#	#	#	#
185	24	17	0	2	5	0	0	3	#	#	#	#	#	#	#	#
186	24	20	0	0	4	0	0	2	#	#	#	#	#	#	#	#
187	24	24	0	0	0	0	0	1	#	#	#	#	#	#	#	#
188	24	0	24	0	0	0	0	1	#	#	Tpse-contracted	#	Tspi-expanded	#	#	#
189	24	0	23	0	0	1	0	2	#	#	Tpse-contracted	(5)IPR000058; Zinc finger, AN1-type	Tspi-expanded	(5)IPR000058; Zinc finger, AN1-type	#	#
190	24	0	22	0	0	2	0	2	#	#	Tpse-contracted	(14)IPR029526; PiggyBac transposable element-derived protein	Tspi-expanded	(14)IPR029526; PiggyBac transposable element-derived protein	#	#
191	24	0	0	0	0	0	24	1	#	#	#	#	#	#	#	#
192	24	0	0	0	24	0	0	1	#	#	#	#	#	#	#	#
193	24	0	0	0	24	0	0	1	#	#	#	#	#	#	#	#
194	24	0	0	0	24	0	0	1	#	#	#	#	#	#	#	#
195	24	0	0	0	0	24	0	1	Tpse-expanded	#	#	#	#	#	Tspi-contracted	#
196	23	3	3	5	6	3	3	6	#	#	#	#	#	#	#	#
197	23	2	4	4	10	2	1	6	#	#	Tpse-contracted	(21)IPR013098; Immunoglobulin I-set|(21)IPR013783; Immunoglobulin-like fold|(21)IPR003598; Immunoglobulin subtype 2|(21)IPR003599; Immunoglobulin subtype|(21)IPR007110; Immunoglobulin-like domain|(9)IPR013106; Immunoglobulin V-set domain|(7)IPR002035; von Willebrand factor, type A|(7)IPR003961; Fibronectin type III|(5)IPR013151; Immunoglobulin|(4)IPR011993; Pleckstrin-homology domain (PH domain)/…	Tspi-expanded	(21)IPR013098; Immunoglobulin I-set|(21)IPR013783; Immunoglobulin-like fold|(21)IPR003598; Immunoglobulin subtype 2|(21)IPR003599; Immunoglobulin subtype|(21)IPR007110; Immunoglobulin-like domain|(9)IPR013106; Immunoglobulin V-set domain|(7)IPR002035; von Willebrand factor, type A|(7)IPR003961; Fibronectin type III|(5)IPR013151; Immunoglobulin|(4)IPR011993; Pleckstrin-homology domain (PH domain)/…	#	#
198	23	3	6	4	4	3	3	6	#	#	Tpse-contracted	(21)IPR018159; Spectrin/alpha-actinin|(21)IPR002017; Spectrin repeat|(11)IPR011993; Pleckstrin-homology domain (PH domain)/Phosphotyrosine-binding domain (PTB)|(11)IPR001715; Calponin homology domain|(10)IPR001849; Pleckstrin homology domain|(10)IPR001605; Pleckstrin homology domain, spectrin-type|(10)IPR001452; SH3 domain|(7)IPR011992; EF-hand domain pair|(7)IPR002048; EF-hand domain|(7)IPR01331…	Tspi-expanded	(21)IPR018159; Spectrin/alpha-actinin|(21)IPR002017; Spectrin repeat|(11)IPR011993; Pleckstrin-homology domain (PH domain)/Phosphotyrosine-binding domain (PTB)|(11)IPR001715; Calponin homology domain|(10)IPR001849; Pleckstrin homology domain|(10)IPR001605; Pleckstrin homology domain, spectrin-type|(10)IPR001452; SH3 domain|(7)IPR011992; EF-hand domain pair|(7)IPR002048; EF-hand domain|(7)IPR01331…	#	#
199	23	1	2	1	2	15	2	6	Tpse-expanded	(22)IPR027417; P-loop containing nucleoside triphosphate hydrolase|(22)IPR001752; Kinesin motor domain|(2)IPR013087; Zinc finger C2H2-type/integrase DNA-binding domain|(2)IPR015880; Zinc finger, C2H2-like	#	#	#	#	Tspi-contracted	(22)IPR027417; P-loop containing nucleoside triphosphate hydrolase|(22)IPR001752; Kinesin motor domain|(2)IPR013087; Zinc finger C2H2-type/integrase DNA-binding domain|(2)IPR015880; Zinc finger, C2H2-like
200	23	17	1	0	2	2	1	5	#	#	#	#	#	#	Tspi-contracted	(23)IPR001128; Cytochrome P450|(22)IPR002401; Cytochrome P450, E-class, group I
201	23	13	0	0	10	0	0	2	#	#	#	#	#	#	#	#
202	23	9	0	0	14	0	0	2	#	#	#	#	#	#	#	#
203	23	21	0	0	0	0	2	2	#	#	#	#	#	#	#	#
204	23	0	21	0	0	2	0	2	#	#	Tpse-contracted	#	Tspi-expanded	#	#	#
205	23	0	0	0	0	0	23	1	#	#	#	#	#	#	#	#
206	23	0	0	0	0	0	23	1	#	#	#	#	#	#	#	#
207	23	0	0	0	23	0	0	1	#	#	#	#	#	#	#	#
208	23	0	0	0	23	0	0	1	#	#	#	#	#	#	#	#
209	23	0	0	0	0	23	0	1	Tpse-expanded	#	#	#	#	#	Tspi-contracted	#
210	22	0	4	2	0	16	0	3	Tpse-expanded	#	#	#	#	#	Tspi-contracted	#
211	22	3	3	3	6	4	3	6	#	#	#	#	#	#	Tspi-contracted	(16)IPR001404; Heat shock protein Hsp90 family|(15)IPR003594; Histidine kinase-like ATPase, C-terminal domain|(15)IPR020568; Ribosomal protein S5 domain 2-type fold|(12)IPR020575; Heat shock protein Hsp90, N-terminal|(9)IPR029052; Metallo-dependent phosphatase-like|(7)IPR024654; Calcineurin-like phosphoesterase domain, lpxH type|(6)IPR000979; Phosphodiesterase MJ0936/Vps29|(4)IPR010982; Lambda re…
212	22	4	4	3	5	3	3	6	#	#	#	#	Tspi-expanded	(13)IPR003674; Oligosaccharyl transferase, STT3 subunit|(10)IPR003165; Piwi domain|(10)IPR012337; Ribonuclease H-like domain|(10)IPR003100; PAZ domain|(10)IPR032472; Argonaute linker 2 domain|(10)IPR032473; Protein argonaute, Mid domain|(9)IPR032474; Protein argonaute, N-terminal|(9)IPR014811; Argonaute, linker 1 domain|(3)IPR011009; Protein kinase-like domain|(3)IPR002290; Serine/threonine/dual …	#	#
213	22	14	0	4	4	0	0	3	#	#	#	#	#	#	#	#
214	22	10	0	1	11	0	0	3	#	#	#	#	#	#	#	#
215	22	3	8	3	0	5	3	5	#	#	Tpse-contracted	(22)IPR015919; Cadherin-like|(22)IPR002126; Cadherin|(11)IPR013320; Concanavalin A-like lectin/glucanase domain|(11)IPR001791; Laminin G domain|(10)IPR000742; EGF-like domain|(9)IPR001881; EGF-like calcium-binding domain	Tspi-expanded	(22)IPR015919; Cadherin-like|(22)IPR002126; Cadherin|(11)IPR013320; Concanavalin A-like lectin/glucanase domain|(11)IPR001791; Laminin G domain|(10)IPR000742; EGF-like domain|(9)IPR001881; EGF-like calcium-binding domain	#	#
216	22	1	0	1	17	0	3	4	#	#	#	#	#	#	#	#
217	22	3	5	3	5	5	1	6	#	#	#	#	#	#	#	#
218	22	18	0	0	4	0	0	2	#	#	#	#	#	#	#	#
219	22	0	16	0	0	6	0	2	#	#	Tpse-contracted	(9)IPR012337; Ribonuclease H-like domain|(7)IPR001584; Integrase, catalytic core|(2)IPR011042; Six-bladed beta-propeller, TolB-like|(2)IPR001841; Zinc finger, RING-type|(2)IPR013083; Zinc finger, RING/FYVE/PHD-type|(2)IPR018957; Zinc finger, C3HC4 RING-type	Tspi-expanded	(9)IPR012337; Ribonuclease H-like domain|(7)IPR001584; Integrase, catalytic core|(2)IPR011042; Six-bladed beta-propeller, TolB-like|(2)IPR001841; Zinc finger, RING-type|(2)IPR013083; Zinc finger, RING/FYVE/PHD-type|(2)IPR018957; Zinc finger, C3HC4 RING-type	#	#
220	22	0	18	0	0	4	0	2	#	#	Tpse-contracted	(16)IPR001881; EGF-like calcium-binding domain|(16)IPR000742; EGF-like domain|(1)IPR004274; FCP1 homology domain|(1)IPR023214; HAD-like domain|(1)IPR000477; Reverse transcriptase domain	Tspi-expanded	(16)IPR001881; EGF-like calcium-binding domain|(16)IPR000742; EGF-like domain|(1)IPR004274; FCP1 homology domain|(1)IPR023214; HAD-like domain|(1)IPR000477; Reverse transcriptase domain	#	#
221	22	0	4	0	0	18	0	2	Tpse-expanded	#	#	#	#	#	Tspi-contracted	#
222	22	0	0	0	0	0	22	1	#	#	#	#	#	#	#	#
223	22	0	0	0	0	0	22	1	#	#	#	#	#	#	#	#
224	22	0	0	0	21	0	1	2	#	#	#	#	#	#	#	#
225	22	0	0	0	22	0	0	1	#	#	#	#	#	#	#	#
226	22	0	0	0	0	22	0	1	Tpse-expanded	#	#	#	#	#	Tspi-contracted	#
227	22	0	0	0	0	22	0	1	Tpse-expanded	#	#	#	#	#	Tspi-contracted	#
228	21	3	2	3	9	2	2	6	#	#	#	#	#	#	#	#
229	21	2	5	2	7	2	3	6	#	#	Tpse-contracted	(12)IPR016035; Acyl transferase/acyl hydrolase/lysophospholipase|(10)IPR002641; Patatin/Phospholipase A2-related|(5)IPR003604; Zinc finger, U1-type|(5)IPR022755; Zinc finger, double-stranded RNA binding	Tspi-expanded	(12)IPR016035; Acyl transferase/acyl hydrolase/lysophospholipase|(10)IPR002641; Patatin/Phospholipase A2-related|(5)IPR003604; Zinc finger, U1-type|(5)IPR022755; Zinc finger, double-stranded RNA binding	#	#
230	21	5	4	3	4	5	0	5	Tpse-expanded	(17)IPR001664; Intermediate filament protein|(15)IPR001322; Lamin Tail Domain|(13)IPR016451; Intermediate filament, ifa/ifb|(5)IPR008737; Peptidase aspartic, putative|(3)IPR005312; Protein of unknown function DUF1759|(1)IPR008042; Retrotransposon, Pao|(1)IPR012337; Ribonuclease H-like domain|(1)IPR025724; GAG-pre-integrase domain|(1)IPR001584; Integrase, catalytic core|(1)IPR000477; Reverse trans…	#	#	#	#	#	#
231	21	5	5	3	3	3	2	6	#	#	Tpse-contracted	(17)IPR000751; M-phase inducer phosphatase|(17)IPR001763; Rhodanese-like domain|(4)IPR007284; Ground-like domain	Tspi-expanded	(17)IPR000751; M-phase inducer phosphatase|(17)IPR001763; Rhodanese-like domain|(4)IPR007284; Ground-like domain	#	#
232	21	1	1	1	16	1	1	6	#	#	#	#	#	#	#	#
233	21	21	0	0	0	0	0	1	#	#	#	#	#	#	#	#
234	21	10	0	0	0	0	11	2	#	#	#	#	#	#	#	#
235	21	0	9	0	0	12	0	2	Tpse-expanded	#	#	#	#	#	Tspi-contracted	#
236	21	0	20	0	0	1	0	2	#	#	Tpse-contracted	#	Tspi-expanded	#	#	#
237	21	0	15	0	0	6	0	2	#	#	Tpse-contracted	(21)IPR004088; K Homology domain, type 1|(14)IPR004087; K Homology domain	Tspi-expanded	(21)IPR004088; K Homology domain, type 1|(14)IPR004087; K Homology domain	#	#
238	21	0	14	0	6	1	0	3	#	#	Tpse-contracted	(4)IPR012337; Ribonuclease H-like domain|(2)IPR007021; Domain of unknown function DUF659|(1)IPR008906; HAT dimerisation domain, C-terminal	Tspi-expanded	(4)IPR012337; Ribonuclease H-like domain|(2)IPR007021; Domain of unknown function DUF659|(1)IPR008906; HAT dimerisation domain, C-terminal	#	#
239	21	0	1	0	0	20	0	2	Tpse-expanded	#	#	#	#	#	Tspi-contracted	#
240	21	0	0	0	20	0	1	2	#	#	#	#	#	#	#	#
241	21	0	0	0	0	0	21	1	#	#	#	#	#	#	#	#
242	21	0	0	0	21	0	0	1	#	#	#	#	#	#	#	#
243	21	0	0	0	21	0	0	1	#	#	#	#	#	#	#	#
244	21	0	0	0	21	0	0	1	#	#	#	#	#	#	#	#
245	21	0	0	0	21	0	0	1	#	#	#	#	#	#	#	#
246	21	0	0	0	0	21	0	1	Tpse-expanded	#	#	#	#	#	Tspi-contracted	#
247	21	0	0	0	0	21	0	1	Tpse-expanded	#	#	#	#	#	Tspi-contracted	#
248	21	0	0	0	0	21	0	1	Tpse-expanded	(21)IPR004345; TB2/DP1/HVA22-related protein	#	#	#	#	Tspi-contracted	(21)IPR004345; TB2/DP1/HVA22-related protein
249	20	2	1	3	12	1	1	6	#	#	#	#	#	#	#	#
250	20	2	1	8	8	1	0	5	#	#	#	#	#	#	#	#
251	20	1	1	1	2	1	14	6	#	#	#	#	#	#	#	#
252	20	3	1	2	10	1	3	6	#	#	#	#	#	#	#	#
253	20	2	3	2	6	3	4	6	#	#	#	#	#	#	#	#
254	20	1	13	1	2	2	1	6	#	#	Tpse-contracted	(15)IPR004947; Deoxyribonuclease II|(7)IPR029063; S-adenosyl-L-methionine-dependent methyltransferase|(7)IPR007823; Methyltransferase-related	Tspi-expanded	(15)IPR004947; Deoxyribonuclease II|(7)IPR029063; S-adenosyl-L-methionine-dependent methyltransferase|(7)IPR007823; Methyltransferase-related	#	#
255	20	2	1	1	3	1	12	6	#	#	#	#	#	#	#	#
256	20	3	4	3	4	3	3	6	#	#	Tpse-contracted	(14)IPR009080; Aminoacyl-tRNA synthetase, class 1a, anticodon-binding|(14)IPR002300; Aminoacyl-tRNA synthetase, class Ia|(13)IPR009008; Valyl/Leucyl/Isoleucyl-tRNA synthetase, editing domain|(13)IPR013155; Methionyl/Valyl/Leucyl/Isoleucyl-tRNA synthetase, anticodon-binding|(13)IPR014729; Rossmann-like alpha/beta/alpha sandwich fold|(13)IPR002303; Valine-tRNA ligase|(5)IPR005599; GPI mannosyltrans…	#	#	#	#
257	20	19	0	1	0	0	0	2	#	#	#	#	#	#	#	#
258	20	20	0	0	0	0	0	1	#	#	#	#	#	#	#	#
259	20	19	0	0	1	0	0	2	#	#	#	#	#	#	#	#
260	20	20	0	0	0	0	0	1	#	#	#	#	#	#	#	#
261	20	1	1	0	16	1	1	5	#	#	#	#	#	#	#	#
262	20	0	15	0	0	5	0	2	#	#	Tpse-contracted	(11)IPR012337; Ribonuclease H-like domain|(10)IPR013103; Reverse transcriptase, RNA-dependent DNA polymerase|(9)IPR025724; GAG-pre-integrase domain|(9)IPR001584; Integrase, catalytic core|(9)IPR001878; Zinc finger, CCHC-type|(2)IPR025314; Domain of unknown function DUF4219|(1)IPR005312; Protein of unknown function DUF1759|(1)IPR019148; Nuclear protein DGCR14|(1)IPR008042; Retrotransposon, Pao	Tspi-expanded	(11)IPR012337; Ribonuclease H-like domain|(10)IPR013103; Reverse transcriptase, RNA-dependent DNA polymerase|(9)IPR025724; GAG-pre-integrase domain|(9)IPR001584; Integrase, catalytic core|(9)IPR001878; Zinc finger, CCHC-type|(2)IPR025314; Domain of unknown function DUF4219|(1)IPR005312; Protein of unknown function DUF1759|(1)IPR019148; Nuclear protein DGCR14|(1)IPR008042; Retrotransposon, Pao	#	#
263	20	0	4	0	0	16	0	2	Tpse-expanded	(16)IPR027417; P-loop containing nucleoside triphosphate hydrolase|(16)IPR003959; ATPase, AAA-type, core|(16)IPR003593; AAA+ ATPase domain|(10)IPR005937; 26S proteasome subunit P45|(2)IPR001881; EGF-like calcium-binding domain|(2)IPR000742; EGF-like domain|(1)IPR000884; Thrombospondin type-1 (TSP1) repeat|(1)IPR008824; Holliday junction DNA helicase ruvB, N-terminal	#	#	#	#	Tspi-contracted	(16)IPR027417; P-loop containing nucleoside triphosphate hydrolase|(16)IPR003959; ATPase, AAA-type, core|(16)IPR003593; AAA+ ATPase domain|(10)IPR005937; 26S proteasome subunit P45|(2)IPR001881; EGF-like calcium-binding domain|(2)IPR000742; EGF-like domain|(1)IPR000884; Thrombospondin type-1 (TSP1) repeat|(1)IPR008824; Holliday junction DNA helicase ruvB, N-terminal
264	20	0	0	0	20	0	0	1	#	#	#	#	#	#	#	#
265	20	0	0	0	20	0	0	1	#	#	#	#	#	#	#	#
266	20	0	0	0	20	0	0	1	#	#	#	#	#	#	#	#
267	20	0	0	0	20	0	0	1	#	#	#	#	#	#	#	#
268	20	0	0	0	20	0	0	1	#	#	#	#	#	#	#	#
269	20	0	0	0	0	20	0	1	Tpse-expanded	#	#	#	#	#	Tspi-contracted	#
270	20	0	0	0	0	20	0	1	Tpse-expanded	#	#	#	#	#	Tspi-contracted	#
271	19	4	1	3	5	1	5	6	#	#	#	#	#	#	#	#
272	19	5	2	4	4	2	2	6	#	#	#	#	#	#	#	#
273	19	1	2	3	11	1	1	6	#	#	#	#	Tspi-expanded	(9)IPR000608; Ubiquitin-conjugating enzyme E2|(9)IPR016135; Ubiquitin-conjugating enzyme/RWD-like|(2)IPR001370; BIR repeat|(1)IPR022103; Baculoviral IAP repeat-containing protein 6|(1)IPR015943; WD40/YVTN repeat-like-containing domain	#	#
274	19	2	1	9	3	2	2	6	#	#	#	#	#	#	Tspi-contracted	(8)IPR003397; Mitochondrial inner membrane translocase subunit Tim17/Tim22/Tim23/peroxisomal protein PMP24|(7)IPR006111; Archaeal RpoK/eukaryotic RPB6 RNA polymerase subunit|(7)IPR012293; RNA polymerase subunit, RPB6/omega|(7)IPR006110; RNA polymerase, subunit omega/K/RPB6|(6)IPR028363; DNA-directed RNA polymerase, subunit RPB6
275	19	0	0	1	17	0	1	3	#	#	#	#	#	#	#	#
276	19	2	1	2	4	1	9	6	#	#	#	#	#	#	#	#
277	19	2	1	1	2	1	12	6	#	#	#	#	#	#	#	#
278	19	17	0	1	0	0	1	3	#	#	#	#	#	#	#	#
279	19	19	0	0	0	0	0	1	#	#	#	#	#	#	#	#
280	19	19	0	0	0	0	0	1	#	#	#	#	#	#	#	#
281	19	0	19	0	0	0	0	1	#	#	Tpse-contracted	#	Tspi-expanded	#	#	#
282	19	0	17	0	0	2	0	2	#	#	Tpse-contracted	(8)IPR012337; Ribonuclease H-like domain|(8)IPR001584; Integrase, catalytic core|(6)IPR000477; Reverse transcriptase domain|(4)IPR021109; Aspartic peptidase domain|(4)IPR001878; Zinc finger, CCHC-type	Tspi-expanded	(8)IPR012337; Ribonuclease H-like domain|(8)IPR001584; Integrase, catalytic core|(6)IPR000477; Reverse transcriptase domain|(4)IPR021109; Aspartic peptidase domain|(4)IPR001878; Zinc finger, CCHC-type	#	#
283	19	0	19	0	0	0	0	1	#	#	Tpse-contracted	(17)IPR032474; Protein argonaute, N-terminal|(5)IPR014811; Argonaute, linker 1 domain	Tspi-expanded	(17)IPR032474; Protein argonaute, N-terminal|(5)IPR014811; Argonaute, linker 1 domain	#	#
284	19	0	18	0	0	1	0	2	#	#	Tpse-contracted	#	Tspi-expanded	#	#	#
285	19	0	0	0	0	0	19	1	#	#	#	#	#	#	#	#
286	19	0	0	0	0	0	19	1	#	#	#	#	#	#	#	#
287	19	0	0	0	19	0	0	1	#	#	#	#	#	#	#	#
288	18	10	0	3	5	0	0	3	#	#	#	#	#	#	#	#
289	18	1	1	1	14	1	0	5	#	#	#	#	#	#	#	#
290	18	10	1	1	5	1	0	5	#	#	#	#	#	#	#	#
291	18	1	5	1	4	5	2	6	#	#	#	#	#	#	#	#
292	18	2	1	1	2	1	11	6	#	#	#	#	#	#	#	#
293	18	18	0	0	0	0	0	1	#	#	#	#	#	#	#	#
294	18	18	0	0	0	0	0	1	#	#	#	#	#	#	#	#
295	18	18	0	0	0	0	0	1	#	#	#	#	#	#	#	#
296	18	18	0	0	0	0	0	1	#	#	#	#	#	#	#	#
297	18	1	1	0	6	1	9	5	#	#	#	#	#	#	#	#
298	18	0	17	0	0	1	0	2	#	#	Tpse-contracted	#	Tspi-expanded	#	#	#
299	18	0	18	0	0	0	0	1	#	#	Tpse-contracted	(18)IPR004947; Deoxyribonuclease II|(1)IPR012337; Ribonuclease H-like domain	Tspi-expanded	(18)IPR004947; Deoxyribonuclease II|(1)IPR012337; Ribonuclease H-like domain	#	#
300	18	0	1	0	0	17	0	2	Tpse-expanded	#	#	#	#	#	Tspi-contracted	#
301	18	0	1	0	0	17	0	2	Tpse-expanded	#	#	#	#	#	Tspi-contracted	#
302	18	0	0	0	0	0	18	1	#	#	#	#	#	#	#	#
303	18	0	0	0	18	0	0	1	#	#	#	#	#	#	#	#
304	18	0	0	0	18	0	0	1	#	#	#	#	#	#	#	#
305	17	3	1	3	8	1	1	6	#	#	#	#	#	#	#	#
306	17	5	1	2	1	1	7	6	#	#	#	#	#	#	#	#
307	17	4	1	2	6	2	2	6	#	#	#	#	#	#	Tspi-contracted	(10)IPR002129; Pyridoxal phosphate-dependent decarboxylase|(10)IPR015424; Pyridoxal phosphate-dependent transferase|(10)IPR015421; Pyridoxal phosphate-dependent transferase, major region, subdomain 1|(7)IPR000219; Dbl homology (DH) domain|(5)IPR001357; BRCT domain|(2)IPR011993; Pleckstrin-homology domain (PH domain)/Phosphotyrosine-binding domain (PTB)
308	17	0	0	17	0	0	0	1	#	#	#	#	#	#	#	#
309	17	2	3	3	5	2	2	6	#	#	#	#	Tspi-expanded	(15)IPR015500; Peptidase S8, subtilisin-related|(15)IPR000209; Peptidase S8/S53 domain|(14)IPR002884; Proprotein convertase, P|(14)IPR008979; Galactose-binding domain-like|(9)IPR009020; Proteinase inhibitor, propeptide|(9)IPR006212; Furin-like repeat|(9)IPR009030; Insulin-like growth factor binding protein, N-terminal|(2)IPR000742; EGF-like domain|(1)IPR016072; SKP1 component, dimerisation	#	#
310	17	4	2	3	4	2	2	6	#	#	#	#	#	#	#	#
311	17	1	1	1	12	1	1	6	#	#	#	#	#	#	#	#
312	17	2	1	2	6	1	5	6	#	#	#	#	#	#	#	#
313	17	2	1	2	2	1	9	6	#	#	#	#	#	#	#	#
314	17	2	2	3	4	2	4	6	#	#	#	#	#	#	#	#
315	17	3	3	2	6	3	0	5	#	#	#	#	#	#	#	#
316	17	4	1	2	1	1	8	6	#	#	#	#	#	#	#	#
317	17	1	1	1	1	2	11	6	Tpse-expanded	(17)IPR014756; Immunoglobulin E-set|(17)IPR011022; Arrestin C-terminal-like domain|(16)IPR011021; Arrestin-like, N-terminal|(7)IPR014752; Arrestin, C-terminal	#	#	#	#	#	#
318	17	8	1	0	5	1	2	5	#	#	#	#	#	#	#	#
319	17	17	0	0	0	0	0	1	#	#	#	#	#	#	#	#
320	17	17	0	0	0	0	0	1	#	#	#	#	#	#	#	#
321	17	17	0	0	0	0	0	1	#	#	#	#	#	#	#	#
322	17	17	0	0	0	0	0	1	#	#	#	#	#	#	#	#
323	17	6	1	0	9	0	1	4	#	#	#	#	Tspi-expanded	(13)IPR015819; Lipid transport protein, beta-sheet shell|(13)IPR001747; Lipid transport protein, N-terminal|(12)IPR015816; Vitellinogen, beta-sheet N-terminal|(12)IPR001846; von Willebrand factor, type D domain|(12)IPR015255; Vitellinogen, open beta-sheet|(12)IPR011030; Vitellinogen, superhelical|(9)IPR015818; Vitellinogen, open beta-sheet, subdomain 2|(4)IPR015817; Vitellinogen, open beta-sheet,…	#	#
324	17	0	16	0	0	1	0	2	#	#	Tpse-contracted	(3)IPR029526; PiggyBac transposable element-derived protein	Tspi-expanded	(3)IPR029526; PiggyBac transposable element-derived protein	#	#
325	17	0	9	0	0	8	0	2	#	#	Tpse-contracted	#	#	#	#	#
326	17	0	17	0	0	0	0	1	#	#	Tpse-contracted	#	Tspi-expanded	#	#	#
327	17	0	17	0	0	0	0	1	#	#	Tpse-contracted	(10)IPR016021; MIF4G-like domain|(5)IPR016024; Armadillo-type fold	Tspi-expanded	(10)IPR016021; MIF4G-like domain|(5)IPR016024; Armadillo-type fold	#	#
328	17	0	17	0	0	0	0	1	#	#	Tpse-contracted	#	Tspi-expanded	#	#	#
329	17	0	17	0	0	0	0	1	#	#	Tpse-contracted	#	Tspi-expanded	#	#	#
330	17	0	1	0	0	16	0	2	Tpse-expanded	#	#	#	#	#	Tspi-contracted	#
331	17	0	0	0	0	0	17	1	#	#	#	#	#	#	#	#
332	16	1	3	6	2	3	1	6	#	#	#	#	#	#	#	#
333	16	2	3	2	6	2	1	6	#	#	#	#	Tspi-expanded	(16)IPR013547; Prolyl 4-hydroxylase alpha-subunit, N-terminal|(16)IPR011990; Tetratricopeptide-like helical domain|(15)IPR006620; Prolyl 4-hydroxylase, alpha subunit|(13)IPR005123; Oxoglutarate/iron-dependent dioxygenase|(2)IPR009057; Homeodomain-like|(1)IPR027417; P-loop containing nucleoside triphosphate hydrolase|(1)IPR001005; SANT/Myb domain|(1)IPR006935; Helicase/UvrB, N-terminal	#	#
334	16	1	0	14	1	0	0	3	#	#	#	#	#	#	#	#
335	16	2	2	3	2	2	5	6	#	#	#	#	#	#	#	#
336	16	2	1	3	6	2	2	6	#	#	#	#	#	#	Tspi-contracted	(8)IPR003010; Carbon-nitrogen hydrolase|(6)IPR000198; Rho GTPase-activating protein domain|(6)IPR001310; Histidine triad (HIT) protein|(6)IPR011146; HIT-like domain|(6)IPR008936; Rho GTPase activation protein|(5)IPR000857; MyTH4 domain|(4)IPR009688; Domain of unknown function DUF1279|(3)IPR011990; Tetratricopeptide-like helical domain|(3)IPR019734; Tetratricopeptide repeat|(2)IPR001202; WW domain…
337	16	1	2	5	4	2	2	6	#	#	#	#	#	#	#	#
338	16	2	4	2	2	4	2	6	#	#	#	#	#	#	#	#
339	16	5	1	2	2	1	5	6	#	#	#	#	#	#	#	#
340	16	5	1	2	5	1	2	6	#	#	#	#	#	#	#	#
341	16	3	0	1	12	0	0	3	#	#	#	#	#	#	#	#
342	16	1	1	1	1	1	11	6	#	#	#	#	#	#	#	#
343	16	2	1	2	9	1	1	6	#	#	#	#	#	#	#	#
344	16	3	2	3	4	2	2	6	#	#	#	#	#	#	#	#
345	16	1	1	2	9	1	2	6	#	#	#	#	#	#	#	#
346	16	2	3	2	1	2	6	6	#	#	Tpse-contracted	(16)IPR029787; Nucleotide cyclase|(16)IPR001054; Adenylyl cyclase class-3/4/guanylyl cyclase|(15)IPR001245; Serine-threonine/tyrosine-protein kinase catalytic domain|(15)IPR011009; Protein kinase-like domain|(14)IPR028082; Periplasmic binding protein-like I|(13)IPR001828; Receptor, ligand binding region|(5)IPR001170; Natriuretic peptide receptor|(4)IPR011645; Haem NO binding associated|(1)IPR0022…	#	#	#	#
347	16	1	6	2	5	2	0	5	#	#	Tpse-contracted	(14)IPR028150; Lustrin, cysteine-rich repeated domain|(13)IPR002223; Pancreatic trypsin inhibitor Kunitz domain|(11)IPR006150; Cysteine-rich repeat	Tspi-expanded	(14)IPR028150; Lustrin, cysteine-rich repeated domain|(13)IPR002223; Pancreatic trypsin inhibitor Kunitz domain|(11)IPR006150; Cysteine-rich repeat	#	#
348	16	1	6	2	1	4	2	6	#	#	Tpse-contracted	(16)IPR011531; Bicarbonate transporter, C-terminal|(15)IPR013769; Band 3 cytoplasmic domain|(15)IPR016152; Phosphotransferase/anion transporter|(14)IPR003020; Bicarbonate transporter, eukaryotic|(3)IPR003024; Sodium bicarbonate cotransporter|(1)IPR027007; DHR-1 domain	Tspi-expanded	(16)IPR011531; Bicarbonate transporter, C-terminal|(15)IPR013769; Band 3 cytoplasmic domain|(15)IPR016152; Phosphotransferase/anion transporter|(14)IPR003020; Bicarbonate transporter, eukaryotic|(3)IPR003024; Sodium bicarbonate cotransporter|(1)IPR027007; DHR-1 domain	#	#
349	16	1	1	1	11	1	1	6	#	#	#	#	#	#	#	#
350	16	1	3	2	4	2	4	6	#	#	Tpse-contracted	(15)IPR020846; Major facilitator superfamily domain|(15)IPR003663; Sugar/inositol transporter|(15)IPR005828; Major facilitator, sugar transporter-like|(1)IPR000210; BTB/POZ domain|(1)IPR011333; POZ domain	#	#	#	#
351	16	3	1	3	4	2	3	6	#	#	#	#	#	#	Tspi-contracted	(6)IPR000210; BTB/POZ domain|(6)IPR008974; TRAF-like|(6)IPR011333; POZ domain|(6)IPR002934; Polymerase, nucleotidyl transferase domain|(6)IPR019128; Sister chromatid cohesion protein Dcc1|(4)IPR002058; PAP/25A-associated|(3)IPR002083; MATH/TRAF domain|(1)IPR002913; START domain|(1)IPR023393; START-like domain
352	16	5	1	1	8	1	0	5	#	#	#	#	#	#	#	#
353	16	2	1	2	9	1	1	6	#	#	#	#	#	#	#	#
354	16	16	0	0	0	0	0	1	#	#	#	#	#	#	#	#
355	16	16	0	0	0	0	0	1	#	#	#	#	#	#	#	#
356	16	16	0	0	0	0	0	1	#	#	#	#	#	#	#	#
357	16	16	0	0	0	0	0	1	#	#	#	#	#	#	#	#
358	16	11	0	0	5	0	0	2	#	#	#	#	#	#	#	#
359	16	16	0	0	0	0	0	1	#	#	#	#	#	#	#	#
360	16	1	0	0	0	0	15	2	#	#	#	#	#	#	#	#
361	16	0	4	0	0	12	0	2	Tpse-expanded	(15)IPR008962; PapD-like|(15)IPR000535; Major sperm protein (MSP) domain	#	#	#	#	Tspi-contracted	(15)IPR000535; Major sperm protein (MSP) domain|(15)IPR008962; PapD-like
362	16	0	1	0	15	0	0	2	#	#	#	#	Tspi-expanded	(16)IPR013083; Zinc finger, RING/FYVE/PHD-type|(15)IPR001841; Zinc finger, RING-type|(1)IPR018957; Zinc finger, C3HC4 RING-type	#	#
363	16	0	0	0	0	0	16	1	#	#	#	#	#	#	#	#
364	16	0	0	0	0	0	16	1	#	#	#	#	#	#	#	#
365	16	0	0	0	16	0	0	1	#	#	#	#	#	#	#	#
366	16	0	0	0	16	0	0	1	#	#	#	#	#	#	#	#
367	16	0	0	0	16	0	0	1	#	#	#	#	#	#	#	#
368	16	0	0	0	16	0	0	1	#	#	#	#	#	#	#	#
369	16	0	0	0	16	0	0	1	#	#	#	#	#	#	#	#
370	16	0	0	0	0	16	0	1	Tpse-expanded	#	#	#	#	#	Tspi-contracted	#
371	16	0	0	0	0	16	0	1	Tpse-expanded	#	#	#	#	#	Tspi-contracted	#
372	16	0	0	0	0	16	0	1	Tpse-expanded	#	#	#	#	#	Tspi-contracted	#
373	15	0	0	15	0	0	0	1	#	#	#	#	#	#	#	#
374	15	4	1	4	1	1	4	6	#	#	#	#	#	#	#	#
375	15	12	0	1	0	1	1	4	#	#	#	#	#	#	Tspi-contracted	(15)IPR002659; Glycosyl transferase, family 31
376	15	2	2	2	6	2	1	6	#	#	#	#	#	#	#	#
377	15	0	0	2	1	12	0	3	Tpse-expanded	(15)IPR023616; Cytochrome c oxidase, subunit I domain|(15)IPR000883; Cytochrome c oxidase subunit I	#	#	#	#	Tspi-contracted	(15)IPR023616; Cytochrome c oxidase, subunit I domain|(15)IPR000883; Cytochrome c oxidase subunit I
378	15	3	2	2	5	2	1	6	#	#	#	#	#	#	#	#
379	15	3	0	4	2	0	6	4	#	#	#	#	#	#	#	#
380	15	1	0	1	2	0	11	4	#	#	#	#	#	#	#	#
381	15	3	2	3	4	2	1	6	#	#	#	#	#	#	#	#
382	15	1	1	1	1	1	10	6	#	#	#	#	#	#	#	#
383	15	2	1	5	6	1	0	5	#	#	#	#	#	#	#	#
384	15	2	4	3	1	3	2	6	#	#	Tpse-contracted	(15)IPR027359; Voltage-dependent channel, four helix bundle domain|(15)IPR005821; Ion transport domain|(13)IPR002077; Voltage-dependent calcium channel, alpha-1 subunit|(13)IPR031649; Voltage-dependent L-type calcium channel, IQ-associated domain|(13)IPR014873; Voltage-dependent calcium channel, alpha-1 subunit, IQ domain|(7)IPR005446; Voltage-dependent calcium channel, L-type, alpha-1 subunit|(2…	#	#	#	#
385	15	3	1	3	4	1	3	6	#	#	#	#	#	#	#	#
386	15	2	2	2	5	2	2	6	#	#	#	#	#	#	#	#
387	15	2	1	2	7	1	2	6	#	#	#	#	#	#	#	#
388	15	2	2	2	3	2	4	6	#	#	#	#	#	#	#	#
389	15	3	5	2	3	1	1	6	#	#	Tpse-contracted	(7)IPR011009; Protein kinase-like domain|(7)IPR002290; Serine/threonine/dual specificity protein kinase, catalytic domain|(7)IPR000719; Protein kinase domain|(6)IPR001623; DnaJ domain|(5)IPR007941; Protein of unknown function DUF726|(5)IPR029058; Alpha/Beta hydrolase fold|(3)IPR029021; Protein-tyrosine phosphatase-like|(2)IPR000008; C2 domain|(2)IPR014020; Tensin phosphatase, C2 domain|(1)IPR0138…	Tspi-expanded	(7)IPR011009; Protein kinase-like domain|(7)IPR002290; Serine/threonine/dual specificity protein kinase, catalytic domain|(7)IPR000719; Protein kinase domain|(6)IPR001623; DnaJ domain|(5)IPR007941; Protein of unknown function DUF726|(5)IPR029058; Alpha/Beta hydrolase fold|(3)IPR029021; Protein-tyrosine phosphatase-like|(2)IPR000008; C2 domain|(2)IPR014020; Tensin phosphatase, C2 domain|(1)IPR0138…	#	#
390	15	3	2	1	2	2	5	6	#	#	#	#	#	#	#	#
391	15	2	1	1	3	2	6	6	#	#	#	#	#	#	Tspi-contracted	(11)IPR011330; Glycoside hydrolase/deacetylase, beta/alpha-barrel|(11)IPR002509; NodB homology domain|(9)IPR006149; EB domain|(7)IPR000742; EGF-like domain|(6)IPR006150; Cysteine-rich repeat|(5)IPR002557; Chitin binding domain|(3)IPR002172; Low-density lipoprotein (LDL) receptor class A repeat|(1)IPR009030; Insulin-like growth factor binding protein, N-terminal
392	15	2	2	2	4	3	2	6	Tpse-expanded	(9)IPR022495; Serine/threonine-protein kinase Bud32|(8)IPR011009; Protein kinase-like domain|(8)IPR007177; Domain of unknown function DUF367|(7)IPR022968; Ribosome biogenesis protein|(7)IPR007209; RNase L inhibitor RLI, possible metal-binding domain|(7)IPR010440; Lipopolysaccharide kinase|(3)IPR001680; WD40 repeat|(3)IPR017986; WD40-repeat-containing domain|(3)IPR020472; G-protein beta WD-40 repe…	#	#	#	#	#	#
393	15	1	1	1	3	1	8	6	#	#	#	#	#	#	#	#
394	15	1	1	1	10	1	1	6	#	#	#	#	#	#	#	#
395	15	4	1	1	4	2	3	6	#	#	#	#	#	#	Tspi-contracted	(15)IPR007130; Diacylglycerol acyltransferase
396	15	0	1	1	1	2	10	5	Tpse-expanded	(15)IPR011598; Myc-type, basic helix-loop-helix (bHLH) domain|(10)IPR003650; Orange domain	#	#	#	#	#	#
397	15	1	0	1	11	0	2	4	#	#	#	#	#	#	#	#
398	15	0	0	1	14	0	0	2	#	#	#	#	#	#	#	#
399	15	15	0	0	0	0	0	1	#	#	#	#	#	#	#	#
400	15	15	0	0	0	0	0	1	#	#	#	#	#	#	#	#
401	15	15	0	0	0	0	0	1	#	#	#	#	#	#	#	#
402	15	2	1	0	1	1	10	5	#	#	#	#	#	#	#	#
403	15	15	0	0	0	0	0	1	#	#	#	#	#	#	#	#
404	15	5	0	0	10	0	0	2	#	#	#	#	#	#	#	#
405	15	0	15	0	0	0	0	1	#	#	Tpse-contracted	(8)IPR001878; Zinc finger, CCHC-type	Tspi-expanded	(8)IPR001878; Zinc finger, CCHC-type	#	#
406	15	0	15	0	0	0	0	1	#	#	Tpse-contracted	(13)IPR003100; PAZ domain|(9)IPR014811; Argonaute, linker 1 domain	Tspi-expanded	(13)IPR003100; PAZ domain|(9)IPR014811; Argonaute, linker 1 domain	#	#
407	15	0	15	0	0	0	0	1	#	#	Tpse-contracted	#	Tspi-expanded	#	#	#
408	15	0	14	0	0	1	0	2	#	#	Tpse-contracted	(9)IPR003609; PAN/Apple domain	Tspi-expanded	(9)IPR003609; PAN/Apple domain	#	#
409	15	0	10	0	0	5	0	2	#	#	Tpse-contracted	(15)IPR004947; Deoxyribonuclease II	Tspi-expanded	(15)IPR004947; Deoxyribonuclease II	#	#
410	15	0	5	0	0	10	0	2	Tpse-expanded	(15)IPR004345; TB2/DP1/HVA22-related protein	#	#	#	#	Tspi-contracted	(15)IPR004345; TB2/DP1/HVA22-related protein
411	15	0	0	0	0	0	15	1	#	#	#	#	#	#	#	#
412	15	0	0	0	15	0	0	1	#	#	#	#	#	#	#	#
413	15	0	0	0	15	0	0	1	#	#	#	#	#	#	#	#
414	15	0	0	0	1	14	0	2	Tpse-expanded	(15)IPR008972; Cupredoxin|(15)IPR002429; Cytochrome c oxidase subunit II C-terminal	#	#	#	#	Tspi-contracted	(15)IPR002429; Cytochrome c oxidase subunit II C-terminal|(15)IPR008972; Cupredoxin
415	15	0	0	0	0	15	0	1	Tpse-expanded	#	#	#	#	#	Tspi-contracted	#
416	15	0	0	0	0	15	0	1	Tpse-expanded	#	#	#	#	#	Tspi-contracted	#
417	14	0	0	14	0	0	0	1	#	#	#	#	#	#	#	#
418	14	2	0	4	8	0	0	3	#	#	#	#	#	#	#	#
419	14	9	0	1	2	1	1	5	#	#	#	#	#	#	Tspi-contracted	(14)IPR001214; SET domain|(5)IPR007728; Pre-SET domain|(5)IPR003606; Pre-SET zinc-binding sub-group|(2)IPR020683; Ankyrin repeat-containing domain|(1)IPR002110; Ankyrin repeat
420	14	2	3	3	3	1	2	6	#	#	Tpse-contracted	(6)IPR004108; Iron hydrogenase, large subunit, C-terminal|(6)IPR011012; Longin-like domain|(6)IPR006722; Trafficking protein particle complex subunit 2|(6)IPR009016; Iron hydrogenase|(2)IPR029033; Histidine phosphatase superfamily|(2)IPR000560; Histidine phosphatase superfamily, clade-2|(1)IPR003149; Iron hydrogenase, small subunit	Tspi-expanded	(6)IPR004108; Iron hydrogenase, large subunit, C-terminal|(6)IPR011012; Longin-like domain|(6)IPR006722; Trafficking protein particle complex subunit 2|(6)IPR009016; Iron hydrogenase|(2)IPR029033; Histidine phosphatase superfamily|(2)IPR000560; Histidine phosphatase superfamily, clade-2|(1)IPR003149; Iron hydrogenase, small subunit	#	#
421	14	3	1	3	3	1	3	6	#	#	#	#	#	#	#	#
422	14	1	2	2	7	1	1	6	#	#	#	#	Tspi-expanded	(14)IPR008532; Domain of unknown function DUF814|(9)IPR021846; Domain of unknown function DUF3441	#	#
423	14	1	0	2	11	0	0	3	#	#	#	#	#	#	#	#
424	14	0	0	1	13	0	0	2	#	#	#	#	#	#	#	#
425	14	1	2	4	1	2	4	6	#	#	#	#	#	#	#	#
426	14	2	1	4	4	1	2	6	#	#	#	#	#	#	#	#
427	14	2	2	2	4	2	2	6	#	#	#	#	#	#	#	#
428	14	2	3	2	3	2	2	6	#	#	Tpse-contracted	(8)IPR001163; LSM domain, eukaryotic/archaea-type|(8)IPR010920; LSM domain|(7)IPR001841; Zinc finger, RING-type|(7)IPR013083; Zinc finger, RING/FYVE/PHD-type	#	#	#	#
429	14	2	2	2	4	2	2	6	#	#	#	#	#	#	#	#
430	14	3	0	2	2	0	7	4	#	#	#	#	#	#	#	#
431	14	1	1	1	2	1	8	6	#	#	#	#	#	#	#	#
432	14	2	2	2	4	2	2	6	#	#	#	#	#	#	#	#
433	14	1	1	1	9	1	1	6	#	#	#	#	#	#	#	#
434	14	9	0	5	0	0	0	2	#	#	#	#	#	#	#	#
435	14	2	0	3	8	1	0	4	#	#	#	#	#	#	Tspi-contracted	(13)IPR001478; PDZ domain
436	14	2	2	3	3	2	2	6	#	#	#	#	#	#	#	#
437	14	3	1	1	3	1	5	6	#	#	#	#	#	#	#	#
438	14	1	4	1	5	2	1	6	#	#	Tpse-contracted	(8)IPR003877; SPRY domain|(8)IPR013333; Ryanodine receptor|(8)IPR009460; Ryanodine Receptor TM 4-6|(8)IPR000699; RIH (RyR and IP3R Homology) domain|(7)IPR013320; Concanavalin A-like lectin/glucanase domain|(7)IPR013662; RyR/IP3R Homology associated domain|(7)IPR003032; Ryanodine receptor Ryr|(6)IPR011992; EF-hand domain pair|(6)IPR016093; MIR motif|(6)IPR014821; Inositol 1,4,5-trisphosphate/ryano…	Tspi-expanded	(8)IPR003877; SPRY domain|(8)IPR013333; Ryanodine receptor|(8)IPR009460; Ryanodine Receptor TM 4-6|(8)IPR000699; RIH (RyR and IP3R Homology) domain|(7)IPR013320; Concanavalin A-like lectin/glucanase domain|(7)IPR013662; RyR/IP3R Homology associated domain|(7)IPR003032; Ryanodine receptor Ryr|(6)IPR011992; EF-hand domain pair|(6)IPR016093; MIR motif|(6)IPR014821; Inositol 1,4,5-trisphosphate/ryano…	#	#
439	14	2	3	2	4	1	2	6	#	#	Tpse-contracted	(7)IPR011009; Protein kinase-like domain|(7)IPR000719; Protein kinase domain|(6)IPR000237; GRIP|(5)IPR032023; GCC2, Rab binding domain|(5)IPR002290; Serine/threonine/dual specificity protein kinase, catalytic domain|(3)IPR029033; Histidine phosphatase superfamily|(3)IPR011989; Armadillo-like helical|(3)IPR016024; Armadillo-type fold|(3)IPR000560; Histidine phosphatase superfamily, clade-2	Tspi-expanded	(7)IPR011009; Protein kinase-like domain|(7)IPR000719; Protein kinase domain|(6)IPR000237; GRIP|(5)IPR032023; GCC2, Rab binding domain|(5)IPR002290; Serine/threonine/dual specificity protein kinase, catalytic domain|(3)IPR029033; Histidine phosphatase superfamily|(3)IPR011989; Armadillo-like helical|(3)IPR016024; Armadillo-type fold|(3)IPR000560; Histidine phosphatase superfamily, clade-2	#	#
440	14	2	2	2	4	2	2	6	#	#	#	#	#	#	#	#
441	14	2	3	2	3	2	2	6	#	#	Tpse-contracted	(8)IPR010226; NADH-quinone oxidoreductase, chain I|(8)IPR017896; 4Fe-4S ferredoxin-type, iron-sulphur binding domain|(7)IPR027417; P-loop containing nucleoside triphosphate hydrolase|(7)IPR003578; Small GTPase superfamily, Rho type|(7)IPR020849; Small GTPase superfamily, Ras type|(7)IPR003579; Small GTPase superfamily, Rab type|(7)IPR001806; Small GTPase superfamily|(7)IPR005225; Small GTP-bindin…	#	#	#	#
442	14	1	2	1	8	1	1	6	#	#	#	#	Tspi-expanded	(14)IPR006029; Neurotransmitter-gated ion-channel transmembrane domain|(14)IPR006202; Neurotransmitter-gated ion-channel ligand-binding domain|(14)IPR006028; Gamma-aminobutyric acid A receptor/Glycine receptor alpha|(13)IPR006201; Neurotransmitter-gated ion-channel|(5)IPR002289; Gamma-aminobutyric-acid A receptor, beta subunit	#	#
443	14	5	1	1	4	2	1	6	#	#	#	#	#	#	Tspi-contracted	(14)IPR011038; Calycin-like|(14)IPR000463; Cytosolic fatty-acid binding|(14)IPR012674; Calycin|(13)IPR000566; Lipocalin/cytosolic fatty-acid binding domain
444	14	1	4	1	4	2	2	6	#	#	Tpse-contracted	(12)IPR013548; Plexin, cytoplasmic RasGAP domain|(12)IPR008936; Rho GTPase activation protein|(11)IPR002165; Plexin repeat|(11)IPR001627; Sema domain|(11)IPR015943; WD40/YVTN repeat-like-containing domain|(11)IPR016201; Plexin-like fold|(10)IPR014756; Immunoglobulin E-set|(10)IPR013783; Immunoglobulin-like fold|(10)IPR002909; IPT domain	Tspi-expanded	(12)IPR013548; Plexin, cytoplasmic RasGAP domain|(12)IPR008936; Rho GTPase activation protein|(11)IPR002165; Plexin repeat|(11)IPR001627; Sema domain|(11)IPR015943; WD40/YVTN repeat-like-containing domain|(11)IPR016201; Plexin-like fold|(10)IPR014756; Immunoglobulin E-set|(10)IPR013783; Immunoglobulin-like fold|(10)IPR002909; IPT domain	#	#
445	14	1	1	1	9	1	1	6	#	#	#	#	#	#	#	#
446	14	1	1	1	9	1	1	6	#	#	#	#	#	#	#	#
447	14	4	1	1	7	1	0	5	#	#	#	#	#	#	#	#
448	14	1	0	1	0	0	12	3	#	#	#	#	#	#	#	#
449	14	14	0	0	0	0	0	1	#	#	#	#	#	#	#	#
450	14	14	0	0	0	0	0	1	#	#	#	#	#	#	#	#
451	14	14	0	0	0	0	0	1	#	#	#	#	#	#	#	#
452	14	4	1	0	2	1	6	5	#	#	#	#	#	#	#	#
453	14	9	0	0	5	0	0	2	#	#	#	#	#	#	#	#
454	14	14	0	0	0	0	0	1	#	#	#	#	#	#	#	#
455	14	0	14	0	0	0	0	1	#	#	Tpse-contracted	#	Tspi-expanded	#	#	#
456	14	0	14	0	0	0	0	1	#	#	Tpse-contracted	#	Tspi-expanded	#	#	#
457	14	0	14	0	0	0	0	1	#	#	Tpse-contracted	#	Tspi-expanded	#	#	#
458	14	0	14	0	0	0	0	1	#	#	Tpse-contracted	(5)IPR000477; Reverse transcriptase domain|(3)IPR015880; Zinc finger, C2H2-like|(1)IPR018289; MULE transposase domain	Tspi-expanded	(5)IPR000477; Reverse transcriptase domain|(3)IPR015880; Zinc finger, C2H2-like|(1)IPR018289; MULE transposase domain	#	#
459	14	0	13	0	0	1	0	2	#	#	Tpse-contracted	#	Tspi-expanded	#	#	#
460	14	0	0	0	14	0	0	1	#	#	#	#	#	#	#	#
461	14	0	0	0	14	0	0	1	#	#	#	#	#	#	#	#
462	14	0	0	0	14	0	0	1	#	#	#	#	#	#	#	#
463	14	0	0	0	14	0	0	1	#	#	#	#	#	#	#	#
464	14	0	0	0	14	0	0	1	#	#	#	#	#	#	#	#
465	14	0	0	0	0	14	0	1	Tpse-expanded	(14)IPR002198; Short-chain dehydrogenase/reductase SDR|(14)IPR016040; NAD(P)-binding domain|(11)IPR002347; Glucose/ribitol dehydrogenase	#	#	#	#	Tspi-contracted	(14)IPR002198; Short-chain dehydrogenase/reductase SDR|(14)IPR016040; NAD(P)-binding domain|(11)IPR002347; Glucose/ribitol dehydrogenase
466	14	0	0	0	0	14	0	1	Tpse-expanded	#	#	#	#	#	Tspi-contracted	#
467	14	0	0	0	0	14	0	1	Tpse-expanded	(14)IPR001694; NADH:ubiquinone oxidoreductase, subunit 1/F420H2 oxidoreductase subunit H	#	#	#	#	Tspi-contracted	(14)IPR001694; NADH:ubiquinone oxidoreductase, subunit 1/F420H2 oxidoreductase subunit H
468	14	0	0	0	0	14	0	1	Tpse-expanded	#	#	#	#	#	Tspi-contracted	#
469	14	0	0	0	0	14	0	1	Tpse-expanded	#	#	#	#	#	Tspi-contracted	#
470	13	0	0	3	10	0	0	2	#	#	#	#	#	#	#	#
471	13	0	0	13	0	0	0	1	#	#	#	#	#	#	#	#
472	13	11	0	2	0	0	0	2	#	#	#	#	#	#	#	#
473	13	2	1	2	4	2	2	6	#	#	#	#	#	#	Tspi-contracted	(7)IPR001353; Proteasome, subunit alpha/beta|(7)IPR008250; P-type ATPase, A domain|(7)IPR023299; P-type ATPase, cytoplasmic domain N|(7)IPR023214; HAD-like domain|(7)IPR029055; Nucleophile aminohydrolases, N-terminal|(7)IPR001757; P-type ATPase|(7)IPR023298; P-type ATPase, transmembrane domain|(6)IPR006068; Cation-transporting P-type ATPase, C-terminal|(6)IPR004014; Cation-transporting P-type ATP…
474	13	2	1	2	6	1	1	6	#	#	#	#	#	#	#	#
475	13	2	2	1	3	0	5	5	#	#	Tpse-contracted	(13)IPR029033; Histidine phosphatase superfamily|(13)IPR000560; Histidine phosphatase superfamily, clade-2|(1)IPR004364; Aminoacyl-tRNA synthetase, class II (D/K/N)	Tspi-expanded	(13)IPR029033; Histidine phosphatase superfamily|(13)IPR000560; Histidine phosphatase superfamily, clade-2|(1)IPR004364; Aminoacyl-tRNA synthetase, class II (D/K/N)	#	#
476	13	1	1	1	6	1	3	6	#	#	#	#	#	#	#	#
477	13	3	3	2	3	1	1	6	#	#	Tpse-contracted	(8)IPR005821; Ion transport domain|(4)IPR020683; Ankyrin repeat-containing domain|(1)IPR032415; TRPM, tetramerisation domain	Tspi-expanded	(8)IPR005821; Ion transport domain|(4)IPR020683; Ankyrin repeat-containing domain|(1)IPR032415; TRPM, tetramerisation domain	#	#
478	13	6	0	1	5	0	1	4	#	#	#	#	#	#	#	#
479	13	2	2	2	2	3	2	6	Tpse-expanded	(13)IPR002554; Protein phosphatase 2A, regulatory B subunit, B56|(13)IPR016024; Armadillo-type fold|(1)IPR011989; Armadillo-like helical	#	#	#	#	#	#
480	13	3	2	3	4	1	0	5	#	#	#	#	Tspi-expanded	(13)IPR019791; Haem peroxidase, animal|(13)IPR010255; Haem peroxidase|(8)IPR003582; ShKT domain	#	#
481	13	2	1	2	4	2	2	6	#	#	#	#	#	#	Tspi-contracted	(8)IPR023674; Ribosomal protein L1-like|(8)IPR016095; Ribosomal protein L1, 3-layer alpha/beta-sandwich|(8)IPR016094; Ribosomal protein L1, 2-layer alpha/beta-sandwich|(8)IPR028364; Ribosomal protein L1/ribosomal biogenesis protein|(8)IPR000594; THIF-type NAD/FAD binding fold|(5)IPR002143; Ribosomal protein L1|(3)IPR030667; NEDD8-activating enzyme E1 regulatory subunit APP-BP1
482	13	8	1	1	1	1	1	6	#	#	#	#	#	#	#	#
483	13	2	3	2	3	1	2	6	#	#	Tpse-contracted	(8)IPR017853; Glycoside hydrolase superfamily|(8)IPR013781; Glycoside hydrolase, catalytic domain|(6)IPR006102; Glycoside hydrolase, family 2, immunoglobulin-like beta-sandwich|(6)IPR013812; Glycoside hydrolase, family 2/20, immunoglobulin-like beta-sandwich domain|(5)IPR016197; Chromo domain-like|(5)IPR025995; RNA binding activity-knot of a chromodomain|(5)IPR008979; Galactose-binding domain-lik…	Tspi-expanded	(8)IPR017853; Glycoside hydrolase superfamily|(8)IPR013781; Glycoside hydrolase, catalytic domain|(6)IPR006102; Glycoside hydrolase, family 2, immunoglobulin-like beta-sandwich|(6)IPR013812; Glycoside hydrolase, family 2/20, immunoglobulin-like beta-sandwich domain|(5)IPR016197; Chromo domain-like|(5)IPR025995; RNA binding activity-knot of a chromodomain|(5)IPR008979; Galactose-binding domain-lik…	#	#
484	13	2	2	2	3	2	2	6	#	#	#	#	#	#	#	#
485	13	4	0	2	7	0	0	3	#	#	#	#	#	#	#	#
486	13	8	1	2	1	1	0	5	#	#	#	#	#	#	#	#
487	13	2	2	2	3	3	1	6	Tpse-expanded	(12)IPR011991; Winged helix-turn-helix DNA-binding domain|(12)IPR000418; Ets domain|(1)IPR003118; Pointed domain|(1)IPR013761; Sterile alpha motif/pointed domain	#	#	#	#	#	#
488	13	1	2	1	7	1	1	6	#	#	#	#	Tspi-expanded	(13)IPR002884; Proprotein convertase, P|(13)IPR008979; Galactose-binding domain-like|(13)IPR000209; Peptidase S8/S53 domain|(11)IPR009020; Proteinase inhibitor, propeptide|(11)IPR015500; Peptidase S8, subtilisin-related	#	#
489	13	8	0	3	2	0	0	3	#	#	#	#	#	#	#	#
490	13	2	2	3	3	1	2	6	#	#	#	#	Tspi-expanded	(13)IPR001132; SMAD domain, Dwarfin-type|(13)IPR008984; SMAD/FHA domain|(13)IPR017855; SMAD domain-like|(13)IPR013019; MAD homology, MH1|(13)IPR003619; MAD homology 1, Dwarfin-type	#	#
491	13	2	4	2	2	1	2	6	#	#	Tpse-contracted	(7)IPR000198; Rho GTPase-activating protein domain|(7)IPR029787; Nucleotide cyclase|(7)IPR001054; Adenylyl cyclase class-3/4/guanylyl cyclase|(7)IPR008936; Rho GTPase activation protein|(4)IPR011993; Pleckstrin-homology domain (PH domain)/Phosphotyrosine-binding domain (PTB)|(2)IPR001849; Pleckstrin homology domain|(1)IPR029071; Ubiquitin-related domain|(1)IPR010678; Digestive organ expansion fac…	Tspi-expanded	(7)IPR000198; Rho GTPase-activating protein domain|(7)IPR029787; Nucleotide cyclase|(7)IPR001054; Adenylyl cyclase class-3/4/guanylyl cyclase|(7)IPR008936; Rho GTPase activation protein|(4)IPR011993; Pleckstrin-homology domain (PH domain)/Phosphotyrosine-binding domain (PTB)|(2)IPR001849; Pleckstrin homology domain|(1)IPR029071; Ubiquitin-related domain|(1)IPR010678; Digestive organ expansion fac…	#	#
492	13	1	2	2	1	4	3	6	Tpse-expanded	(13)IPR000626; Ubiquitin domain|(13)IPR019956; Ubiquitin|(13)IPR029071; Ubiquitin-related domain	#	#	#	#	Tspi-contracted	(13)IPR019956; Ubiquitin|(13)IPR029071; Ubiquitin-related domain|(13)IPR000626; Ubiquitin domain
493	13	2	1	1	5	1	3	6	#	#	#	#	#	#	#	#
494	13	1	4	1	5	1	1	6	#	#	Tpse-contracted	(10)IPR027417; P-loop containing nucleoside triphosphate hydrolase|(10)IPR011704; ATPase, dynein-related, AAA domain|(7)IPR002035; von Willebrand factor, type A|(6)IPR003593; AAA+ ATPase domain	Tspi-expanded	(10)IPR027417; P-loop containing nucleoside triphosphate hydrolase|(10)IPR011704; ATPase, dynein-related, AAA domain|(7)IPR002035; von Willebrand factor, type A|(6)IPR003593; AAA+ ATPase domain	#	#
495	13	4	0	3	6	0	0	3	#	#	#	#	#	#	#	#
496	13	6	0	1	2	0	4	4	#	#	#	#	#	#	#	#
497	13	2	1	3	3	1	3	6	#	#	#	#	#	#	#	#
498	13	2	1	2	3	2	3	6	#	#	#	#	#	#	Tspi-contracted	(7)IPR002130; Cyclophilin-type peptidyl-prolyl cis-trans isomerase domain|(7)IPR029000; Cyclophilin-like domain|(7)IPR003923; Transcription initiation factor TFIID, 23-30kDa subunit|(5)IPR024936; Cyclophilin-type peptidyl-prolyl cis-trans isomerase
499	13	1	1	1	9	1	0	5	#	#	#	#	#	#	#	#
500	13	1	2	1	6	1	2	6	#	#	#	#	Tspi-expanded	(11)IPR006622; Iron sulphur-containing domain, CDGSH-type, subfamily|(11)IPR018967; Iron sulphur-containing domain, CDGSH-type|(2)IPR005322; Peptidase C69, dipeptidase A	#	#
501	13	3	0	1	7	1	1	5	#	#	#	#	#	#	Tspi-contracted	(9)IPR000436; Sushi/SCR/CCP domain|(7)IPR029020; Ammonium/urea transporter|(7)IPR024041; Ammonium transporter AmtB-like domain|(5)IPR001905; Ammonium transporter|(2)IPR008197; WAP-type 'four-disulfide core' domain|(1)IPR013783; Immunoglobulin-like fold|(1)IPR007110; Immunoglobulin-like domain
502	13	1	0	2	10	0	0	3	#	#	#	#	#	#	#	#
503	13	1	4	1	5	1	1	6	#	#	Tpse-contracted	(10)IPR003102; Coactivator CBP, pKID|(8)IPR004827; Basic-leucine zipper domain|(5)IPR001630; cAMP response element binding (CREB) protein	Tspi-expanded	(10)IPR003102; Coactivator CBP, pKID|(8)IPR004827; Basic-leucine zipper domain|(5)IPR001630; cAMP response element binding (CREB) protein	#	#
504	13	2	1	2	3	4	1	6	Tpse-expanded	(8)IPR001269; tRNA-dihydrouridine synthase|(8)IPR014720; Double-stranded RNA-binding domain|(8)IPR013785; Aldolase-type TIM barrel|(6)IPR006603; PQ-loop repeat	#	#	#	#	Tspi-contracted	(8)IPR001269; tRNA-dihydrouridine synthase|(8)IPR014720; Double-stranded RNA-binding domain|(8)IPR013785; Aldolase-type TIM barrel|(6)IPR006603; PQ-loop repeat
505	13	2	1	2	2	1	5	6	#	#	#	#	#	#	#	#
506	13	5	0	2	6	0	0	3	#	#	#	#	#	#	#	#
507	13	13	0	0	0	0	0	1	#	#	#	#	#	#	#	#
508	13	13	0	0	0	0	0	1	#	#	#	#	#	#	#	#
509	13	13	0	0	0	0	0	1	#	#	#	#	#	#	#	#
510	13	12	0	0	1	0	0	2	#	#	#	#	#	#	#	#
511	13	11	0	0	1	0	1	3	#	#	#	#	#	#	#	#
512	13	13	0	0	0	0	0	1	#	#	#	#	#	#	#	#
513	13	13	0	0	0	0	0	1	#	#	#	#	#	#	#	#
514	13	1	0	0	1	0	11	3	#	#	#	#	#	#	#	#
515	13	13	0	0	0	0	0	1	#	#	#	#	#	#	#	#
516	13	4	0	0	4	0	5	3	#	#	#	#	#	#	#	#
517	13	0	13	0	0	0	0	1	#	#	Tpse-contracted	#	Tspi-expanded	#	#	#
518	13	0	13	0	0	0	0	1	#	#	Tpse-contracted	#	Tspi-expanded	#	#	#
519	13	0	10	0	0	3	0	2	#	#	Tpse-contracted	#	Tspi-expanded	#	#	#
520	13	0	13	0	0	0	0	1	#	#	Tpse-contracted	#	Tspi-expanded	#	#	#
521	13	0	13	0	0	0	0	1	#	#	Tpse-contracted	#	Tspi-expanded	#	#	#
522	13	0	10	0	0	3	0	2	#	#	Tpse-contracted	#	Tspi-expanded	#	#	#
523	13	0	13	0	0	0	0	1	#	#	Tpse-contracted	#	Tspi-expanded	#	#	#
524	13	0	11	0	0	2	0	2	#	#	Tpse-contracted	#	Tspi-expanded	#	#	#
525	13	0	9	0	0	4	0	2	#	#	Tpse-contracted	(13)IPR009003; Peptidase S1, PA clan	Tspi-expanded	(13)IPR009003; Peptidase S1, PA clan	#	#
526	13	0	1	0	0	12	0	2	Tpse-expanded	(13)IPR006811; RNA polymerase II subunit A	#	#	#	#	Tspi-contracted	(13)IPR006811; RNA polymerase II subunit A
527	13	0	0	0	0	0	13	1	#	#	#	#	#	#	#	#
528	13	0	0	0	0	0	13	1	#	#	#	#	#	#	#	#
529	13	0	0	0	0	0	13	1	#	#	#	#	#	#	#	#
530	13	0	0	0	0	0	13	1	#	#	#	#	#	#	#	#
531	13	0	0	0	0	0	13	1	#	#	#	#	#	#	#	#
532	13	0	0	0	0	0	13	1	#	#	#	#	#	#	#	#
533	13	0	0	0	0	0	13	1	#	#	#	#	#	#	#	#
534	13	0	0	0	12	1	0	2	#	#	#	#	#	#	Tspi-contracted	(6)IPR018289; MULE transposase domain|(5)IPR007588; Zinc finger, FLYWCH-type|(1)IPR029071; Ubiquitin-related domain
535	13	0	0	0	13	0	0	1	#	#	#	#	#	#	#	#
536	13	0	0	0	13	0	0	1	#	#	#	#	#	#	#	#
537	13	0	0	0	13	0	0	1	#	#	#	#	#	#	#	#
538	13	0	0	0	13	0	0	1	#	#	#	#	#	#	#	#
539	13	0	0	0	13	0	0	1	#	#	#	#	#	#	#	#
540	13	0	0	0	0	13	0	1	Tpse-expanded	#	#	#	#	#	Tspi-contracted	#
541	13	0	0	0	0	13	0	1	Tpse-expanded	#	#	#	#	#	Tspi-contracted	#
542	13	0	0	0	0	13	0	1	Tpse-expanded	#	#	#	#	#	Tspi-contracted	#
543	12	1	0	9	1	0	1	4	#	#	#	#	#	#	#	#
544	12	1	4	4	0	3	0	4	#	#	Tpse-contracted	#	#	#	#	#
545	12	0	0	12	0	0	0	1	#	#	#	#	#	#	#	#
546	12	4	0	2	4	0	2	4	#	#	#	#	#	#	#	#
547	12	1	0	2	6	1	2	5	#	#	#	#	#	#	Tspi-contracted	(7)IPR029058; Alpha/Beta hydrolase fold|(7)IPR003140; Phospholipase/carboxylesterase/thioesterase|(5)IPR029444; Integrator complex subunit 5, C-terminal|(2)IPR029445; Integrator complex subunit 5, N-terminal
548	12	8	0	1	3	0	0	3	#	#	#	#	#	#	#	#
549	12	1	1	2	5	1	2	6	#	#	#	#	#	#	#	#
550	12	2	2	3	2	1	2	6	#	#	#	#	Tspi-expanded	(7)IPR008564; Protein of unknown function DUF846, eukaryotic|(5)IPR013633; siRNA-mediated silencing protein NRDE-2|(1)IPR011990; Tetratricopeptide-like helical domain	#	#
551	12	2	1	3	4	1	1	6	#	#	#	#	#	#	#	#
552	12	3	2	3	1	1	2	6	#	#	#	#	Tspi-expanded	(8)IPR000330; SNF2-related, N-terminal domain|(8)IPR027417; P-loop containing nucleoside triphosphate hydrolase|(8)IPR014001; Helicase superfamily 1/2, ATP-binding domain|(7)IPR001650; Helicase, C-terminal|(4)IPR012913; Glucosidase II beta subunit-like|(3)IPR009011; Mannose-6-phosphate receptor binding domain	#	#
553	12	2	2	3	1	2	2	6	#	#	#	#	#	#	#	#
554	12	1	1	3	6	1	0	5	#	#	#	#	#	#	#	#
555	12	2	1	2	4	1	2	6	#	#	#	#	#	#	#	#
556	12	3	2	2	1	2	2	6	#	#	#	#	#	#	#	#
557	12	2	2	2	4	1	1	6	#	#	#	#	Tspi-expanded	(9)IPR000608; Ubiquitin-conjugating enzyme E2|(9)IPR016135; Ubiquitin-conjugating enzyme/RWD-like|(5)IPR009060; UBA-like|(4)IPR001841; Zinc finger, RING-type|(4)IPR013083; Zinc finger, RING/FYVE/PHD-type|(3)IPR015940; Ubiquitin-associated domain	#	#
558	12	2	1	1	4	1	3	6	#	#	#	#	#	#	#	#
559	12	2	2	2	2	2	2	6	#	#	#	#	#	#	#	#
560	12	2	1	2	4	1	2	6	#	#	#	#	#	#	#	#
561	12	3	1	2	2	3	1	6	Tpse-expanded	(8)IPR001296; Glycosyl transferase, family 1|(8)IPR016040; NAD(P)-binding domain|(6)IPR002347; Glucose/ribitol dehydrogenase|(6)IPR002198; Short-chain dehydrogenase/reductase SDR|(4)IPR028098; Glycosyltransferase subfamily 4-like, N-terminal domain	#	#	#	#	Tspi-contracted	(8)IPR001296; Glycosyl transferase, family 1|(8)IPR016040; NAD(P)-binding domain|(6)IPR002198; Short-chain dehydrogenase/reductase SDR|(6)IPR002347; Glucose/ribitol dehydrogenase|(4)IPR028098; Glycosyltransferase subfamily 4-like, N-terminal domain
562	12	2	1	2	3	2	2	6	#	#	#	#	#	#	Tspi-contracted	(7)IPR004353; Vacuolar fusion protein MON1|(6)IPR011990; Tetratricopeptide-like helical domain|(5)IPR019440; Cohesin loading factor|(1)IPR019734; Tetratricopeptide repeat
563	12	1	2	1	5	2	1	6	#	#	#	#	#	#	#	#
564	12	2	4	1	0	4	1	5	#	#	#	#	#	#	#	#
565	12	1	4	1	4	1	1	6	#	#	Tpse-contracted	(9)IPR013783; Immunoglobulin-like fold|(9)IPR003961; Fibronectin type III	Tspi-expanded	(9)IPR013783; Immunoglobulin-like fold|(9)IPR003961; Fibronectin type III	#	#
566	12	1	1	1	7	1	1	6	#	#	#	#	#	#	#	#
567	12	2	2	2	2	1	3	6	#	#	#	#	Tspi-expanded	(11)IPR016035; Acyl transferase/acyl hydrolase/lysophospholipase|(11)IPR014030; Beta-ketoacyl synthase, N-terminal|(11)IPR001227; Acyl transferase domain|(11)IPR020807; Polyketide synthase, dehydratase domain|(11)IPR016039; Thiolase-like|(11)IPR014031; Beta-ketoacyl synthase, C-terminal|(11)IPR009081; Acyl carrier protein-like|(11)IPR020841; Polyketide synthase, beta-ketoacyl synthase domain|(11)…	#	#
568	12	1	1	2	7	1	0	5	#	#	#	#	#	#	#	#
569	12	0	0	1	11	0	0	2	#	#	#	#	#	#	#	#
570	12	2	1	2	4	1	2	6	#	#	#	#	#	#	#	#
571	12	4	1	3	3	1	0	5	#	#	#	#	#	#	#	#
572	12	2	2	2	3	1	2	6	#	#	#	#	Tspi-expanded	(7)IPR000157; Toll/interleukin-1 receptor homology (TIR) domain|(7)IPR013761; Sterile alpha motif/pointed domain|(7)IPR001660; Sterile alpha motif domain|(7)IPR011989; Armadillo-like helical|(7)IPR016024; Armadillo-type fold|(6)IPR009057; Homeodomain-like|(6)IPR020479; Homeodomain, metazoa|(6)IPR001356; Homeobox domain|(3)IPR000047; Helix-turn-helix motif	#	#
573	12	3	2	1	2	3	1	6	Tpse-expanded	(12)IPR003131; Potassium channel tetramerisation-type BTB domain|(12)IPR011333; POZ domain|(12)IPR027359; Voltage-dependent channel, four helix bundle domain|(12)IPR028325; Voltage-gated potassium channel|(12)IPR005821; Ion transport domain|(12)IPR003974; Potassium channel, voltage dependent, Kv3|(11)IPR003968; Potassium channel, voltage dependent, Kv|(10)IPR000210; BTB/POZ domain|(1)IPR001529; D…	#	#	#	#	#	#
574	12	2	2	1	2	1	4	6	#	#	#	#	Tspi-expanded	(11)IPR013766; Thioredoxin domain|(11)IPR012336; Thioredoxin-like fold|(9)IPR017905; ERV/ALR sulfhydryl oxidase domain	#	#
575	12	3	1	1	3	1	3	6	#	#	#	#	#	#	#	#
576	12	5	1	1	2	1	2	6	#	#	#	#	#	#	#	#
577	12	2	1	2	4	2	1	6	#	#	#	#	#	#	Tspi-contracted	(7)IPR000315; B-box-type zinc finger|(5)IPR001841; Zinc finger, RING-type|(5)IPR013083; Zinc finger, RING/FYVE/PHD-type|(3)IPR022782; Actin interacting protein 3, C-terminal|(1)IPR015866; Serine-tRNA synthetase, type1, N-terminal|(1)IPR002317; Serine-tRNA ligase, type1|(1)IPR010978; tRNA-binding arm
578	12	1	1	2	2	1	5	6	#	#	#	#	#	#	#	#
579	12	2	3	2	3	1	1	6	#	#	Tpse-contracted	(9)IPR002877; Ribosomal RNA methyltransferase FtsJ domain|(9)IPR029063; S-adenosyl-L-methionine-dependent methyltransferase|(3)IPR000467; G-patch domain	Tspi-expanded	(9)IPR002877; Ribosomal RNA methyltransferase FtsJ domain|(9)IPR029063; S-adenosyl-L-methionine-dependent methyltransferase|(3)IPR000467; G-patch domain	#	#
580	12	6	0	2	4	0	0	3	#	#	#	#	#	#	#	#
581	12	2	1	2	3	2	2	6	#	#	#	#	#	#	Tspi-contracted	(8)IPR012295; Beta2-adaptin/TBP, C-terminal domain|(8)IPR000814; TATA-box binding protein|(5)IPR001683; Phox homologous domain|(2)IPR007330; MIT|(2)IPR011009; Protein kinase-like domain|(2)IPR002290; Serine/threonine/dual specificity protein kinase, catalytic domain|(2)IPR000719; Protein kinase domain
582	12	1	1	1	3	2	4	6	#	#	#	#	#	#	Tspi-contracted	(12)IPR002129; Pyridoxal phosphate-dependent decarboxylase|(12)IPR010977; Aromatic-L-amino-acid decarboxylase|(12)IPR015422; Pyridoxal phosphate-dependent transferase, major region, subdomain 2|(12)IPR015424; Pyridoxal phosphate-dependent transferase|(12)IPR015421; Pyridoxal phosphate-dependent transferase, major region, subdomain 1|(2)IPR008677; MRVI1
583	12	2	6	1	1	2	0	5	#	#	Tpse-contracted	(10)IPR001881; EGF-like calcium-binding domain|(10)IPR000742; EGF-like domain|(9)IPR002035; von Willebrand factor, type A|(8)IPR023413; Green fluorescent protein-like|(8)IPR000082; SEA domain|(8)IPR009030; Insulin-like growth factor binding protein, N-terminal|(2)IPR002172; Low-density lipoprotein (LDL) receptor class A repeat|(2)IPR024731; EGF domain|(2)IPR029021; Protein-tyrosine phosphatase-li…	Tspi-expanded	(10)IPR001881; EGF-like calcium-binding domain|(10)IPR000742; EGF-like domain|(9)IPR002035; von Willebrand factor, type A|(8)IPR023413; Green fluorescent protein-like|(8)IPR000082; SEA domain|(8)IPR009030; Insulin-like growth factor binding protein, N-terminal|(2)IPR002172; Low-density lipoprotein (LDL) receptor class A repeat|(2)IPR024731; EGF domain|(2)IPR029021; Protein-tyrosine phosphatase-li…	#	#
584	12	3	0	1	8	0	0	3	#	#	#	#	#	#	#	#
585	12	4	0	2	3	1	2	5	#	#	#	#	#	#	Tspi-contracted	(12)IPR020829; Glyceraldehyde 3-phosphate dehydrogenase, catalytic domain|(10)IPR020831; Glyceraldehyde/Erythrose phosphate dehydrogenase family|(10)IPR020828; Glyceraldehyde 3-phosphate dehydrogenase, NAD(P) binding domain|(10)IPR006424; Glyceraldehyde-3-phosphate dehydrogenase, type I|(10)IPR016040; NAD(P)-binding domain
586	12	3	2	1	2	2	2	6	#	#	#	#	#	#	#	#
587	12	7	0	3	1	1	0	4	#	#	#	#	#	#	Tspi-contracted	(12)IPR016181; Acyl-CoA N-acyltransferase|(3)IPR000182; GNAT domain
588	12	2	1	2	3	1	3	6	#	#	#	#	#	#	#	#
589	12	4	2	1	2	2	1	6	#	#	#	#	#	#	#	#
590	12	3	0	1	8	0	0	3	#	#	#	#	#	#	#	#
591	12	1	2	1	5	2	1	6	#	#	#	#	#	#	#	#
592	12	4	1	1	3	1	2	6	#	#	#	#	#	#	#	#
593	12	2	2	2	2	2	2	6	#	#	#	#	#	#	#	#
594	12	2	2	2	2	2	2	6	#	#	#	#	#	#	#	#
595	12	1	1	1	7	1	1	6	#	#	#	#	#	#	#	#
596	12	2	3	2	3	1	1	6	#	#	Tpse-contracted	(8)IPR020058; Glutamyl/glutaminyl-tRNA synthetase, class Ib, catalytic domain|(8)IPR002314; Aminoacyl-tRNA synthetase, class II (G/ P/ S/T)|(8)IPR011035; Ribosomal protein L25/Gln-tRNA synthetase, anti-codon-binding domain|(8)IPR004154; Anticodon-binding|(8)IPR004499; Proline-tRNA ligase, class IIa, archaeal-type|(8)IPR020059; Glutamyl/glutaminyl-tRNA synthetase, class Ib, anti-codon binding doma…	Tspi-expanded	(8)IPR020058; Glutamyl/glutaminyl-tRNA synthetase, class Ib, catalytic domain|(8)IPR002314; Aminoacyl-tRNA synthetase, class II (G/ P/ S/T)|(8)IPR011035; Ribosomal protein L25/Gln-tRNA synthetase, anti-codon-binding domain|(8)IPR004154; Anticodon-binding|(8)IPR004499; Proline-tRNA ligase, class IIa, archaeal-type|(8)IPR020059; Glutamyl/glutaminyl-tRNA synthetase, class Ib, anti-codon binding doma…	#	#
597	12	1	1	1	8	1	0	5	#	#	#	#	#	#	#	#
598	12	2	1	2	1	1	5	6	#	#	#	#	#	#	#	#
599	12	2	2	2	3	2	1	6	#	#	#	#	#	#	#	#
600	12	1	1	1	7	1	1	6	#	#	#	#	#	#	#	#
601	12	1	3	1	5	1	1	6	#	#	Tpse-contracted	(10)IPR001781; Zinc finger, LIM-type	Tspi-expanded	(10)IPR001781; Zinc finger, LIM-type	#	#
602	12	2	1	2	2	2	3	6	#	#	#	#	#	#	Tspi-contracted	(8)IPR001452; SH3 domain|(5)IPR013625; Tensin phosphotyrosine-binding domain|(5)IPR003812; Fido domain|(4)IPR011990; Tetratricopeptide-like helical domain|(2)IPR011511; Variant SH3 domain|(2)IPR006020; PTB/PI domain|(1)IPR004241; Autophagy protein Atg8 ubiquitin-like|(1)IPR013761; Sterile alpha motif/pointed domain|(1)IPR029071; Ubiquitin-related domain
603	12	1	5	2	2	1	1	6	#	#	Tpse-contracted	(12)IPR001298; Filamin/ABP280 repeat|(12)IPR014756; Immunoglobulin E-set|(12)IPR017868; Filamin/ABP280 repeat-like|(12)IPR013783; Immunoglobulin-like fold|(9)IPR001715; Calponin homology domain	Tspi-expanded	(12)IPR001298; Filamin/ABP280 repeat|(12)IPR014756; Immunoglobulin E-set|(12)IPR017868; Filamin/ABP280 repeat-like|(12)IPR013783; Immunoglobulin-like fold|(9)IPR001715; Calponin homology domain	#	#
604	12	2	3	3	1	2	1	6	#	#	Tpse-contracted	(12)IPR000023; Phosphofructokinase domain|(12)IPR022953; ATP-dependent 6-phosphofructokinase|(11)IPR009161; ATP-dependent 6-phosphofructokinase, eukaryotic-type	#	#	#	#
605	12	2	1	2	4	1	2	6	#	#	#	#	#	#	#	#
606	12	5	1	1	4	1	0	5	#	#	#	#	#	#	#	#
607	12	3	1	1	6	1	0	5	#	#	#	#	#	#	#	#
608	12	2	1	1	1	6	1	6	Tpse-expanded	(12)IPR001370; BIR repeat	#	#	#	#	Tspi-contracted	(12)IPR001370; BIR repeat
609	12	12	0	0	0	0	0	1	#	#	#	#	#	#	#	#
610	12	12	0	0	0	0	0	1	#	#	#	#	#	#	#	#
611	12	1	7	0	0	3	1	4	#	#	Tpse-contracted	(11)IPR005533; AMOP domain|(9)IPR001846; von Willebrand factor, type D domain|(7)IPR000436; Sushi/SCR/CCP domain|(7)IPR003886; NIDO domain|(4)IPR014756; Immunoglobulin E-set|(2)IPR008501; THO complex subunit 7/Mft1|(2)IPR002909; IPT domain|(1)IPR001254; Serine proteases, trypsin domain|(1)IPR013783; Immunoglobulin-like fold|(1)IPR009003; Peptidase S1, PA clan	Tspi-expanded	(11)IPR005533; AMOP domain|(9)IPR001846; von Willebrand factor, type D domain|(7)IPR000436; Sushi/SCR/CCP domain|(7)IPR003886; NIDO domain|(4)IPR014756; Immunoglobulin E-set|(2)IPR008501; THO complex subunit 7/Mft1|(2)IPR002909; IPT domain|(1)IPR001254; Serine proteases, trypsin domain|(1)IPR013783; Immunoglobulin-like fold|(1)IPR009003; Peptidase S1, PA clan	#	#
612	12	7	0	0	4	0	1	3	#	#	#	#	#	#	#	#
613	12	12	0	0	0	0	0	1	#	#	#	#	#	#	#	#
614	12	12	0	0	0	0	0	1	#	#	#	#	#	#	#	#
615	12	12	0	0	0	0	0	1	#	#	#	#	#	#	#	#
616	12	12	0	0	0	0	0	1	#	#	#	#	#	#	#	#
617	12	12	0	0	0	0	0	1	#	#	#	#	#	#	#	#
618	12	10	0	0	2	0	0	2	#	#	#	#	#	#	#	#
619	12	12	0	0	0	0	0	1	#	#	#	#	#	#	#	#
620	12	12	0	0	0	0	0	1	#	#	#	#	#	#	#	#
621	12	12	0	0	0	0	0	1	#	#	#	#	#	#	#	#
622	12	1	0	0	0	0	11	2	#	#	#	#	#	#	#	#
623	12	1	5	0	0	6	0	3	Tpse-expanded	(12)IPR029033; Histidine phosphatase superfamily|(12)IPR013078; Histidine phosphatase superfamily, clade-1	#	#	#	#	#	#
624	12	0	12	0	0	0	0	1	#	#	Tpse-contracted	(12)IPR002119; Histone H2A|(12)IPR009072; Histone-fold|(12)IPR007125; Histone H2A/H2B/H3|(11)IPR032454; Histone H2A, C-terminal domain	Tspi-expanded	(12)IPR002119; Histone H2A|(12)IPR009072; Histone-fold|(12)IPR007125; Histone H2A/H2B/H3|(11)IPR032454; Histone H2A, C-terminal domain	#	#
625	12	0	1	0	11	0	0	2	#	#	#	#	Tspi-expanded	(12)IPR005312; Protein of unknown function DUF1759	#	#
626	12	0	12	0	0	0	0	1	#	#	Tpse-contracted	#	Tspi-expanded	#	#	#
627	12	0	12	0	0	0	0	1	#	#	Tpse-contracted	#	Tspi-expanded	#	#	#
628	12	0	12	0	0	0	0	1	#	#	Tpse-contracted	#	Tspi-expanded	#	#	#
629	12	0	1	0	0	11	0	2	Tpse-expanded	#	#	#	#	#	Tspi-contracted	#
630	12	0	1	0	0	11	0	2	Tpse-expanded	#	#	#	#	#	Tspi-contracted	#
631	12	0	0	0	0	0	12	1	#	#	#	#	#	#	#	#
632	12	0	0	0	0	0	12	1	#	#	#	#	#	#	#	#
633	12	0	0	0	0	0	12	1	#	#	#	#	#	#	#	#
634	12	0	0	0	0	0	12	1	#	#	#	#	#	#	#	#
635	12	0	0	0	0	0	12	1	#	#	#	#	#	#	#	#
636	12	0	0	0	0	0	12	1	#	#	#	#	#	#	#	#
637	12	0	0	0	0	0	12	1	#	#	#	#	#	#	#	#
638	12	0	0	0	0	0	12	1	#	#	#	#	#	#	#	#
639	12	0	0	0	11	0	1	2	#	#	#	#	#	#	#	#
640	12	0	0	0	12	0	0	1	#	#	#	#	#	#	#	#
641	12	0	0	0	12	0	0	1	#	#	#	#	#	#	#	#
642	12	0	0	0	12	0	0	1	#	#	#	#	#	#	#	#
643	12	0	0	0	12	0	0	1	#	#	#	#	#	#	#	#
644	12	0	0	0	12	0	0	1	#	#	#	#	#	#	#	#
645	12	0	0	0	12	0	0	1	#	#	#	#	#	#	#	#
646	12	0	0	0	12	0	0	1	#	#	#	#	#	#	#	#
647	12	0	0	0	12	0	0	1	#	#	#	#	#	#	#	#
648	12	0	0	0	12	0	0	1	#	#	#	#	#	#	#	#
649	12	0	0	0	0	12	0	1	Tpse-expanded	#	#	#	#	#	Tspi-contracted	#
650	11	2	1	2	3	2	1	6	#	#	#	#	#	#	Tspi-contracted	(11)IPR015793; Pyruvate kinase, barrel|(11)IPR015795; Pyruvate kinase, C-terminal|(11)IPR011037; Pyruvate kinase-like, insert domain|(11)IPR001697; Pyruvate kinase|(11)IPR015794; Pyruvate kinase, alpha/beta|(11)IPR015813; Pyruvate/Phosphoenolpyruvate kinase-like domain|(11)IPR015806; Pyruvate kinase, beta-barrel insert domain
651	11	1	0	3	4	0	3	4	#	#	#	#	#	#	#	#
652	11	2	2	2	2	2	1	6	#	#	#	#	#	#	#	#
653	11	2	1	2	3	1	2	6	#	#	#	#	#	#	#	#
654	11	2	1	2	4	1	1	6	#	#	#	#	#	#	#	#
655	11	5	0	4	2	0	0	3	#	#	#	#	#	#	#	#
656	11	1	0	10	0	0	0	2	#	#	#	#	#	#	#	#
657	11	5	0	2	0	0	4	3	#	#	#	#	#	#	#	#
658	11	1	2	2	4	1	1	6	#	#	#	#	Tspi-expanded	(8)IPR019349; Ribosomal protein S24/S35, mitochondrial, conserved domain|(2)IPR029071; Ubiquitin-related domain|(2)IPR000626; Ubiquitin domain|(1)IPR029021; Protein-tyrosine phosphatase-like|(1)IPR010569; Myotubularin-like phosphatase domain	#	#
659	11	1	3	3	2	1	1	6	#	#	Tpse-contracted	(7)IPR013320; Concanavalin A-like lectin/glucanase domain|(7)IPR031570; Domain of unknown function DUF4704|(5)IPR001680; WD40 repeat|(5)IPR017986; WD40-repeat-containing domain|(5)IPR015943; WD40/YVTN repeat-like-containing domain|(5)IPR016024; Armadillo-type fold|(5)IPR000409; BEACH domain|(4)IPR010508; Domain of unknown function DUF1088|(4)IPR023362; PH-BEACH domain|(1)IPR011989; Armadillo-like…	Tspi-expanded	(7)IPR013320; Concanavalin A-like lectin/glucanase domain|(7)IPR031570; Domain of unknown function DUF4704|(5)IPR001680; WD40 repeat|(5)IPR017986; WD40-repeat-containing domain|(5)IPR015943; WD40/YVTN repeat-like-containing domain|(5)IPR016024; Armadillo-type fold|(5)IPR000409; BEACH domain|(4)IPR010508; Domain of unknown function DUF1088|(4)IPR023362; PH-BEACH domain|(1)IPR011989; Armadillo-like…	#	#
660	11	2	2	3	2	1	1	6	#	#	#	#	Tspi-expanded	(6)IPR017986; WD40-repeat-containing domain|(6)IPR015943; WD40/YVTN repeat-like-containing domain|(6)IPR016040; NAD(P)-binding domain|(5)IPR001680; WD40 repeat|(4)IPR028884; tRNA (guanine-N(7)-)-methyltransferase non-catalytic subunit, Trm82|(4)IPR002198; Short-chain dehydrogenase/reductase SDR|(1)IPR001509; NAD-dependent epimerase/dehydratase, N-terminal domain|(1)IPR011042; Six-bladed beta-prop…	#	#
661	11	5	0	6	0	0	0	2	#	#	#	#	#	#	#	#
662	11	1	0	5	4	0	1	4	#	#	#	#	#	#	#	#
663	11	1	1	2	5	1	1	6	#	#	#	#	#	#	#	#
664	11	1	0	4	6	0	0	3	#	#	#	#	#	#	#	#
665	11	0	0	11	0	0	0	1	#	#	#	#	#	#	#	#
666	11	1	0	10	0	0	0	2	#	#	#	#	#	#	#	#
667	11	2	2	3	2	1	1	6	#	#	#	#	Tspi-expanded	(7)IPR001680; WD40 repeat|(7)IPR017986; WD40-repeat-containing domain|(7)IPR015943; WD40/YVTN repeat-like-containing domain|(7)IPR020472; G-protein beta WD-40 repeat|(4)IPR012677; Nucleotide-binding alpha-beta plait domain|(4)IPR000504; RNA recognition motif domain	#	#
668	11	1	1	3	3	1	2	6	#	#	#	#	#	#	#	#
669	11	1	2	3	2	2	1	6	#	#	#	#	#	#	#	#
670	11	1	1	2	5	1	1	6	#	#	#	#	#	#	#	#
671	11	1	1	3	4	1	1	6	#	#	#	#	#	#	#	#
672	11	1	2	1	2	3	2	6	Tpse-expanded	(11)IPR001971; Ribosomal protein S11|(2)IPR022422; Protein import receptor MAS20, metazoan|(2)IPR023392; Mitochondrial outer membrane translocase complex, subunit Tom20 domain|(2)IPR002056; Protein import receptor MAS20	#	#	#	#	#	#
673	11	2	2	2	2	1	2	6	#	#	#	#	Tspi-expanded	(6)IPR000608; Ubiquitin-conjugating enzyme E2|(6)IPR011009; Protein kinase-like domain|(6)IPR016135; Ubiquitin-conjugating enzyme/RWD-like|(6)IPR002290; Serine/threonine/dual specificity protein kinase, catalytic domain|(6)IPR000719; Protein kinase domain|(5)IPR000961; AGC-kinase, C-terminal|(4)IPR017892; Protein kinase, C-terminal|(3)IPR016239; Ribosomal protein S6 kinase II|(2)IPR012466; Adapti…	#	#
674	11	2	2	2	1	1	3	6	#	#	#	#	Tspi-expanded	(7)IPR008280; Tubulin/FtsZ, C-terminal|(7)IPR000217; Tubulin|(7)IPR003008; Tubulin/FtsZ, GTPase domain|(7)IPR018316; Tubulin/FtsZ, 2-layer sandwich domain|(6)IPR002454; Gamma tubulin|(5)IPR027417; P-loop containing nucleoside triphosphate hydrolase|(5)IPR023123; Tubulin, C-terminal|(3)IPR013899; Domain of unknown function DUF1771|(3)IPR002625; Smr domain|(2)IPR009060; UBA-like|(1)IPR004057; Epsil…	#	#
675	11	2	3	2	2	1	1	6	#	#	Tpse-contracted	(6)IPR000131; ATPase, F1 complex, gamma subunit|(6)IPR023633; ATPase, F1 complex, gamma subunit domain|(6)IPR003886; NIDO domain|(5)IPR023413; Green fluorescent protein-like|(5)IPR001881; EGF-like calcium-binding domain|(5)IPR000742; EGF-like domain|(2)IPR024731; EGF domain|(1)IPR009030; Insulin-like growth factor binding protein, N-terminal	Tspi-expanded	(6)IPR000131; ATPase, F1 complex, gamma subunit|(6)IPR023633; ATPase, F1 complex, gamma subunit domain|(6)IPR003886; NIDO domain|(5)IPR023413; Green fluorescent protein-like|(5)IPR001881; EGF-like calcium-binding domain|(5)IPR000742; EGF-like domain|(2)IPR024731; EGF domain|(1)IPR009030; Insulin-like growth factor binding protein, N-terminal	#	#
676	11	1	1	1	6	1	1	6	#	#	#	#	#	#	#	#
677	11	1	1	1	5	1	2	6	#	#	#	#	#	#	#	#
678	11	9	0	2	0	0	0	2	#	#	#	#	#	#	#	#
679	11	2	1	2	2	2	2	6	#	#	#	#	#	#	Tspi-contracted	(11)IPR027417; P-loop containing nucleoside triphosphate hydrolase|(11)IPR000764; Uridine kinase-like|(11)IPR006083; Phosphoribulokinase/uridine kinase|(5)IPR029057; Phosphoribosyltransferase-like|(1)IPR004038; Ribosomal protein L7Ae/L30e/S12e/Gadd45|(1)IPR029064; 50S ribosomal protein L30e-like
680	11	2	5	1	0	2	1	5	#	#	Tpse-contracted	(10)IPR001828; Receptor, ligand binding region|(10)IPR019594; Ionotropic glutamate receptor, L-glutamate and glycine-binding domain|(10)IPR028082; Periplasmic binding protein-like I|(9)IPR001320; Ionotropic glutamate receptor|(8)IPR001508; Ionotropic glutamate receptor, metazoa|(1)IPR001638; Solute-binding protein family 3/N-terminal domain of MltF	Tspi-expanded	(10)IPR001828; Receptor, ligand binding region|(10)IPR019594; Ionotropic glutamate receptor, L-glutamate and glycine-binding domain|(10)IPR028082; Periplasmic binding protein-like I|(9)IPR001320; Ionotropic glutamate receptor|(8)IPR001508; Ionotropic glutamate receptor, metazoa|(1)IPR001638; Solute-binding protein family 3/N-terminal domain of MltF	#	#
681	11	2	1	2	2	2	2	6	#	#	#	#	#	#	Tspi-contracted	(6)IPR029071; Ubiquitin-related domain|(6)IPR029063; S-adenosyl-L-methionine-dependent methyltransferase|(6)IPR007242; Ubiquitin-like protein Atg12|(3)IPR007848; Methyltransferase small domain|(3)IPR004557; Eukaryotic/archaeal PrmC-related|(1)IPR025714; Methyltransferase domain
682	11	1	5	1	1	1	2	6	#	#	Tpse-contracted	(8)IPR000906; ZU5 domain|(7)IPR002110; Ankyrin repeat|(7)IPR020683; Ankyrin repeat-containing domain|(5)IPR011029; Death-like domain|(5)IPR000488; Death domain	Tspi-expanded	(8)IPR000906; ZU5 domain|(7)IPR002110; Ankyrin repeat|(7)IPR020683; Ankyrin repeat-containing domain|(5)IPR011029; Death-like domain|(5)IPR000488; Death domain	#	#
683	11	2	2	2	2	1	2	6	#	#	#	#	Tspi-expanded	(7)IPR001487; Bromodomain|(7)IPR016181; Acyl-CoA N-acyltransferase|(7)IPR000182; GNAT domain|(5)IPR009464; PCAF, N-terminal|(5)IPR029063; S-adenosyl-L-methionine-dependent methyltransferase|(3)IPR013216; Methyltransferase type 11|(2)IPR025714; Methyltransferase domain|(1)IPR016376; Histone acetylase PCAF	#	#
684	11	2	2	2	2	1	2	6	#	#	#	#	Tspi-expanded	(7)IPR027007; DHR-1 domain|(5)IPR032376; Dedicator of cytokinesis, N-terminal domain|(5)IPR001452; SH3 domain|(5)IPR008914; Phosphatidylethanolamine-binding protein PEBP|(5)IPR010703; Dedicator of cytokinesis C-terminal|(1)IPR011989; Armadillo-like helical|(1)IPR016024; Armadillo-type fold	#	#
685	11	1	1	1	2	1	5	6	#	#	#	#	#	#	#	#
686	11	2	0	2	4	1	2	5	#	#	#	#	#	#	Tspi-contracted	(7)IPR012590; POPLD|(7)IPR009723; Ribonuclease P/MRP, subunit POP1|(5)IPR012340; Nucleic acid-binding, OB-fold|(1)IPR000266; Ribosomal protein S17/S11
687	11	1	1	1	4	1	3	6	#	#	#	#	#	#	#	#
688	11	2	3	1	2	1	2	6	#	#	Tpse-contracted	(10)IPR009057; Homeodomain-like|(10)IPR020479; Homeodomain, metazoa|(10)IPR001356; Homeobox domain|(4)IPR017995; Homeobox protein, antennapedia type	Tspi-expanded	(10)IPR009057; Homeodomain-like|(10)IPR020479; Homeodomain, metazoa|(10)IPR001356; Homeobox domain|(4)IPR017995; Homeobox protein, antennapedia type	#	#
689	11	3	1	1	4	1	1	6	#	#	#	#	#	#	#	#
690	11	2	2	2	1	2	2	6	#	#	#	#	#	#	#	#
691	11	1	1	1	6	1	1	6	#	#	#	#	#	#	#	#
692	11	4	2	2	1	2	0	5	#	#	#	#	#	#	#	#
693	11	2	1	2	2	2	2	6	#	#	#	#	#	#	Tspi-contracted	(7)IPR029021; Protein-tyrosine phosphatase-like|(7)IPR010569; Myotubularin-like phosphatase domain|(6)IPR008384; Actin-related protein 2/3 complex subunit 4|(5)IPR000306; FYVE zinc finger|(5)IPR013083; Zinc finger, RING/FYVE/PHD-type|(5)IPR011011; Zinc finger, FYVE/PHD-type|(3)IPR003595; Protein-tyrosine phosphatase, catalytic|(1)IPR011993; Pleckstrin-homology domain (PH domain)/Phosphotyrosine-b…
694	11	3	1	1	1	1	4	6	#	#	#	#	#	#	#	#
695	11	2	2	2	1	2	2	6	#	#	#	#	#	#	#	#
696	11	0	1	1	1	1	7	5	#	#	#	#	#	#	#	#
697	11	2	0	1	7	0	1	4	#	#	#	#	#	#	#	#
698	11	2	1	2	3	1	2	6	#	#	#	#	#	#	#	#
699	11	1	2	1	3	2	2	6	#	#	#	#	#	#	#	#
700	11	1	1	1	2	1	5	6	#	#	#	#	#	#	#	#
701	11	2	0	1	8	0	0	3	#	#	#	#	#	#	#	#
702	11	2	1	2	2	2	2	6	#	#	#	#	#	#	Tspi-contracted	(7)IPR006606; Bardet-Biedl syndrome 5 protein|(7)IPR014003; DM16 repeat|(5)IPR022712; Beta-Casp domain|(4)IPR030804; Bardet-Biedl syndrome 5 protein/sex-determination protein fem-3
703	11	3	1	2	1	3	1	6	Tpse-expanded	(11)IPR003392; Patched|(1)IPR004766; Transmembrane receptor, patched	#	#	#	#	Tspi-contracted	(11)IPR003392; Patched|(1)IPR004766; Transmembrane receptor, patched
704	11	1	1	5	2	1	1	6	#	#	#	#	#	#	#	#
705	11	1	3	2	3	1	1	6	#	#	Tpse-contracted	(10)IPR001478; PDZ domain|(7)IPR001611; Leucine-rich repeat|(7)IPR003591; Leucine-rich repeat, typical subtype	Tspi-expanded	(10)IPR001478; PDZ domain|(7)IPR001611; Leucine-rich repeat|(7)IPR003591; Leucine-rich repeat, typical subtype	#	#
706	11	5	1	1	3	1	0	5	#	#	#	#	#	#	#	#
707	11	2	1	2	3	1	2	6	#	#	#	#	#	#	#	#
708	11	1	1	1	5	1	2	6	#	#	#	#	#	#	#	#
709	11	3	1	3	2	1	1	6	#	#	#	#	#	#	#	#
710	11	1	1	1	1	1	6	6	#	#	#	#	#	#	#	#
711	11	2	1	2	2	2	2	6	#	#	#	#	#	#	Tspi-contracted	(6)IPR011990; Tetratricopeptide-like helical domain|(6)IPR019734; Tetratricopeptide repeat|(6)IPR003613; U box domain|(6)IPR003689; Zinc/iron permease|(6)IPR013083; Zinc finger, RING/FYVE/PHD-type|(4)IPR013105; Tetratricopeptide repeat 2|(1)IPR001440; Tetratricopeptide repeat 1
712	11	3	1	1	1	1	4	6	#	#	#	#	#	#	#	#
713	11	1	1	1	7	1	0	5	#	#	#	#	#	#	#	#
714	11	1	1	1	6	1	1	6	#	#	#	#	#	#	#	#
715	11	2	1	2	2	1	3	6	#	#	#	#	#	#	#	#
716	11	2	2	3	1	1	2	6	#	#	#	#	Tspi-expanded	(6)IPR012919; SUN domain|(5)IPR022764; Peptidase S54, rhomboid domain|(5)IPR008979; Galactose-binding domain-like	#	#
717	11	1	1	1	6	1	1	6	#	#	#	#	#	#	#	#
718	11	1	1	1	6	1	1	6	#	#	#	#	#	#	#	#
719	11	1	1	1	2	1	5	6	#	#	#	#	#	#	#	#
720	11	1	1	2	5	1	1	6	#	#	#	#	#	#	#	#
721	11	2	1	2	4	1	1	6	#	#	#	#	#	#	#	#
722	11	9	0	2	0	0	0	2	#	#	#	#	#	#	#	#
723	11	2	1	2	3	1	2	6	#	#	#	#	#	#	#	#
724	11	1	2	1	6	1	0	5	#	#	#	#	Tspi-expanded	(11)IPR000949; ELM2 domain|(11)IPR001025; Bromo adjacent homology (BAH) domain|(8)IPR009057; Homeodomain-like|(4)IPR000679; Zinc finger, GATA-type|(4)IPR001005; SANT/Myb domain|(1)IPR002744; Domain of unknown function DUF59|(1)IPR012336; Thioredoxin-like fold	#	#
725	11	2	1	1	5	1	1	6	#	#	#	#	#	#	#	#
726	11	1	5	4	0	1	0	4	#	#	Tpse-contracted	(10)IPR000571; Zinc finger, CCCH-type	Tspi-expanded	(10)IPR000571; Zinc finger, CCCH-type	#	#
727	11	3	2	1	2	2	1	6	#	#	#	#	#	#	#	#
728	11	2	4	1	0	4	0	4	#	#	#	#	#	#	#	#
729	11	6	1	2	0	1	1	5	#	#	#	#	#	#	#	#
730	11	1	1	1	6	1	1	6	#	#	#	#	#	#	#	#
731	11	1	3	1	4	1	1	6	#	#	Tpse-contracted	(9)IPR010982; Lambda repressor-like, DNA-binding domain|(9)IPR009057; Homeodomain-like|(9)IPR001356; Homeobox domain|(9)IPR003350; CUT domain	Tspi-expanded	(9)IPR010982; Lambda repressor-like, DNA-binding domain|(9)IPR009057; Homeodomain-like|(9)IPR001356; Homeobox domain|(9)IPR003350; CUT domain	#	#
732	11	2	1	2	3	1	2	6	#	#	#	#	#	#	#	#
733	11	1	4	1	3	1	1	6	#	#	Tpse-contracted	(10)IPR002558; I/LWEQ domain|(8)IPR006077; Vinculin/alpha-catenin|(8)IPR015009; Vinculin-binding site-containing domain|(7)IPR015224; Talin, central|(7)IPR011993; Pleckstrin-homology domain (PH domain)/Phosphotyrosine-binding domain (PTB)|(6)IPR019749; Band 4.1 domain|(6)IPR032425; Talin, N-terminal F0 domain|(6)IPR014352; FERM/acyl-CoA-binding protein, 3-helical bundle|(6)IPR019748; FERM central…	Tspi-expanded	(10)IPR002558; I/LWEQ domain|(8)IPR006077; Vinculin/alpha-catenin|(8)IPR015009; Vinculin-binding site-containing domain|(7)IPR015224; Talin, central|(7)IPR011993; Pleckstrin-homology domain (PH domain)/Phosphotyrosine-binding domain (PTB)|(6)IPR019749; Band 4.1 domain|(6)IPR032425; Talin, N-terminal F0 domain|(6)IPR014352; FERM/acyl-CoA-binding protein, 3-helical bundle|(6)IPR019748; FERM central…	#	#
734	11	2	1	2	3	1	2	6	#	#	#	#	#	#	#	#
735	11	3	1	2	2	1	2	6	#	#	#	#	#	#	#	#
736	11	11	0	0	0	0	0	1	#	#	#	#	#	#	#	#
737	11	11	0	0	0	0	0	1	#	#	#	#	#	#	#	#
738	11	5	0	0	1	0	5	3	#	#	#	#	#	#	#	#
739	11	11	0	0	0	0	0	1	#	#	#	#	#	#	#	#
740	11	4	0	0	7	0	0	2	#	#	#	#	#	#	#	#
741	11	11	0	0	0	0	0	1	#	#	#	#	#	#	#	#
742	11	11	0	0	0	0	0	1	#	#	#	#	#	#	#	#
743	11	11	0	0	0	0	0	1	#	#	#	#	#	#	#	#
744	11	11	0	0	0	0	0	1	#	#	#	#	#	#	#	#
745	11	2	2	0	3	2	2	5	#	#	#	#	#	#	#	#
746	11	1	0	0	10	0	0	2	#	#	#	#	#	#	#	#
747	11	0	11	0	0	0	0	1	#	#	Tpse-contracted	(11)IPR003165; Piwi domain|(11)IPR012337; Ribonuclease H-like domain	Tspi-expanded	(11)IPR003165; Piwi domain|(11)IPR012337; Ribonuclease H-like domain	#	#
748	11	0	5	0	0	6	0	2	Tpse-expanded	#	#	#	#	#	#	#
749	11	0	11	0	0	0	0	1	#	#	Tpse-contracted	#	Tspi-expanded	#	#	#
750	11	0	11	0	0	0	0	1	#	#	Tpse-contracted	#	Tspi-expanded	#	#	#
751	11	0	1	0	0	10	0	2	Tpse-expanded	#	#	#	#	#	Tspi-contracted	#
752	11	0	11	0	0	0	0	1	#	#	Tpse-contracted	#	Tspi-expanded	#	#	#
753	11	0	1	0	0	10	0	2	Tpse-expanded	#	#	#	#	#	Tspi-contracted	#
754	11	0	2	0	0	9	0	2	Tpse-expanded	#	#	#	#	#	Tspi-contracted	#
755	11	0	1	0	0	10	0	2	Tpse-expanded	(11)IPR021109; Aspartic peptidase domain|(10)IPR018061; Peptidase A2A, retrovirus RVP subgroup	#	#	#	#	Tspi-contracted	(11)IPR021109; Aspartic peptidase domain|(10)IPR018061; Peptidase A2A, retrovirus RVP subgroup
756	11	0	0	0	0	0	11	1	#	#	#	#	#	#	#	#
757	11	0	0	0	0	0	11	1	#	#	#	#	#	#	#	#
758	11	0	0	0	0	0	11	1	#	#	#	#	#	#	#	#
759	11	0	0	0	0	0	11	1	#	#	#	#	#	#	#	#
760	11	0	0	0	11	0	0	1	#	#	#	#	#	#	#	#
761	11	0	0	0	11	0	0	1	#	#	#	#	#	#	#	#
762	11	0	0	0	11	0	0	1	#	#	#	#	#	#	#	#
763	11	0	0	0	11	0	0	1	#	#	#	#	#	#	#	#
764	11	0	0	0	11	0	0	1	#	#	#	#	#	#	#	#
765	11	0	0	0	11	0	0	1	#	#	#	#	#	#	#	#
766	11	0	0	0	11	0	0	1	#	#	#	#	#	#	#	#
767	11	0	0	0	11	0	0	1	#	#	#	#	#	#	#	#
768	11	0	0	0	0	11	0	1	Tpse-expanded	#	#	#	#	#	Tspi-contracted	#
769	11	0	0	0	0	11	0	1	Tpse-expanded	#	#	#	#	#	Tspi-contracted	#
770	11	0	0	0	0	11	0	1	Tpse-expanded	#	#	#	#	#	Tspi-contracted	#
771	10	1	1	3	4	1	0	5	#	#	#	#	#	#	#	#
772	10	1	1	2	4	1	1	6	#	#	#	#	#	#	#	#
773	10	4	1	1	3	1	0	5	#	#	#	#	#	#	#	#
774	10	3	0	3	0	0	4	3	#	#	#	#	#	#	#	#
775	10	1	2	3	2	1	1	6	#	#	#	#	Tspi-expanded	(9)IPR000571; Zinc finger, CCCH-type	#	#
776	10	1	1	2	5	1	0	5	#	#	#	#	#	#	#	#
777	10	1	2	2	2	1	2	6	#	#	#	#	Tspi-expanded	(7)IPR001680; WD40 repeat|(7)IPR017986; WD40-repeat-containing domain|(7)IPR015943; WD40/YVTN repeat-like-containing domain|(6)IPR020472; G-protein beta WD-40 repeat|(5)IPR001632; G-protein, beta subunit|(4)IPR003409; MORN motif|(3)IPR009091; Regulator of chromosome condensation 1/beta-lactamase-inhibitor protein II|(3)IPR012972; NLE|(3)IPR003123; VPS9 domain|(2)IPR000408; Regulator of chromosome…	#	#
778	10	2	2	2	1	1	2	6	#	#	#	#	Tspi-expanded	(7)IPR000697; WH1/EVH1 domain|(7)IPR011993; Pleckstrin-homology domain (PH domain)/Phosphotyrosine-binding domain (PTB)|(5)IPR001568; Ribonuclease T2-like|(2)IPR014885; VASP tetramerisation	#	#
779	10	1	1	3	3	1	1	6	#	#	#	#	#	#	#	#
780	10	1	0	5	4	0	0	3	#	#	#	#	#	#	#	#
781	10	0	0	10	0	0	0	1	#	#	#	#	#	#	#	#
782	10	6	1	1	1	1	0	5	#	#	#	#	#	#	#	#
783	10	2	0	3	5	0	0	3	#	#	#	#	#	#	#	#
784	10	1	1	2	3	2	1	6	#	#	#	#	#	#	Tspi-contracted	(9)IPR007854; Pre-mRNA polyadenylation factor Fip1|(1)IPR002713; FF domain
785	10	1	0	9	0	0	0	2	#	#	#	#	#	#	#	#
786	10	2	2	2	1	2	1	6	#	#	#	#	#	#	#	#
787	10	2	2	3	1	1	1	6	#	#	#	#	Tspi-expanded	(8)IPR015411; Replication factor Mcm10|(7)IPR015408; Zinc finger, Mcm10/DnaG-type|(4)IPR003886; NIDO domain|(4)IPR023413; Green fluorescent protein-like|(4)IPR001881; EGF-like calcium-binding domain|(4)IPR009030; Insulin-like growth factor binding protein, N-terminal|(4)IPR000742; EGF-like domain|(2)IPR024731; EGF domain	#	#
788	10	1	1	4	2	1	1	6	#	#	#	#	#	#	#	#
789	10	2	1	3	2	1	1	6	#	#	#	#	#	#	#	#
790	10	2	1	3	2	1	1	6	#	#	#	#	#	#	#	#
791	10	1	1	3	2	1	2	6	#	#	#	#	#	#	#	#
792	10	1	1	3	1	1	3	6	#	#	#	#	#	#	#	#
793	10	1	1	2	3	1	2	6	#	#	#	#	#	#	#	#
794	10	1	0	2	2	1	4	5	#	#	#	#	#	#	Tspi-contracted	(10)IPR004342; EXS, C-terminal|(9)IPR004331; SPX domain|(1)IPR029063; S-adenosyl-L-methionine-dependent methyltransferase
795	10	1	1	2	4	1	1	6	#	#	#	#	#	#	#	#
796	10	2	1	2	2	1	2	6	#	#	#	#	#	#	#	#
797	10	1	1	1	3	1	3	6	#	#	#	#	#	#	#	#
798	10	1	1	1	3	1	3	6	#	#	#	#	#	#	#	#
799	10	3	1	1	2	1	2	6	#	#	#	#	#	#	#	#
800	10	2	1	2	1	2	2	6	#	#	#	#	#	#	Tspi-contracted	(7)IPR008496; Protein of unknown function DUF778|(3)IPR003603; U2A'/phosphoprotein 32 family A, C-terminal
801	10	1	2	3	2	1	1	6	#	#	#	#	Tspi-expanded	(10)IPR002035; von Willebrand factor, type A|(10)IPR006896; Sec23/Sec24, trunk domain|(9)IPR006900; Sec23/Sec24, helical domain|(9)IPR012990; Sec23/Sec24 beta-sandwich|(8)IPR006895; Zinc finger, Sec23/Sec24-type|(7)IPR007123; Gelsolin-like domain|(7)IPR029006; ADF-H/Gelsolin-like domain	#	#
802	10	1	5	1	0	2	1	5	#	#	Tpse-contracted	(6)IPR016181; Acyl-CoA N-acyltransferase|(6)IPR013562; Domain of unknown function DUF1726|(6)IPR000182; GNAT domain|(6)IPR027992; Possible tRNA binding domain|(5)IPR007807; Helicase domain|(3)IPR011614; Catalase core domain|(3)IPR020835; Catalase-like domain|(3)IPR008928; Six-hairpin glycosidase-like|(3)IPR001661; Glycoside hydrolase, family 37|(2)IPR010582; Catalase immune-responsive domain	Tspi-expanded	(6)IPR016181; Acyl-CoA N-acyltransferase|(6)IPR013562; Domain of unknown function DUF1726|(6)IPR000182; GNAT domain|(6)IPR027992; Possible tRNA binding domain|(5)IPR007807; Helicase domain|(3)IPR011614; Catalase core domain|(3)IPR020835; Catalase-like domain|(3)IPR008928; Six-hairpin glycosidase-like|(3)IPR001661; Glycoside hydrolase, family 37|(2)IPR010582; Catalase immune-responsive domain	#	#
803	10	1	2	2	2	1	2	6	#	#	#	#	Tspi-expanded	(7)IPR002501; Pseudouridine synthase II|(7)IPR004802; tRNA pseudouridine synthase B family|(7)IPR020103; Pseudouridine synthase, catalytic domain|(7)IPR012960; Dyskerin-like|(6)IPR015947; PUA-like domain|(6)IPR002478; PUA domain|(5)IPR004521; Uncharacterised domain CHP00451|(4)IPR013088; Zinc finger, NHR/GATA-type|(4)IPR000536; Nuclear hormone receptor, ligand-binding domain|(4)IPR001628; Zinc fi…	#	#
804	10	2	1	2	2	1	2	6	#	#	#	#	#	#	#	#
805	10	1	1	3	3	1	1	6	#	#	#	#	#	#	#	#
806	10	2	2	2	1	1	2	6	#	#	#	#	Tspi-expanded	(7)IPR029063; S-adenosyl-L-methionine-dependent methyltransferase|(5)IPR000241; Putative RNA methylase domain|(5)IPR001047; Ribosomal protein S8e|(5)IPR022309; Ribosomal protein S8e/ribosomal biogenesis NSA2	#	#
807	10	2	3	1	1	1	2	6	#	#	Tpse-contracted	(8)IPR000720; Peptidyl-glycine alpha-amidating monooxygenase|(8)IPR011042; Six-bladed beta-propeller, TolB-like|(8)IPR001258; NHL repeat|(5)IPR014784; Copper type II, ascorbate-dependent monooxygenase-like, C-terminal|(5)IPR024548; Copper type II ascorbate-dependent monooxygenase, C-terminal|(5)IPR008977; PHM/PNGase F domain|(5)IPR000323; Copper type II, ascorbate-dependent monooxygenase, N-termi…	Tspi-expanded	(8)IPR000720; Peptidyl-glycine alpha-amidating monooxygenase|(8)IPR011042; Six-bladed beta-propeller, TolB-like|(8)IPR001258; NHL repeat|(5)IPR014784; Copper type II, ascorbate-dependent monooxygenase-like, C-terminal|(5)IPR024548; Copper type II ascorbate-dependent monooxygenase, C-terminal|(5)IPR008977; PHM/PNGase F domain|(5)IPR000323; Copper type II, ascorbate-dependent monooxygenase, N-termi…	#	#
808	10	8	0	1	1	0	0	3	#	#	#	#	#	#	#	#
809	10	1	1	1	5	1	1	6	#	#	#	#	#	#	#	#
810	10	1	2	1	2	3	1	6	Tpse-expanded	(9)IPR000061; SWAP/Surp|(6)IPR019147; Suppressor of white apricot N-terminal domain|(1)IPR000571; Zinc finger, CCCH-type|(1)IPR002483; PWI domain	#	#	#	#	#	#
811	10	1	1	1	1	1	5	6	#	#	#	#	#	#	#	#
812	10	1	2	1	5	1	0	5	#	#	Tpse-contracted	(9)IPR011009; Protein kinase-like domain|(9)IPR002290; Serine/threonine/dual specificity protein kinase, catalytic domain|(9)IPR000719; Protein kinase domain|(2)IPR001007; VWFC domain|(2)IPR001881; EGF-like calcium-binding domain|(2)IPR006552; VWC out|(2)IPR001774; Delta/Serrate/lag-2 (DSL) protein|(2)IPR000742; EGF-like domain	#	#	#	#
813	10	2	2	2	1	1	2	6	#	#	#	#	Tspi-expanded	(10)IPR013783; Immunoglobulin-like fold|(10)IPR003961; Fibronectin type III|(8)IPR000242; PTP type protein phosphatase|(8)IPR029021; Protein-tyrosine phosphatase-like|(8)IPR003595; Protein-tyrosine phosphatase, catalytic|(6)IPR007110; Immunoglobulin-like domain|(4)IPR003598; Immunoglobulin subtype 2|(4)IPR003599; Immunoglobulin subtype|(3)IPR013098; Immunoglobulin I-set	#	#
814	10	2	2	2	1	1	2	6	#	#	#	#	Tspi-expanded	(6)IPR017916; Steadiness box (SB) domain|(6)IPR008883; Ubiquitin E2 variant, N-terminal|(6)IPR016135; Ubiquitin-conjugating enzyme/RWD-like|(5)IPR017849; Alkaline phosphatase-like, alpha/beta/alpha|(5)IPR017850; Alkaline-phosphatase-like, core domain|(5)IPR000917; Sulfatase|(3)IPR024609; Extracellular sulfatase, C-terminal|(1)IPR011990; Tetratricopeptide-like helical domain	#	#
815	10	2	1	1	4	1	1	6	#	#	#	#	#	#	#	#
816	10	3	1	1	0	1	4	5	#	#	#	#	#	#	#	#
817	10	2	1	2	2	1	2	6	#	#	#	#	#	#	#	#
818	10	3	1	2	2	1	1	6	#	#	#	#	#	#	#	#
819	10	1	1	1	6	1	0	5	#	#	#	#	#	#	#	#
820	10	1	1	1	4	2	1	6	#	#	#	#	#	#	Tspi-contracted	(10)IPR001351; Ribosomal protein S3, C-terminal|(8)IPR005703; Ribosomal protein S3, eukaryotic/archaeal|(8)IPR009019; K homology domain, prokaryotic type|(6)IPR004044; K Homology domain, type 2|(6)IPR015946; K homology domain-like, alpha/beta
821	10	1	1	1	5	1	1	6	#	#	#	#	#	#	#	#
822	10	1	3	1	2	2	1	6	#	#	Tpse-contracted	(9)IPR009071; High mobility group box domain|(8)IPR015880; Zinc finger, C2H2-like|(8)IPR001487; Bromodomain|(7)IPR001025; Bromo adjacent homology (BAH) domain|(6)IPR013087; Zinc finger C2H2-type/integrase DNA-binding domain	#	#	#	#
823	10	4	1	1	1	1	2	6	#	#	#	#	#	#	#	#
824	10	2	1	2	2	1	2	6	#	#	#	#	#	#	#	#
825	10	2	1	2	3	1	1	6	#	#	#	#	#	#	#	#
826	10	2	1	1	4	1	1	6	#	#	#	#	#	#	#	#
827	10	2	2	2	2	1	1	6	#	#	#	#	Tspi-expanded	(6)IPR000331; Rap GTPase activating protein domain|(1)IPR016024; Armadillo-type fold	#	#
828	10	1	3	1	2	2	1	6	#	#	Tpse-contracted	(10)IPR016024; Armadillo-type fold|(9)IPR011989; Armadillo-like helical	#	#	#	#
829	10	2	1	2	1	2	2	6	#	#	#	#	#	#	Tspi-contracted	(6)IPR007991; RNA polymerase I specific transcription initiation factor RRN3|(5)IPR002109; Glutaredoxin|(5)IPR012336; Thioredoxin-like fold|(3)IPR013766; Thioredoxin domain
830	10	2	1	1	2	1	3	6	#	#	#	#	#	#	#	#
831	10	1	1	1	2	2	3	6	Tpse-expanded	(10)IPR001548; Peptidase M2, peptidyl-dipeptidase A|(6)IPR006149; EB domain	#	#	#	#	#	#
832	10	3	2	1	2	1	1	6	#	#	#	#	Tspi-expanded	(10)IPR019791; Haem peroxidase, animal|(10)IPR010255; Haem peroxidase	#	#
833	10	1	5	2	0	1	1	5	#	#	Tpse-contracted	(7)IPR001478; PDZ domain|(6)IPR019749; Band 4.1 domain|(6)IPR011993; Pleckstrin-homology domain (PH domain)/Phosphotyrosine-binding domain (PTB)|(6)IPR018980; FERM, C-terminal PH-like domain|(6)IPR029071; Ubiquitin-related domain|(6)IPR014352; FERM/acyl-CoA-binding protein, 3-helical bundle|(6)IPR000242; PTP type protein phosphatase|(6)IPR029021; Protein-tyrosine phosphatase-like|(6)IPR018979; FE…	Tspi-expanded	(7)IPR001478; PDZ domain|(6)IPR019749; Band 4.1 domain|(6)IPR011993; Pleckstrin-homology domain (PH domain)/Phosphotyrosine-binding domain (PTB)|(6)IPR018980; FERM, C-terminal PH-like domain|(6)IPR029071; Ubiquitin-related domain|(6)IPR014352; FERM/acyl-CoA-binding protein, 3-helical bundle|(6)IPR000242; PTP type protein phosphatase|(6)IPR029021; Protein-tyrosine phosphatase-like|(6)IPR018979; FE…	#	#
834	10	2	1	2	2	1	2	6	#	#	#	#	#	#	#	#
835	10	2	1	1	3	1	2	6	#	#	#	#	#	#	#	#
836	10	2	0	1	3	0	4	4	#	#	#	#	#	#	#	#
837	10	4	1	2	1	1	1	6	#	#	#	#	#	#	#	#
838	10	1	1	2	4	1	1	6	#	#	#	#	#	#	#	#
839	10	1	4	1	2	1	1	6	#	#	Tpse-contracted	(7)IPR004240; Nonaspanin (TM9SF)|(4)IPR005312; Protein of unknown function DUF1759|(1)IPR008042; Retrotransposon, Pao|(1)IPR007653; Signal peptidase 22kDa subunit	Tspi-expanded	(7)IPR004240; Nonaspanin (TM9SF)|(4)IPR005312; Protein of unknown function DUF1759|(1)IPR008042; Retrotransposon, Pao|(1)IPR007653; Signal peptidase 22kDa subunit	#	#
840	10	2	1	2	2	1	2	6	#	#	#	#	#	#	#	#
841	10	1	0	1	7	1	0	4	#	#	#	#	#	#	Tspi-contracted	(4)IPR013730; Fyv7/TAP26|(1)IPR007175; RNAse P, Rpr2/Rpp21 subunit
842	10	2	1	2	3	1	1	6	#	#	#	#	#	#	#	#
843	10	1	1	1	5	1	1	6	#	#	#	#	#	#	#	#
844	10	2	1	2	1	2	2	6	#	#	#	#	#	#	Tspi-contracted	(6)IPR001680; WD40 repeat|(6)IPR017986; WD40-repeat-containing domain|(6)IPR015943; WD40/YVTN repeat-like-containing domain|(5)IPR011009; Protein kinase-like domain|(5)IPR002290; Serine/threonine/dual specificity protein kinase, catalytic domain|(5)IPR000719; Protein kinase domain|(3)IPR020472; G-protein beta WD-40 repeat
845	10	2	1	2	2	1	2	6	#	#	#	#	#	#	#	#
846	10	1	1	1	5	1	1	6	#	#	#	#	#	#	#	#
847	10	1	1	1	5	1	1	6	#	#	#	#	#	#	#	#
848	10	2	1	2	3	1	1	6	#	#	#	#	#	#	#	#
849	10	1	1	1	5	1	1	6	#	#	#	#	#	#	#	#
850	10	1	1	1	5	1	1	6	#	#	#	#	#	#	#	#
851	10	2	2	1	3	2	0	5	#	#	#	#	#	#	#	#
852	10	2	1	1	3	2	1	6	#	#	#	#	#	#	Tspi-contracted	(9)IPR002930; Glycine cleavage system H-protein|(9)IPR011053; Single hybrid motif|(8)IPR017453; Glycine cleavage system H-protein, subgroup
853	10	2	1	2	2	2	1	6	#	#	#	#	#	#	Tspi-contracted	(10)IPR013320; Concanavalin A-like lectin/glucanase domain|(10)IPR001079; Galectin, carbohydrate recognition domain
854	10	2	1	2	0	1	4	5	#	#	#	#	#	#	#	#
855	10	2	1	1	5	1	0	5	#	#	#	#	#	#	#	#
856	10	2	2	1	2	2	1	6	#	#	#	#	#	#	#	#
857	10	2	1	2	3	1	1	6	#	#	#	#	#	#	#	#
858	10	1	2	1	4	1	1	6	#	#	#	#	Tspi-expanded	(10)IPR000242; PTP type protein phosphatase|(10)IPR029021; Protein-tyrosine phosphatase-like|(8)IPR003595; Protein-tyrosine phosphatase, catalytic|(6)IPR013783; Immunoglobulin-like fold|(6)IPR003961; Fibronectin type III|(3)IPR003599; Immunoglobulin subtype|(3)IPR007110; Immunoglobulin-like domain|(1)IPR003598; Immunoglobulin subtype 2	#	#
859	10	2	2	1	2	2	1	6	#	#	#	#	#	#	#	#
860	10	1	0	1	8	0	0	3	#	#	#	#	#	#	#	#
861	10	1	3	1	3	1	1	6	#	#	Tpse-contracted	(10)IPR000845; Nucleoside phosphorylase domain|(1)IPR011991; Winged helix-turn-helix DNA-binding domain	Tspi-expanded	(10)IPR000845; Nucleoside phosphorylase domain|(1)IPR011991; Winged helix-turn-helix DNA-binding domain	#	#
862	10	2	1	2	3	1	1	6	#	#	#	#	#	#	#	#
863	10	1	1	1	2	1	4	6	#	#	#	#	#	#	#	#
864	10	2	1	1	5	1	0	5	#	#	#	#	#	#	#	#
865	10	1	1	1	5	1	1	6	#	#	#	#	#	#	#	#
866	10	3	2	2	1	1	1	6	#	#	#	#	Tspi-expanded	(10)IPR001394; Peptidase C19, ubiquitin carboxyl-terminal hydrolase|(1)IPR013083; Zinc finger, RING/FYVE/PHD-type|(1)IPR001607; Zinc finger, UBP-type	#	#
867	10	2	1	2	2	1	2	6	#	#	#	#	#	#	#	#
868	10	1	1	2	2	2	2	6	#	#	#	#	#	#	Tspi-contracted	(6)IPR003134; Hs1/Cortactin|(5)IPR017945; DHBP synthase RibB-like alpha/beta domain|(5)IPR006070; YrdC-like domain|(5)IPR001452; SH3 domain
869	10	2	1	1	3	1	2	6	#	#	#	#	#	#	#	#
870	10	3	1	3	1	1	1	6	#	#	#	#	#	#	#	#
871	10	3	1	1	3	1	1	6	#	#	#	#	#	#	#	#
872	10	1	1	2	4	1	1	6	#	#	#	#	#	#	#	#
873	10	2	1	2	2	1	2	6	#	#	#	#	#	#	#	#
874	10	2	0	2	2	1	3	5	#	#	#	#	#	#	Tspi-contracted	(10)IPR002198; Short-chain dehydrogenase/reductase SDR|(10)IPR002347; Glucose/ribitol dehydrogenase|(10)IPR016040; NAD(P)-binding domain|(5)IPR013968; Polyketide synthase, ketoreductase domain
875	10	2	1	1	3	2	1	6	#	#	#	#	#	#	Tspi-contracted	(6)IPR007320; Programmed cell death protein 2, C-terminal|(5)IPR002893; Zinc finger, MYND-type|(4)IPR019013; Vacuolar ATPase assembly integral membrane protein Vma21|(1)IPR020795; Origin recognition complex, subunit 3
876	10	1	1	1	3	2	2	6	#	#	#	#	#	#	Tspi-contracted	(10)IPR029033; Histidine phosphatase superfamily|(10)IPR013078; Histidine phosphatase superfamily, clade-1
877	10	1	1	1	4	1	2	6	#	#	#	#	#	#	#	#
878	10	2	1	2	2	1	2	6	#	#	#	#	#	#	#	#
879	10	1	1	1	5	1	1	6	#	#	#	#	#	#	#	#
880	10	1	1	1	4	2	1	6	#	#	#	#	#	#	Tspi-contracted	(10)IPR028375; KA1 domain/Ssp2, C-terminal|(9)IPR011009; Protein kinase-like domain|(9)IPR032270; AMPK, C-terminal adenylate sensor domain|(9)IPR002290; Serine/threonine/dual specificity protein kinase, catalytic domain|(9)IPR000719; Protein kinase domain
881	10	2	1	2	4	1	0	5	#	#	#	#	#	#	#	#
882	10	4	1	1	0	2	2	5	Tpse-expanded	(9)IPR032098; Acyltransferase, C-terminal domain|(9)IPR002123; Phospholipid/glycerol acyltransferase	#	#	#	#	#	#
883	10	1	3	1	2	2	1	6	#	#	Tpse-contracted	(10)IPR027417; P-loop containing nucleoside triphosphate hydrolase|(10)IPR014001; Helicase superfamily 1/2, ATP-binding domain|(10)IPR001650; Helicase, C-terminal|(10)IPR011545; DEAD/DEAH box helicase domain|(1)IPR011993; Pleckstrin-homology domain (PH domain)/Phosphotyrosine-binding domain (PTB)|(1)IPR006789; Actin-related protein 2/3 complex subunit 5|(1)IPR001849; Pleckstrin homology domain|(1…	#	#	#	#
884	10	1	1	1	2	1	4	6	#	#	#	#	#	#	#	#
885	10	2	1	3	1	1	2	6	#	#	#	#	#	#	#	#
886	10	1	3	1	3	1	1	6	#	#	Tpse-contracted	(7)IPR013320; Concanavalin A-like lectin/glucanase domain|(7)IPR001791; Laminin G domain|(6)IPR002049; Laminin EGF domain|(6)IPR008211; Laminin, N-terminal|(6)IPR000034; Laminin IV|(6)IPR000742; EGF-like domain|(3)IPR010307; Laminin domain II	Tspi-expanded	(7)IPR013320; Concanavalin A-like lectin/glucanase domain|(7)IPR001791; Laminin G domain|(6)IPR002049; Laminin EGF domain|(6)IPR008211; Laminin, N-terminal|(6)IPR000034; Laminin IV|(6)IPR000742; EGF-like domain|(3)IPR010307; Laminin domain II	#	#
887	10	2	2	2	2	1	1	6	#	#	#	#	Tspi-expanded	(7)IPR011990; Tetratricopeptide-like helical domain|(7)IPR019734; Tetratricopeptide repeat|(4)IPR013105; Tetratricopeptide repeat 2|(4)IPR000557; Calponin repeat|(3)IPR001440; Tetratricopeptide repeat 1|(1)IPR001478; PDZ domain|(1)IPR006822; Coatomer, epsilon subunit	#	#
888	10	1	2	3	1	1	2	6	#	#	Tpse-contracted	(9)IPR015919; Cadherin-like|(9)IPR002126; Cadherin|(7)IPR013320; Concanavalin A-like lectin/glucanase domain|(7)IPR001791; Laminin G domain|(6)IPR027397; Catenin binding domain|(6)IPR000233; Cadherin, cytoplasmic domain|(6)IPR000742; EGF-like domain|(2)IPR001881; EGF-like calcium-binding domain|(1)IPR009030; Insulin-like growth factor binding protein, N-terminal	#	#	#	#
889	10	1	1	1	5	1	1	6	#	#	#	#	#	#	#	#
890	10	1	1	1	5	1	1	6	#	#	#	#	#	#	#	#
891	10	2	2	2	2	1	1	6	#	#	#	#	Tspi-expanded	(3)IPR024990; Anaphase-promoting complex subunit 1	#	#
892	10	1	1	2	2	2	2	6	#	#	#	#	#	#	Tspi-contracted	(8)IPR006137; NADH:ubiquinone oxidoreductase-like, 20kDa subunit|(7)IPR006138; NADH-ubiquinone oxidoreductase, 20 Kd subunit|(3)IPR003034; SAP domain|(3)IPR023321; PINIT domain|(3)IPR004181; Zinc finger, MIZ-type|(2)IPR019424; Serpentine type 7TM GPCR chemoreceptor Srsx
893	10	1	1	1	3	1	3	6	#	#	#	#	#	#	#	#
894	10	2	2	2	2	1	1	6	#	#	#	#	Tspi-expanded	(8)IPR005344; Per33/Pom33 family	#	#
895	10	1	0	1	6	0	2	4	#	#	#	#	#	#	#	#
896	10	2	1	1	0	1	5	5	#	#	#	#	#	#	#	#
897	10	1	1	1	5	1	1	6	#	#	#	#	#	#	#	#
898	10	2	1	1	2	1	3	6	#	#	#	#	#	#	#	#
899	10	1	2	1	3	2	1	6	#	#	#	#	#	#	#	#
900	10	1	1	1	5	1	1	6	#	#	#	#	#	#	#	#
901	10	1	1	1	2	1	4	6	#	#	#	#	#	#	#	#
902	10	1	1	1	0	2	5	5	Tpse-expanded	(9)IPR017852; GPI ethanolamine phosphate transferase 1, C-terminal|(8)IPR017849; Alkaline phosphatase-like, alpha/beta/alpha|(8)IPR017850; Alkaline-phosphatase-like, core domain|(5)IPR002591; Type I phosphodiesterase/nucleotide pyrophosphatase/phosphate transferase|(2)IPR011009; Protein kinase-like domain|(2)IPR002290; Serine/threonine/dual specificity protein kinase, catalytic domain|(2)IPR00071…	#	#	#	#	#	#
903	10	1	1	1	5	1	1	6	#	#	#	#	#	#	#	#
904	10	1	2	2	3	1	1	6	#	#	#	#	Tspi-expanded	(7)IPR002153; Transient receptor potential channel, canonical|(6)IPR002110; Ankyrin repeat|(6)IPR020683; Ankyrin repeat-containing domain|(5)IPR005821; Ion transport domain	#	#
905	10	1	1	1	5	1	1	6	#	#	#	#	#	#	#	#
906	10	1	1	1	2	1	4	6	#	#	#	#	#	#	#	#
907	10	1	1	1	5	1	1	6	#	#	#	#	#	#	#	#
908	10	1	2	1	3	1	2	6	#	#	#	#	Tspi-expanded	(10)IPR000859; CUB domain|(7)IPR001881; EGF-like calcium-binding domain|(7)IPR000742; EGF-like domain|(2)IPR009030; Insulin-like growth factor binding protein, N-terminal|(1)IPR023413; Green fluorescent protein-like	#	#
909	10	2	1	1	3	1	2	6	#	#	#	#	#	#	#	#
910	10	4	1	1	3	1	0	5	#	#	#	#	#	#	#	#
911	10	2	1	1	1	1	4	6	#	#	#	#	#	#	#	#
912	10	1	1	1	2	1	4	6	#	#	#	#	#	#	#	#
913	10	1	0	1	0	0	8	3	#	#	#	#	#	#	#	#
914	10	0	1	1	6	1	1	5	#	#	#	#	#	#	#	#
915	10	1	2	1	4	1	1	6	#	#	#	#	Tspi-expanded	(9)IPR012340; Nucleic acid-binding, OB-fold|(9)IPR013955; Replication factor A, C-terminal|(9)IPR031657; Replication protein A, OB domain|(6)IPR004591; Replication factor A protein 1|(5)IPR004365; OB-fold nucleic acid binding domain, AA-tRNA synthetase-type|(3)IPR007199; Replication factor-A protein 1, N-terminal|(1)IPR027417; P-loop containing nucleoside triphosphate hydrolase	#	#
916	10	10	0	0	0	0	0	1	#	#	#	#	#	#	#	#
917	10	10	0	0	0	0	0	1	#	#	#	#	#	#	#	#
918	10	10	0	0	0	0	0	1	#	#	#	#	#	#	#	#
919	10	9	0	0	1	0	0	2	#	#	#	#	#	#	#	#
920	10	10	0	0	0	0	0	1	#	#	#	#	#	#	#	#
921	10	10	0	0	0	0	0	1	#	#	#	#	#	#	#	#
922	10	2	1	0	6	1	0	4	#	#	#	#	#	#	#	#
923	10	10	0	0	0	0	0	1	#	#	#	#	#	#	#	#
924	10	10	0	0	0	0	0	1	#	#	#	#	#	#	#	#
925	10	10	0	0	0	0	0	1	#	#	#	#	#	#	#	#
926	10	10	0	0	0	0	0	1	#	#	#	#	#	#	#	#
927	10	10	0	0	0	0	0	1	#	#	#	#	#	#	#	#
928	10	10	0	0	0	0	0	1	#	#	#	#	#	#	#	#
929	10	10	0	0	0	0	0	1	#	#	#	#	#	#	#	#
930	10	1	4	0	1	2	2	5	#	#	Tpse-contracted	(9)IPR004911; Gamma interferon inducible lysosomal thiol reductase GILT|(1)IPR031567; Sin1, middle CRIM domain|(1)IPR002579; Peptide methionine sulphoxide reductase MrsB|(1)IPR012336; Thioredoxin-like fold	Tspi-expanded	(9)IPR004911; Gamma interferon inducible lysosomal thiol reductase GILT|(1)IPR031567; Sin1, middle CRIM domain|(1)IPR002579; Peptide methionine sulphoxide reductase MrsB|(1)IPR012336; Thioredoxin-like fold	#	#
931	10	10	0	0	0	0	0	1	#	#	#	#	#	#	#	#
932	10	9	0	0	1	0	0	2	#	#	#	#	#	#	#	#
933	10	10	0	0	0	0	0	1	#	#	#	#	#	#	#	#
934	10	1	0	0	9	0	0	2	#	#	#	#	#	#	#	#
935	10	0	10	0	0	0	0	1	#	#	Tpse-contracted	(3)IPR005312; Protein of unknown function DUF1759	Tspi-expanded	(3)IPR005312; Protein of unknown function DUF1759	#	#
936	10	0	10	0	0	0	0	1	#	#	Tpse-contracted	#	Tspi-expanded	#	#	#
937	10	0	10	0	0	0	0	1	#	#	Tpse-contracted	(3)IPR008042; Retrotransposon, Pao|(2)IPR015416; Zinc finger, H2C2-type, histone UAS binding|(1)IPR012337; Ribonuclease H-like domain|(1)IPR001584; Integrase, catalytic core	Tspi-expanded	(3)IPR008042; Retrotransposon, Pao|(2)IPR015416; Zinc finger, H2C2-type, histone UAS binding|(1)IPR012337; Ribonuclease H-like domain|(1)IPR001584; Integrase, catalytic core	#	#
938	10	0	10	0	0	0	0	1	#	#	Tpse-contracted	#	Tspi-expanded	#	#	#
939	10	0	9	0	0	1	0	2	#	#	Tpse-contracted	(10)IPR004947; Deoxyribonuclease II	Tspi-expanded	(10)IPR004947; Deoxyribonuclease II	#	#
940	10	0	2	0	0	8	0	2	Tpse-expanded	#	#	#	#	#	Tspi-contracted	#
941	10	0	8	0	0	2	0	2	#	#	Tpse-contracted	(10)IPR004947; Deoxyribonuclease II	Tspi-expanded	(10)IPR004947; Deoxyribonuclease II	#	#
942	10	0	1	0	0	1	8	3	#	#	#	#	#	#	#	#
943	10	0	0	0	0	0	10	1	#	#	#	#	#	#	#	#
944	10	0	0	0	0	0	10	1	#	#	#	#	#	#	#	#
945	10	0	0	0	0	0	10	1	#	#	#	#	#	#	#	#
946	10	0	0	0	7	0	3	2	#	#	#	#	#	#	#	#
947	10	0	0	0	0	0	10	1	#	#	#	#	#	#	#	#
948	10	0	0	0	0	0	10	1	#	#	#	#	#	#	#	#
949	10	0	0	0	0	0	10	1	#	#	#	#	#	#	#	#
950	10	0	0	0	0	0	10	1	#	#	#	#	#	#	#	#
951	10	0	0	0	10	0	0	1	#	#	#	#	#	#	#	#
952	10	0	0	0	10	0	0	1	#	#	#	#	#	#	#	#
953	10	0	0	0	10	0	0	1	#	#	#	#	#	#	#	#
954	10	0	0	0	10	0	0	1	#	#	#	#	#	#	#	#
955	10	0	0	0	10	0	0	1	#	#	#	#	#	#	#	#
956	10	0	0	0	10	0	0	1	#	#	#	#	#	#	#	#
957	10	0	0	0	10	0	0	1	#	#	#	#	#	#	#	#
958	10	0	0	0	10	0	0	1	#	#	#	#	#	#	#	#
959	10	0	0	0	10	0	0	1	#	#	#	#	#	#	#	#
960	10	0	0	0	10	0	0	1	#	#	#	#	#	#	#	#
961	10	0	0	0	10	0	0	1	#	#	#	#	#	#	#	#
962	10	0	0	0	10	0	0	1	#	#	#	#	#	#	#	#
963	10	0	0	0	10	0	0	1	#	#	#	#	#	#	#	#
964	10	0	0	0	10	0	0	1	#	#	#	#	#	#	#	#
965	10	0	0	0	10	0	0	1	#	#	#	#	#	#	#	#
966	10	0	0	0	10	0	0	1	#	#	#	#	#	#	#	#
967	10	0	0	0	0	10	0	1	Tpse-expanded	#	#	#	#	#	Tspi-contracted	#
968	10	0	0	0	0	10	0	1	Tpse-expanded	#	#	#	#	#	Tspi-contracted	#
969	10	0	0	0	0	10	0	1	Tpse-expanded	#	#	#	#	#	Tspi-contracted	#
970	10	0	0	0	0	10	0	1	Tpse-expanded	#	#	#	#	#	Tspi-contracted	#
971	9	1	1	3	2	1	1	6	#	#	#	#	#	#	#	#
972	9	1	2	2	1	1	2	6	#	#	Tpse-contracted	(9)IPR000198; Rho GTPase-activating protein domain|(9)IPR008936; Rho GTPase activation protein|(7)IPR002219; Protein kinase C-like, phorbol ester/diacylglycerol-binding domain	#	#	#	#
973	9	1	2	1	3	1	1	6	#	#	Tpse-contracted	(7)IPR011722; Hemimethylated DNA-binding domain|(6)IPR007474; ApaG domain	#	#	#	#
974	9	1	2	3	1	1	1	6	#	#	Tpse-contracted	(9)IPR023753; FAD/NAD(P)-binding domain|(9)IPR007859; Electron transfer flavoprotein-ubiquinone oxidoreductase|(1)IPR001349; Cytochrome c oxidase, subunit VIa|(1)IPR003953; FAD-dependent oxidoreductase 2, FAD binding domain	#	#	#	#
975	9	3	1	1	3	1	0	5	#	#	#	#	#	#	#	#
976	9	2	1	2	2	1	1	6	#	#	#	#	#	#	#	#
977	9	0	0	9	0	0	0	1	#	#	#	#	#	#	#	#
978	9	3	1	2	2	1	0	5	#	#	#	#	#	#	#	#
979	9	1	1	3	0	1	3	5	#	#	#	#	#	#	#	#
980	9	1	1	2	1	2	2	6	Tpse-expanded	(6)IPR001179; FKBP-type peptidyl-prolyl cis-trans isomerase domain|(4)IPR011009; Protein kinase-like domain|(3)IPR001245; Serine-threonine/tyrosine-protein kinase catalytic domain|(1)IPR000719; Protein kinase domain	#	#	#	#	#	#
981	9	1	1	4	1	1	1	6	#	#	#	#	#	#	#	#
982	9	1	2	2	2	1	1	6	#	#	#	#	Tspi-expanded	(6)IPR032072; Protein of unknown function DUF4807|(3)IPR020103; Pseudouridine synthase, catalytic domain|(3)IPR006145; Pseudouridine synthase, RsuA/RluB/C/D/E/F|(1)IPR016009; tRNA methyltransferase TRMD/TRM10-type domain	#	#
983	9	2	2	2	1	1	1	6	#	#	#	#	Tspi-expanded	(6)IPR014720; Double-stranded RNA-binding domain|(6)IPR000352; Peptide chain release factor class I/class II|(3)IPR001245; Serine-threonine/tyrosine-protein kinase catalytic domain|(3)IPR007229; Nicotinate phosphoribosyltransferase family|(3)IPR011009; Protein kinase-like domain|(3)IPR002638; Quinolinate phosphoribosyl transferase, C-terminal|(3)IPR020635; Tyrosine-protein kinase, catalytic domai…	#	#
984	9	3	0	2	4	0	0	3	#	#	#	#	#	#	#	#
985	9	3	0	2	3	0	1	4	#	#	#	#	#	#	#	#
986	9	1	1	2	2	2	1	6	#	#	#	#	#	#	Tspi-contracted	(7)IPR016181; Acyl-CoA N-acyltransferase|(7)IPR000182; GNAT domain|(3)IPR000898; Indoleamine 2,3-dioxygenase|(2)IPR009071; High mobility group box domain|(1)IPR001878; Zinc finger, CCHC-type
987	9	2	1	2	1	1	2	6	#	#	#	#	#	#	#	#
988	9	0	0	9	0	0	0	1	#	#	#	#	#	#	#	#
989	9	1	0	1	7	0	0	3	#	#	#	#	#	#	#	#
990	9	1	1	2	2	1	2	6	#	#	#	#	#	#	#	#
991	9	1	0	2	5	0	1	4	#	#	#	#	#	#	#	#
992	9	2	2	2	1	1	1	6	#	#	#	#	Tspi-expanded	(8)IPR001452; SH3 domain|(3)IPR000219; Dbl homology (DH) domain|(2)IPR011511; Variant SH3 domain|(2)IPR004148; BAR domain|(2)IPR027267; Arfaptin homology (AH) domain/BAR domain|(1)IPR001841; Zinc finger, RING-type|(1)IPR013083; Zinc finger, RING/FYVE/PHD-type|(1)IPR018957; Zinc finger, C3HC4 RING-type	#	#
993	9	1	0	3	5	0	0	3	#	#	#	#	#	#	#	#
994	9	1	1	4	1	1	1	6	#	#	#	#	#	#	#	#
995	9	0	0	9	0	0	0	1	#	#	#	#	#	#	#	#
996	9	2	1	2	2	1	1	6	#	#	#	#	#	#	#	#
997	9	2	1	2	1	1	2	6	#	#	#	#	#	#	#	#
998	9	1	1	3	2	1	1	6	#	#	#	#	#	#	#	#
999	9	1	1	3	2	1	1	6	#	#	#	#	#	#	#	#
1000	9	2	0	4	2	0	1	4	#	#	#	#	#	#	#	#
1001	9	1	0	2	5	0	1	4	#	#	#	#	#	#	#	#
1002	9	1	1	2	3	1	1	6	#	#	#	#	#	#	#	#
1003	9	1	0	3	4	0	1	4	#	#	#	#	#	#	#	#
1004	9	0	0	8	1	0	0	2	#	#	#	#	#	#	#	#
1005	9	1	2	2	2	1	1	6	#	#	#	#	Tspi-expanded	(8)IPR015880; Zinc finger, C2H2-like|(7)IPR013087; Zinc finger C2H2-type/integrase DNA-binding domain|(5)IPR009057; Homeodomain-like|(5)IPR001356; Homeobox domain|(3)IPR003604; Zinc finger, U1-type|(1)IPR014710; RmlC-like jelly roll fold	#	#
1006	9	1	1	2	2	1	2	6	#	#	#	#	#	#	#	#
1007	9	1	1	2	3	1	1	6	#	#	#	#	#	#	#	#
1008	9	1	1	1	2	1	3	6	#	#	#	#	#	#	#	#
1009	9	1	1	1	2	1	3	6	#	#	#	#	#	#	#	#
1010	9	1	2	1	2	2	1	6	#	#	#	#	#	#	#	#
1011	9	1	2	1	3	1	1	6	#	#	Tpse-contracted	(9)IPR009000; Translation protein, beta-barrel domain|(9)IPR009001; Translation elongation factor EF1A/initiation factor IF2gamma, C-terminal|(9)IPR004161; Translation elongation factor EFTu/EF1A, domain 2|(9)IPR015256; Translation initiation factor 2, gamma subunit, C-terminal|(8)IPR027417; P-loop containing nucleoside triphosphate hydrolase|(7)IPR000795; Transcription factor, GTP-binding domain	#	#	#	#
1012	9	2	1	2	0	1	3	5	#	#	#	#	#	#	#	#
1013	9	5	1	1	0	1	1	5	#	#	#	#	#	#	#	#
1014	9	2	1	2	1	1	2	6	#	#	#	#	#	#	#	#
1015	9	1	2	1	2	1	2	6	#	#	Tpse-contracted	(6)IPR012952; BING4, C-terminal domain|(6)IPR017986; WD40-repeat-containing domain|(6)IPR015943; WD40/YVTN repeat-like-containing domain|(5)IPR001680; WD40 repeat|(3)IPR011333; POZ domain|(2)IPR000210; BTB/POZ domain	#	#	#	#
1016	9	2	1	1	3	1	1	6	#	#	#	#	#	#	#	#
1017	9	2	1	1	2	2	1	6	#	#	#	#	#	#	Tspi-contracted	(7)IPR001680; WD40 repeat|(7)IPR015943; WD40/YVTN repeat-like-containing domain|(7)IPR007319; Small-subunit processome, Utp21|(4)IPR017986; WD40-repeat-containing domain|(4)IPR011047; Quinoprotein alcohol dehydrogenase-like superfamily|(3)IPR013783; Immunoglobulin-like fold|(3)IPR003598; Immunoglobulin subtype 2|(3)IPR003599; Immunoglobulin subtype|(3)IPR007110; Immunoglobulin-like domain|(3)IPR0…
1018	9	1	3	1	2	1	1	6	#	#	Tpse-contracted	(8)IPR002320; Threonine-tRNA ligase, class IIa|(8)IPR002314; Aminoacyl-tRNA synthetase, class II (G/ P/ S/T)|(8)IPR004154; Anticodon-binding|(6)IPR012947; Threonyl/alanyl tRNA synthetase, SAD|(6)IPR012676; TGS-like|(6)IPR018163; Threonyl/alanyl tRNA synthetase, class II-like, putative editing domain|(6)IPR012675; Beta-grasp domain|(6)IPR004095; TGS|(3)IPR013057; Amino acid transporter, transmembr…	Tspi-expanded	(8)IPR002320; Threonine-tRNA ligase, class IIa|(8)IPR002314; Aminoacyl-tRNA synthetase, class II (G/ P/ S/T)|(8)IPR004154; Anticodon-binding|(6)IPR012947; Threonyl/alanyl tRNA synthetase, SAD|(6)IPR012676; TGS-like|(6)IPR018163; Threonyl/alanyl tRNA synthetase, class II-like, putative editing domain|(6)IPR012675; Beta-grasp domain|(6)IPR004095; TGS|(3)IPR013057; Amino acid transporter, transmembr…	#	#
1019	9	1	1	1	3	1	2	6	#	#	#	#	#	#	#	#
1020	9	1	3	1	2	1	1	6	#	#	Tpse-contracted	(8)IPR026015; F1F0 ATP synthase OSCP/delta subunit, N-terminal domain|(8)IPR000711; ATPase, OSCP/delta subunit|(1)IPR005312; Protein of unknown function DUF1759	Tspi-expanded	(8)IPR026015; F1F0 ATP synthase OSCP/delta subunit, N-terminal domain|(8)IPR000711; ATPase, OSCP/delta subunit|(1)IPR005312; Protein of unknown function DUF1759	#	#
1021	9	1	2	1	2	1	2	6	#	#	Tpse-contracted	(8)IPR000988; Ribosomal protein L24e-related|(8)IPR023441; Ribosomal protein L24e domain|(3)IPR009003; Peptidase S1, PA clan|(3)IPR011017; TRASH domain|(3)IPR001940; Peptidase S1C|(1)IPR001478; PDZ domain	#	#	#	#
1022	9	2	1	2	1	1	2	6	#	#	#	#	#	#	#	#
1023	9	1	1	1	4	1	1	6	#	#	#	#	#	#	#	#
1024	9	1	2	1	1	3	1	6	Tpse-expanded	(7)IPR007185; DNA polymerase alpha/epsilon, subunit B	#	#	#	#	#	#
1025	9	1	1	1	4	1	1	6	#	#	#	#	#	#	#	#
1026	9	2	1	2	0	2	2	5	#	#	#	#	#	#	Tspi-contracted	(6)IPR015880; Zinc finger, C2H2-like|(6)IPR022755; Zinc finger, double-stranded RNA binding|(3)IPR003604; Zinc finger, U1-type|(2)IPR013766; Thioredoxin domain|(2)IPR012336; Thioredoxin-like fold
1027	9	1	2	1	1	2	2	6	#	#	#	#	#	#	#	#
1028	9	1	1	2	3	1	1	6	#	#	#	#	#	#	#	#
1029	9	1	2	1	2	1	2	6	#	#	Tpse-contracted	(9)IPR000235; Ribosomal protein S5/S7|(9)IPR023798; Ribosomal protein S7 domain|(9)IPR005716; Ribosomal protein S5/S7, eukaryotic/archaeal	#	#	#	#
1030	9	2	1	2	1	2	1	6	#	#	#	#	#	#	Tspi-contracted	(6)IPR004038; Ribosomal protein L7Ae/L30e/S12e/Gadd45|(6)IPR029064; 50S ribosomal protein L30e-like|(5)IPR002415; H/ACA ribonucleoprotein complex, subunit Nhp2, eukaryote|(5)IPR018492; Ribosomal protein L7Ae/L8/Nhp2 family|(4)IPR021190; Peptidase M10A|(4)IPR006026; Peptidase, metallopeptidase|(4)IPR001818; Peptidase M10, metallopeptidase|(4)IPR024079; Metallopeptidase, catalytic domain|(3)IPR0024…
1031	9	1	1	1	4	1	1	6	#	#	#	#	#	#	#	#
1032	9	0	1	2	0	1	5	4	#	#	#	#	#	#	#	#
1033	9	1	1	1	4	1	1	6	#	#	#	#	#	#	#	#
1034	9	0	0	9	0	0	0	1	#	#	#	#	#	#	#	#
1035	9	1	1	1	5	1	0	5	#	#	#	#	#	#	#	#
1036	9	2	1	1	2	2	1	6	#	#	#	#	#	#	Tspi-contracted	(6)IPR001623; DnaJ domain|(2)IPR001763; Rhodanese-like domain
1037	9	1	2	1	2	1	2	6	#	#	Tpse-contracted	(9)IPR001932; PPM-type phosphatase domain	#	#	#	#
1038	9	1	1	1	4	1	1	6	#	#	#	#	#	#	#	#
1039	9	1	1	1	4	1	1	6	#	#	#	#	#	#	#	#
1040	9	4	1	1	1	1	1	6	#	#	#	#	#	#	#	#
1041	9	1	3	1	2	1	1	6	#	#	Tpse-contracted	(8)IPR011992; EF-hand domain pair|(8)IPR015359; Phosphoinositide-specific phospholipase C, EF-hand-like domain|(8)IPR001192; Phosphoinositide phospholipase C family|(8)IPR000909; Phosphatidylinositol-specific phospholipase C, X domain|(8)IPR017946; PLC-like phosphodiesterase, TIM beta/alpha-barrel domain|(7)IPR000008; C2 domain|(7)IPR001711; Phospholipase C, phosphatidylinositol-specific, Y domai…	Tspi-expanded	(8)IPR011992; EF-hand domain pair|(8)IPR015359; Phosphoinositide-specific phospholipase C, EF-hand-like domain|(8)IPR001192; Phosphoinositide phospholipase C family|(8)IPR000909; Phosphatidylinositol-specific phospholipase C, X domain|(8)IPR017946; PLC-like phosphodiesterase, TIM beta/alpha-barrel domain|(7)IPR000008; C2 domain|(7)IPR001711; Phospholipase C, phosphatidylinositol-specific, Y domai…	#	#
1042	9	2	1	2	2	1	1	6	#	#	#	#	#	#	#	#
1043	9	2	1	1	2	1	2	6	#	#	#	#	#	#	#	#
1044	9	1	2	2	2	1	1	6	#	#	#	#	Tspi-expanded	(6)IPR003521; ICln	#	#
1045	9	1	1	1	3	1	2	6	#	#	#	#	#	#	#	#
1046	9	1	1	2	3	1	1	6	#	#	#	#	#	#	#	#
1047	9	3	1	2	1	1	1	6	#	#	#	#	#	#	#	#
1048	9	1	1	1	4	1	1	6	#	#	#	#	#	#	#	#
1049	9	2	1	1	2	1	2	6	#	#	#	#	#	#	#	#
1050	9	3	1	1	1	1	2	6	#	#	#	#	#	#	#	#
1051	9	2	1	1	2	1	2	6	#	#	#	#	#	#	#	#
1052	9	1	2	1	2	1	2	6	#	#	Tpse-contracted	(9)IPR012677; Nucleotide-binding alpha-beta plait domain|(9)IPR000504; RNA recognition motif domain|(2)IPR002343; Paraneoplastic encephalomyelitis antigen	#	#	#	#
1053	9	2	2	2	1	1	1	6	#	#	#	#	Tspi-expanded	(9)IPR010982; Lambda repressor-like, DNA-binding domain|(9)IPR003350; CUT domain|(6)IPR009057; Homeodomain-like|(6)IPR001356; Homeobox domain|(1)IPR011989; Armadillo-like helical	#	#
1054	9	1	2	3	2	1	0	5	#	#	#	#	Tspi-expanded	(8)IPR012816; Conserved hypothetical protein CHP02464	#	#
1055	9	8	0	1	0	0	0	2	#	#	#	#	#	#	#	#
1056	9	2	1	2	3	1	0	5	#	#	#	#	#	#	#	#
1057	9	5	0	1	3	0	0	3	#	#	#	#	#	#	#	#
1058	9	2	1	1	3	1	1	6	#	#	#	#	#	#	#	#
1059	9	2	1	2	1	1	2	6	#	#	#	#	#	#	#	#
1060	9	1	1	1	4	1	1	6	#	#	#	#	#	#	#	#
1061	9	1	3	1	2	1	1	6	#	#	Tpse-contracted	(9)IPR032466; Metal-dependent hydrolase|(8)IPR001365; Adenosine/AMP deaminase domain|(4)IPR006329; AMP deaminase	Tspi-expanded	(9)IPR032466; Metal-dependent hydrolase|(8)IPR001365; Adenosine/AMP deaminase domain|(4)IPR006329; AMP deaminase	#	#
1062	9	2	1	1	3	1	1	6	#	#	#	#	#	#	#	#
1063	9	1	0	1	6	0	1	4	#	#	#	#	#	#	#	#
1064	9	1	2	1	2	2	1	6	#	#	#	#	#	#	#	#
1065	9	3	1	1	1	0	3	5	#	#	#	#	Tspi-expanded	(9)IPR027361; Nicotinic acetylcholine-gated receptor, transmembrane domain|(9)IPR006201; Neurotransmitter-gated ion-channel|(9)IPR006029; Neurotransmitter-gated ion-channel transmembrane domain|(9)IPR006202; Neurotransmitter-gated ion-channel ligand-binding domain|(9)IPR002394; Nicotinic acetylcholine receptor	#	#
1066	9	2	1	2	2	1	1	6	#	#	#	#	#	#	#	#
1067	9	2	1	2	2	1	1	6	#	#	#	#	#	#	#	#
1068	9	1	2	1	2	2	1	6	#	#	#	#	#	#	#	#
1069	9	1	0	1	5	1	1	5	#	#	#	#	#	#	Tspi-contracted	(6)IPR003690; Mitochodrial transcription termination factor
1070	9	1	1	2	3	1	1	6	#	#	#	#	#	#	#	#
1071	9	1	1	2	3	1	1	6	#	#	#	#	#	#	#	#
1072	9	1	1	1	3	1	2	6	#	#	#	#	#	#	#	#
1073	9	1	1	1	3	1	2	6	#	#	#	#	#	#	#	#
1074	9	1	1	1	1	4	1	6	Tpse-expanded	(6)IPR023210; NADP-dependent oxidoreductase domain|(3)IPR002110; Ankyrin repeat|(3)IPR001496; SOCS box domain|(3)IPR020683; Ankyrin repeat-containing domain|(2)IPR016193; Cytidine deaminase-like|(1)IPR002125; Cytidine and deoxycytidylate deaminases, zinc-binding	#	#	#	#	Tspi-contracted	(6)IPR023210; NADP-dependent oxidoreductase domain|(3)IPR002110; Ankyrin repeat|(3)IPR001496; SOCS box domain|(3)IPR020683; Ankyrin repeat-containing domain|(2)IPR016193; Cytidine deaminase-like|(1)IPR002125; Cytidine and deoxycytidylate deaminases, zinc-binding
1075	9	1	3	1	2	1	1	6	#	#	Tpse-contracted	(7)IPR027417; P-loop containing nucleoside triphosphate hydrolase|(7)IPR014001; Helicase superfamily 1/2, ATP-binding domain|(7)IPR001650; Helicase, C-terminal|(7)IPR011545; DEAD/DEAH box helicase domain|(7)IPR004589; DNA helicase, ATP-dependent, RecQ type|(6)IPR011991; Winged helix-turn-helix DNA-binding domain|(5)IPR032284; ATP-dependent DNA helicase RecQ, zinc-binding domain	Tspi-expanded	(7)IPR027417; P-loop containing nucleoside triphosphate hydrolase|(7)IPR014001; Helicase superfamily 1/2, ATP-binding domain|(7)IPR001650; Helicase, C-terminal|(7)IPR011545; DEAD/DEAH box helicase domain|(7)IPR004589; DNA helicase, ATP-dependent, RecQ type|(6)IPR011991; Winged helix-turn-helix DNA-binding domain|(5)IPR032284; ATP-dependent DNA helicase RecQ, zinc-binding domain	#	#
1076	9	1	1	1	1	1	4	6	#	#	#	#	#	#	#	#
1077	9	1	1	1	3	2	1	6	Tpse-expanded	(5)IPR027417; P-loop containing nucleoside triphosphate hydrolase|(3)IPR022780; Dynein family light intermediate chain	#	#	#	#	#	#
1078	9	1	1	1	3	1	2	6	#	#	#	#	#	#	#	#
1079	9	2	1	2	0	3	1	5	Tpse-expanded	(4)IPR013087; Zinc finger C2H2-type/integrase DNA-binding domain|(4)IPR006620; Prolyl 4-hydroxylase, alpha subunit|(4)IPR015880; Zinc finger, C2H2-like|(3)IPR029044; Nucleotide-diphospho-sugar transferases|(2)IPR029159; Casein Kinase 2 substrate|(2)IPR002347; Glucose/ribitol dehydrogenase|(2)IPR002198; Short-chain dehydrogenase/reductase SDR|(2)IPR016040; NAD(P)-binding domain|(1)IPR005123; Oxogl…	#	#	#	#	Tspi-contracted	(4)IPR013087; Zinc finger C2H2-type/integrase DNA-binding domain|(4)IPR015880; Zinc finger, C2H2-like|(4)IPR006620; Prolyl 4-hydroxylase, alpha subunit|(3)IPR029044; Nucleotide-diphospho-sugar transferases|(2)IPR002198; Short-chain dehydrogenase/reductase SDR|(2)IPR029159; Casein Kinase 2 substrate|(2)IPR002347; Glucose/ribitol dehydrogenase|(2)IPR016040; NAD(P)-binding domain|(1)IPR005123; Oxogl…
1080	9	2	1	2	1	2	1	6	#	#	#	#	#	#	Tspi-contracted	(6)IPR011108; RNA-metabolising metallo-beta-lactamase|(6)IPR022712; Beta-Casp domain|(6)IPR025069; Cleavage and polyadenylation specificity factor 2, C-terminal|(4)IPR023753; FAD/NAD(P)-binding domain|(4)IPR027477; Succinate dehydrogenase/fumarate reductase flavoprotein, catalytic domain|(4)IPR003953; FAD-dependent oxidoreductase 2, FAD binding domain|(3)IPR010960; Flavocytochrome c|(3)IPR001279;…
1081	9	1	2	2	2	1	1	6	#	#	#	#	Tspi-expanded	(7)IPR013088; Zinc finger, NHR/GATA-type|(7)IPR000536; Nuclear hormone receptor, ligand-binding domain|(7)IPR001628; Zinc finger, nuclear hormone receptor-type|(4)IPR001723; Nuclear hormone receptor|(1)IPR016355; Nuclear hormone receptor family 5	#	#
1082	9	1	2	2	2	1	1	6	#	#	#	#	Tspi-expanded	(9)IPR011990; Tetratricopeptide-like helical domain|(9)IPR028061; Fis1, C-terminal tetratricopeptide repeat|(6)IPR028058; Fis1, N-terminal tetratricopeptide repeat|(6)IPR016543; Mitochondria fission 1 protein	#	#
1083	9	2	1	2	1	1	2	6	#	#	#	#	#	#	#	#
1084	9	1	1	1	4	1	1	6	#	#	#	#	#	#	#	#
1085	9	1	1	1	3	1	2	6	#	#	#	#	#	#	#	#
1086	9	3	1	2	1	1	1	6	#	#	#	#	#	#	#	#
1087	9	8	0	1	0	0	0	2	#	#	#	#	#	#	#	#
1088	9	2	0	1	5	0	1	4	#	#	#	#	#	#	#	#
1089	9	1	1	1	3	1	2	6	#	#	#	#	#	#	#	#
1090	9	1	1	2	3	1	1	6	#	#	#	#	#	#	#	#
1091	9	2	1	2	2	1	1	6	#	#	#	#	#	#	#	#
1092	9	2	3	1	1	2	0	5	#	#	Tpse-contracted	(5)IPR000159; Ras-associating (RA) domain|(5)IPR000008; C2 domain|(5)IPR011992; EF-hand domain pair|(5)IPR015359; Phosphoinositide-specific phospholipase C, EF-hand-like domain|(5)IPR001711; Phospholipase C, phosphatidylinositol-specific, Y domain|(5)IPR001192; Phosphoinositide phospholipase C family|(5)IPR029071; Ubiquitin-related domain|(5)IPR023578; Ras guanine nucleotide exchange factor domai…	#	#	#	#
1093	9	1	1	1	1	1	4	6	#	#	#	#	#	#	#	#
1094	9	3	0	1	2	1	2	5	#	#	#	#	#	#	Tspi-contracted	(9)IPR006721; ATPase, F1 complex, epsilon subunit, mitochondrial
1095	9	2	2	1	3	1	0	5	#	#	#	#	Tspi-expanded	(5)IPR008952; Tetraspanin, EC2 domain|(5)IPR018499; Tetraspanin/Peripherin|(5)IPR000301; Tetraspanin|(5)IPR019446; Domain of unknown function DUF2431|(1)IPR029063; S-adenosyl-L-methionine-dependent methyltransferase|(1)IPR028977; CD81 antigen, large extracellular loop domain	#	#
1096	9	1	2	2	2	1	1	6	#	#	#	#	Tspi-expanded	(9)IPR023674; Ribosomal protein L1-like|(9)IPR016094; Ribosomal protein L1, 2-layer alpha/beta-sandwich|(7)IPR016095; Ribosomal protein L1, 3-layer alpha/beta-sandwich|(6)IPR028364; Ribosomal protein L1/ribosomal biogenesis protein|(1)IPR005879; Ribosomal protein L1, mitochondrial	#	#
1097	9	1	2	2	2	1	1	6	#	#	#	#	Tspi-expanded	(7)IPR005455; Profilin|(4)IPR013083; Zinc finger, RING/FYVE/PHD-type|(4)IPR001965; Zinc finger, PHD-type|(4)IPR011011; Zinc finger, FYVE/PHD-type|(1)IPR024610; Inhibitor of growth protein, N-terminal histone-binding	#	#
1098	9	2	0	1	5	0	1	4	#	#	#	#	#	#	#	#
1099	9	1	1	2	1	3	1	6	Tpse-expanded	(8)IPR017978; GPCR family 3, C-terminal	#	#	#	#	Tspi-contracted	(8)IPR017978; GPCR family 3, C-terminal
1100	9	1	1	1	4	1	1	6	#	#	#	#	#	#	#	#
1101	9	1	1	1	4	1	1	6	#	#	#	#	#	#	#	#
1102	9	1	2	1	0	1	4	5	#	#	Tpse-contracted	(9)IPR003609; PAN/Apple domain|(7)IPR001507; Zona pellucida domain|(1)IPR000177; Apple domain	#	#	#	#
1103	9	1	1	1	4	1	1	6	#	#	#	#	#	#	#	#
1104	9	5	0	2	2	0	0	3	#	#	#	#	#	#	#	#
1105	9	1	2	1	3	1	1	6	#	#	Tpse-contracted	(8)IPR024420; TRAPP III complex, Trs85|(1)IPR011990; Tetratricopeptide-like helical domain	#	#	#	#
1106	9	1	4	1	1	1	1	6	#	#	Tpse-contracted	(7)IPR021990; Mediator complex, subunit Med12, LCEWAV-domain|(5)IPR019035; Mediator complex, subunit Med12	Tspi-expanded	(7)IPR021990; Mediator complex, subunit Med12, LCEWAV-domain|(5)IPR019035; Mediator complex, subunit Med12	#	#
1107	9	1	1	1	3	2	1	6	Tpse-expanded	(9)IPR009071; High mobility group box domain	#	#	#	#	#	#
1108	9	2	0	1	4	1	1	5	#	#	#	#	#	#	Tspi-contracted	(9)IPR009072; Histone-fold|(9)IPR006809; TAFII28-like protein
1109	9	1	1	1	1	1	4	6	#	#	#	#	#	#	#	#
1110	9	2	0	2	1	1	3	5	#	#	#	#	#	#	Tspi-contracted	(9)IPR002125; Cytidine and deoxycytidylate deaminases, zinc-binding|(9)IPR016193; Cytidine deaminase-like|(8)IPR006262; Cytidine deaminase, homotetrameric|(1)IPR006263; Cytidine deaminase, homodimeric
1111	9	2	1	1	3	1	1	6	#	#	#	#	#	#	#	#
1112	9	2	1	2	0	2	2	5	#	#	#	#	#	#	Tspi-contracted	(5)IPR013783; Immunoglobulin-like fold|(5)IPR003598; Immunoglobulin subtype 2|(5)IPR000884; Thrombospondin type-1 (TSP1) repeat|(5)IPR007110; Immunoglobulin-like domain|(5)IPR013657; UAA transporter|(4)IPR013273; Peptidase M12B, ADAM-TS|(3)IPR013098; Immunoglobulin I-set|(3)IPR003599; Immunoglobulin subtype
1113	9	1	3	1	2	1	1	6	#	#	Tpse-contracted	(9)IPR023674; Ribosomal protein L1-like|(9)IPR028364; Ribosomal protein L1/ribosomal biogenesis protein|(5)IPR016095; Ribosomal protein L1, 3-layer alpha/beta-sandwich|(5)IPR016094; Ribosomal protein L1, 2-layer alpha/beta-sandwich|(2)IPR024974; Sde2 N-terminal domain	Tspi-expanded	(9)IPR023674; Ribosomal protein L1-like|(9)IPR028364; Ribosomal protein L1/ribosomal biogenesis protein|(5)IPR016095; Ribosomal protein L1, 3-layer alpha/beta-sandwich|(5)IPR016094; Ribosomal protein L1, 2-layer alpha/beta-sandwich|(2)IPR024974; Sde2 N-terminal domain	#	#
1114	9	1	1	1	4	1	1	6	#	#	#	#	#	#	#	#
1115	9	1	0	1	6	1	0	4	#	#	#	#	#	#	Tspi-contracted	(8)IPR017943; Bactericidal permeability-increasing protein, alpha/beta domain|(2)IPR001124; Lipid-binding serum glycoprotein, C-terminal|(2)IPR017942; Lipid-binding serum glycoprotein, N-terminal
1116	9	1	1	1	3	1	2	6	#	#	#	#	#	#	#	#
1117	9	1	0	1	1	0	6	4	#	#	#	#	#	#	#	#
1118	9	2	1	1	1	1	3	6	#	#	#	#	#	#	#	#
1119	9	1	2	1	1	2	2	6	#	#	#	#	#	#	#	#
1120	9	3	1	1	2	1	1	6	#	#	#	#	#	#	#	#
1121	9	1	3	1	2	1	1	6	#	#	Tpse-contracted	(9)IPR011993; Pleckstrin-homology domain (PH domain)/Phosphotyrosine-binding domain (PTB)|(9)IPR006020; PTB/PI domain	Tspi-expanded	(9)IPR011993; Pleckstrin-homology domain (PH domain)/Phosphotyrosine-binding domain (PTB)|(9)IPR006020; PTB/PI domain	#	#
1122	9	8	0	1	0	0	0	2	#	#	#	#	#	#	#	#
1123	9	3	0	1	2	1	2	5	#	#	#	#	#	#	Tspi-contracted	(9)IPR000109; Proton-dependent oligopeptide transporter family|(8)IPR020846; Major facilitator superfamily domain|(4)IPR004768; Oligopeptide transporter
1124	9	2	2	1	0	2	2	5	#	#	#	#	#	#	#	#
1125	9	1	1	1	1	1	4	6	#	#	#	#	#	#	#	#
1126	9	1	2	1	2	2	1	6	#	#	#	#	#	#	#	#
1127	9	1	0	1	6	1	0	4	#	#	#	#	#	#	Tspi-contracted	(6)IPR000557; Calponin repeat
1128	9	1	1	1	4	1	1	6	#	#	#	#	#	#	#	#
1129	9	2	1	1	2	1	2	6	#	#	#	#	#	#	#	#
1130	9	1	2	1	4	1	0	5	#	#	Tpse-contracted	(7)IPR016098; Cyclase-associated protein CAP/septum formation inhibitor MinC, C-terminal|(7)IPR012945; Tubulin binding cofactor C-like domain|(6)IPR006599; CARP motif|(2)IPR013912; Adenylate cyclase-associated CAP, C-terminal|(1)IPR017332; Protein XRP2	#	#	#	#
1131	9	3	0	2	2	1	1	5	#	#	#	#	#	#	Tspi-contracted	(9)IPR002259; Equilibrative nucleoside transporter|(4)IPR020846; Major facilitator superfamily domain|(1)IPR020568; Ribosomal protein S5 domain 2-type fold|(1)IPR014721; Ribosomal protein S5 domain 2-type fold, subgroup
1132	9	2	1	2	1	2	1	6	#	#	#	#	#	#	Tspi-contracted	(6)IPR016024; Armadillo-type fold|(6)IPR006953; Vesicle tethering protein Uso1/P115-like , head domain|(5)IPR011989; Armadillo-like helical|(4)IPR006955; Uso1/p115-like vesicle tethering protein, C-terminal|(3)IPR013320; Concanavalin A-like lectin/glucanase domain|(2)IPR000225; Armadillo|(1)IPR013878; Mo25-like|(1)IPR000998; MAM domain
1133	9	1	1	1	5	1	0	5	#	#	#	#	#	#	#	#
1134	9	2	1	1	2	1	2	6	#	#	#	#	#	#	#	#
1135	9	1	1	1	2	1	3	6	#	#	#	#	#	#	#	#
1136	9	1	1	1	4	1	1	6	#	#	#	#	#	#	#	#
1137	9	2	1	1	3	1	1	6	#	#	#	#	#	#	#	#
1138	9	2	1	1	1	1	3	6	#	#	#	#	#	#	#	#
1139	9	3	1	1	3	1	0	5	#	#	#	#	#	#	#	#
1140	9	2	1	1	1	2	2	6	Tpse-expanded	(7)IPR001509; NAD-dependent epimerase/dehydratase, N-terminal domain|(7)IPR016040; NAD(P)-binding domain|(5)IPR028614; GDP-L-fucose synthase|(4)IPR024732; Alpha-N-acetylglucosaminidase, C-terminal|(4)IPR024733; Alpha-N-acetylglucosaminidase, tim-barrel domain|(3)IPR024240; Alpha-N-acetylglucosaminidase, N-terminal|(2)IPR017853; Glycoside hydrolase superfamily|(2)IPR007482; Protein-tyrosine phosph…	#	#	#	#	#	#
1141	9	2	2	1	2	1	1	6	#	#	#	#	Tspi-expanded	(9)IPR004839; Aminotransferase, class I/classII|(9)IPR015422; Pyridoxal phosphate-dependent transferase, major region, subdomain 2|(9)IPR015424; Pyridoxal phosphate-dependent transferase|(9)IPR015421; Pyridoxal phosphate-dependent transferase, major region, subdomain 1	#	#
1142	9	1	1	1	4	1	1	6	#	#	#	#	#	#	#	#
1143	9	2	1	2	1	1	2	6	#	#	#	#	#	#	#	#
1144	9	1	1	1	2	1	3	6	#	#	#	#	#	#	#	#
1145	9	1	0	1	5	1	1	5	#	#	#	#	#	#	Tspi-contracted	(8)IPR004299; Membrane bound O-acyl transferase, MBOAT|(2)IPR003653; Ulp1 protease family, C-terminal catalytic domain
1146	9	1	1	1	4	1	1	6	#	#	#	#	#	#	#	#
1147	9	1	2	2	1	1	2	6	#	#	Tpse-contracted	(6)IPR009057; Homeodomain-like|(6)IPR007889; DNA binding HTH domain, Psq-type|(4)IPR001164; Arf GTPase activating protein|(4)IPR011993; Pleckstrin-homology domain (PH domain)/Phosphotyrosine-binding domain (PTB)|(4)IPR001849; Pleckstrin homology domain|(3)IPR002110; Ankyrin repeat|(3)IPR020683; Ankyrin repeat-containing domain|(3)IPR001452; SH3 domain|(2)IPR027267; Arfaptin homology (AH) domain/B…	#	#	#	#
1148	9	1	3	1	1	2	1	6	#	#	Tpse-contracted	(9)IPR019136; Transcription factor IIIC, subunit 5|(1)IPR023509; D-Tyr tRNAtyr deacylase-like domain	#	#	#	#
1149	9	1	1	1	2	2	2	6	Tpse-expanded	(9)IPR001781; Zinc finger, LIM-type	#	#	#	#	#	#
1150	9	2	1	1	2	1	2	6	#	#	#	#	#	#	#	#
1151	9	1	1	1	4	1	1	6	#	#	#	#	#	#	#	#
1152	9	1	4	1	2	0	1	5	#	#	Tpse-contracted	(9)IPR000511; Cytochrome c/c1 haem-lyase	Tspi-expanded	(9)IPR000511; Cytochrome c/c1 haem-lyase	#	#
1153	9	2	2	1	1	2	1	6	#	#	#	#	#	#	#	#
1154	9	1	3	1	1	2	1	6	#	#	Tpse-contracted	(6)IPR027417; P-loop containing nucleoside triphosphate hydrolase|(6)IPR012973; NOG, C-terminal|(6)IPR006073; GTP binding domain|(5)IPR010674; Nucleolar GTP-binding protein 1, Rossman-fold domain|(4)IPR018497; Peptidase M13, C-terminal domain|(4)IPR008753; Peptidase M13, N-terminal domain|(4)IPR024079; Metallopeptidase, catalytic domain|(3)IPR024926; Nucleolar GTP-binding protein 1|(2)IPR002110; …	#	#	#	#
1155	9	3	0	4	2	0	0	3	#	#	#	#	#	#	#	#
1156	9	1	1	1	4	1	1	6	#	#	#	#	#	#	#	#
1157	9	1	1	1	4	1	1	6	#	#	#	#	#	#	#	#
1158	9	1	1	1	3	1	2	6	#	#	#	#	#	#	#	#
1159	9	2	1	2	2	1	1	6	#	#	#	#	#	#	#	#
1160	9	4	1	1	1	1	1	6	#	#	#	#	#	#	#	#
1161	9	1	3	1	2	1	1	6	#	#	Tpse-contracted	(6)IPR000008; C2 domain|(5)IPR013083; Zinc finger, RING/FYVE/PHD-type|(5)IPR011011; Zinc finger, FYVE/PHD-type|(4)IPR001478; PDZ domain|(2)IPR001565; Synaptotagmin	Tspi-expanded	(6)IPR000008; C2 domain|(5)IPR013083; Zinc finger, RING/FYVE/PHD-type|(5)IPR011011; Zinc finger, FYVE/PHD-type|(4)IPR001478; PDZ domain|(2)IPR001565; Synaptotagmin	#	#
1162	9	1	1	1	2	1	3	6	#	#	#	#	#	#	#	#
1163	9	1	4	1	0	1	2	5	#	#	Tpse-contracted	(7)IPR027417; P-loop containing nucleoside triphosphate hydrolase|(7)IPR001609; Myosin head, motor domain|(7)IPR019749; Band 4.1 domain|(7)IPR011993; Pleckstrin-homology domain (PH domain)/Phosphotyrosine-binding domain (PTB)|(7)IPR029071; Ubiquitin-related domain|(7)IPR019748; FERM central domain|(6)IPR014352; FERM/acyl-CoA-binding protein, 3-helical bundle|(6)IPR000048; IQ motif, EF-hand bindin…	Tspi-expanded	(7)IPR027417; P-loop containing nucleoside triphosphate hydrolase|(7)IPR001609; Myosin head, motor domain|(7)IPR019749; Band 4.1 domain|(7)IPR011993; Pleckstrin-homology domain (PH domain)/Phosphotyrosine-binding domain (PTB)|(7)IPR029071; Ubiquitin-related domain|(7)IPR019748; FERM central domain|(6)IPR014352; FERM/acyl-CoA-binding protein, 3-helical bundle|(6)IPR000048; IQ motif, EF-hand bindin…	#	#
1164	9	1	3	1	1	2	1	6	#	#	Tpse-contracted	(9)IPR012677; Nucleotide-binding alpha-beta plait domain|(9)IPR000571; Zinc finger, CCCH-type|(9)IPR000504; RNA recognition motif domain|(1)IPR032297; Torus domain	#	#	#	#
1165	9	2	1	2	2	1	1	6	#	#	#	#	#	#	#	#
1166	9	2	2	2	1	1	1	6	#	#	#	#	Tspi-expanded	(6)IPR001932; PPM-type phosphatase domain|(4)IPR011990; Tetratricopeptide-like helical domain|(4)IPR019734; Tetratricopeptide repeat|(1)IPR006597; Sel1-like repeat|(1)IPR013105; Tetratricopeptide repeat 2	#	#
1167	9	1	1	1	4	1	1	6	#	#	#	#	#	#	#	#
1168	9	1	1	1	2	1	3	6	#	#	#	#	#	#	#	#
1169	9	1	1	3	2	1	1	6	#	#	#	#	#	#	#	#
1170	9	2	1	1	1	1	3	6	#	#	#	#	#	#	#	#
1171	9	1	1	1	4	1	1	6	#	#	#	#	#	#	#	#
1172	9	1	1	1	4	1	1	6	#	#	#	#	#	#	#	#
1173	9	2	1	1	3	1	1	6	#	#	#	#	#	#	#	#
1174	9	2	1	1	3	1	1	6	#	#	#	#	#	#	#	#
1175	9	2	1	2	2	2	0	5	#	#	#	#	#	#	Tspi-contracted	(9)IPR010558; Caenorhabditis elegans ly-6-related
1176	9	1	1	1	4	1	1	6	#	#	#	#	#	#	#	#
1177	9	1	2	1	2	2	1	6	#	#	#	#	#	#	#	#
1178	9	1	3	1	2	1	1	6	#	#	Tpse-contracted	(6)IPR011989; Armadillo-like helical|(6)IPR016024; Armadillo-type fold|(1)IPR001353; Proteasome, subunit alpha/beta|(1)IPR001810; F-box domain|(1)IPR029055; Nucleophile aminohydrolases, N-terminal|(1)IPR000426; Proteasome alpha-subunit, N-terminal domain	Tspi-expanded	(6)IPR011989; Armadillo-like helical|(6)IPR016024; Armadillo-type fold|(1)IPR001353; Proteasome, subunit alpha/beta|(1)IPR001810; F-box domain|(1)IPR029055; Nucleophile aminohydrolases, N-terminal|(1)IPR000426; Proteasome alpha-subunit, N-terminal domain	#	#
1179	9	1	1	1	4	1	1	6	#	#	#	#	#	#	#	#
1180	9	1	2	2	2	1	1	6	#	#	#	#	Tspi-expanded	(7)IPR000331; Rap GTPase activating protein domain|(2)IPR009091; Regulator of chromosome condensation 1/beta-lactamase-inhibitor protein II|(2)IPR016024; Armadillo-type fold|(2)IPR000408; Regulator of chromosome condensation, RCC1	#	#
1181	9	0	1	1	0	2	5	4	Tpse-expanded	(9)IPR000834; Peptidase M14, carboxypeptidase A|(6)IPR009020; Proteinase inhibitor, propeptide|(6)IPR003146; Proteinase inhibitor, carboxypeptidase propeptide	#	#	#	#	#	#
1182	9	3	1	1	2	1	1	6	#	#	#	#	#	#	#	#
1183	9	1	2	1	1	2	2	6	#	#	#	#	#	#	#	#
1184	9	3	1	1	2	1	1	6	#	#	#	#	#	#	#	#
1185	9	2	1	2	1	1	2	6	#	#	#	#	#	#	#	#
1186	9	2	1	1	1	1	3	6	#	#	#	#	#	#	#	#
1187	9	1	2	1	1	1	3	6	#	#	Tpse-contracted	(9)IPR013087; Zinc finger C2H2-type/integrase DNA-binding domain|(9)IPR015880; Zinc finger, C2H2-like|(5)IPR007087; Zinc finger, C2H2|(1)IPR012934; Zinc finger, AD-type|(1)IPR016177; DNA-binding domain	#	#	#	#
1188	9	1	2	1	3	1	1	6	#	#	Tpse-contracted	(9)IPR002616; tRNA-guanine(15) transglycosylase-like|(2)IPR028592; Queuine tRNA-ribosyltransferase subunit QTRTD1	#	#	#	#
1189	9	1	2	1	3	1	1	6	#	#	Tpse-contracted	(9)IPR027417; P-loop containing nucleoside triphosphate hydrolase|(9)IPR003439; ABC transporter-like|(9)IPR003593; AAA+ ATPase domain|(8)IPR013283; ABC transporter ABCE|(8)IPR017896; 4Fe-4S ferredoxin-type, iron-sulphur binding domain|(8)IPR007209; RNase L inhibitor RLI, possible metal-binding domain	#	#	#	#
1190	9	1	1	1	4	1	1	6	#	#	#	#	#	#	#	#
1191	9	2	1	1	3	1	1	6	#	#	#	#	#	#	#	#
1192	9	4	0	4	1	0	0	3	#	#	#	#	#	#	#	#
1193	9	2	1	1	2	2	1	6	#	#	#	#	#	#	Tspi-contracted	(7)IPR004240; Nonaspanin (TM9SF)|(3)IPR006634; TRAM/LAG1/CLN8 homology domain|(2)IPR016439; Ceramide synthase component Lag1/Lac1
1194	9	1	1	1	4	1	1	6	#	#	#	#	#	#	#	#
1195	9	1	2	1	3	1	1	6	#	#	Tpse-contracted	(6)IPR016024; Armadillo-type fold|(5)IPR012978; Uncharacterised domain NUC173|(2)IPR011989; Armadillo-like helical	#	#	#	#
1196	9	2	1	1	2	1	2	6	#	#	#	#	#	#	#	#
1197	9	1	1	1	3	1	2	6	#	#	#	#	#	#	#	#
1198	9	1	2	1	3	1	1	6	#	#	Tpse-contracted	(7)IPR025202; Phospholipase D-like domain|(7)IPR001736; Phospholipase D/Transphosphatidylase|(4)IPR016270; Phospholipase D, phosphatidylserine synthase type|(1)IPR010729; Ribosomal protein L47, mitochondrial	#	#	#	#
1199	9	1	2	1	1	1	3	6	#	#	Tpse-contracted	(9)IPR024034; ATPase, F1 complex beta subunit/V1 complex, C-terminal|(9)IPR000793; ATPase, F1/V1/A1 complex, alpha/beta subunit, C-terminal|(8)IPR027417; P-loop containing nucleoside triphosphate hydrolase|(8)IPR000194; ATPase, F1/V1/A1 complex, alpha/beta subunit, nucleotide-binding domain|(7)IPR004100; ATPase, F1 complex alpha/beta subunit, N-terminal domain|(7)IPR031686; ATPsynthase alpha/beta…	#	#	#	#
1200	9	1	4	1	1	1	1	6	#	#	Tpse-contracted	(4)IPR008636; Hook-related protein family	Tspi-expanded	(4)IPR008636; Hook-related protein family	#	#
1201	9	1	2	1	2	2	1	6	#	#	#	#	#	#	#	#
1202	9	1	1	1	4	1	1	6	#	#	#	#	#	#	#	#
1203	9	1	1	1	4	1	1	6	#	#	#	#	#	#	#	#
1204	9	1	0	1	6	0	1	4	#	#	#	#	#	#	#	#
1205	9	1	1	1	3	1	2	6	#	#	#	#	#	#	#	#
1206	9	2	1	2	2	1	1	6	#	#	#	#	#	#	#	#
1207	9	1	1	1	4	1	1	6	#	#	#	#	#	#	#	#
1208	9	1	1	2	2	1	2	6	#	#	#	#	#	#	#	#
1209	9	1	2	1	3	1	1	6	#	#	Tpse-contracted	(9)IPR005595; Translocon-associated protein (TRAP), alpha subunit	#	#	#	#
1210	9	3	1	1	2	1	1	6	#	#	#	#	#	#	#	#
1211	9	1	2	1	3	1	1	6	#	#	Tpse-contracted	(6)IPR022782; Actin interacting protein 3, C-terminal	#	#	#	#
1212	9	2	1	2	2	1	1	6	#	#	#	#	#	#	#	#
1213	9	6	0	1	2	0	0	3	#	#	#	#	#	#	#	#
1214	9	1	0	1	5	0	2	4	#	#	#	#	#	#	#	#
1215	9	1	1	1	1	1	4	6	#	#	#	#	#	#	#	#
1216	9	1	1	1	4	1	1	6	#	#	#	#	#	#	#	#
1217	9	2	1	1	4	0	1	5	#	#	#	#	Tspi-expanded	(9)IPR000242; PTP type protein phosphatase|(9)IPR029021; Protein-tyrosine phosphatase-like|(9)IPR003595; Protein-tyrosine phosphatase, catalytic|(1)IPR013783; Immunoglobulin-like fold|(1)IPR003961; Fibronectin type III	#	#
1218	9	1	1	2	3	1	1	6	#	#	#	#	#	#	#	#
1219	9	1	1	1	0	1	5	5	#	#	#	#	#	#	#	#
1220	9	1	1	1	0	1	5	5	#	#	#	#	#	#	#	#
1221	9	1	1	1	5	1	0	5	#	#	#	#	#	#	#	#
1222	9	2	1	2	2	1	1	6	#	#	#	#	#	#	#	#
1223	9	1	1	4	1	1	1	6	#	#	#	#	#	#	#	#
1224	9	1	1	1	4	1	1	6	#	#	#	#	#	#	#	#
1225	9	1	1	2	2	1	2	6	#	#	#	#	#	#	#	#
1226	9	2	1	1	3	1	1	6	#	#	#	#	#	#	#	#
1227	9	1	1	1	2	1	3	6	#	#	#	#	#	#	#	#
1228	9	9	0	0	0	0	0	1	#	#	#	#	#	#	#	#
1229	9	9	0	0	0	0	0	1	#	#	#	#	#	#	#	#
1230	9	9	0	0	0	0	0	1	#	#	#	#	#	#	#	#
1231	9	9	0	0	0	0	0	1	#	#	#	#	#	#	#	#
1232	9	9	0	0	0	0	0	1	#	#	#	#	#	#	#	#
1233	9	9	0	0	0	0	0	1	#	#	#	#	#	#	#	#
1234	9	9	0	0	0	0	0	1	#	#	#	#	#	#	#	#
1235	9	9	0	0	0	0	0	1	#	#	#	#	#	#	#	#
1236	9	9	0	0	0	0	0	1	#	#	#	#	#	#	#	#
1237	9	9	0	0	0	0	0	1	#	#	#	#	#	#	#	#
1238	9	6	0	0	3	0	0	2	#	#	#	#	#	#	#	#
1239	9	2	2	0	3	1	1	5	#	#	#	#	Tspi-expanded	(9)IPR024079; Metallopeptidase, catalytic domain|(8)IPR001590; Peptidase M12B, ADAM/reprolysin|(8)IPR000884; Thrombospondin type-1 (TSP1) repeat|(5)IPR002870; Peptidase M12B, propeptide	#	#
1240	9	9	0	0	0	0	0	1	#	#	#	#	#	#	#	#
1241	9	9	0	0	0	0	0	1	#	#	#	#	#	#	#	#
1242	9	9	0	0	0	0	0	1	#	#	#	#	#	#	#	#
1243	9	9	0	0	0	0	0	1	#	#	#	#	#	#	#	#
1244	9	9	0	0	0	0	0	1	#	#	#	#	#	#	#	#
1245	9	9	0	0	0	0	0	1	#	#	#	#	#	#	#	#
1246	9	2	1	0	3	2	1	5	#	#	#	#	#	#	Tspi-contracted	(9)IPR007197; Radical SAM|(9)IPR013785; Aldolase-type TIM barrel|(6)IPR010505; Molybdenum cofactor synthesis C-terminal|(5)IPR013483; Molybdenum cofactor biosynthesis protein A|(5)IPR006638; Elongator protein 3/MiaB/NifB|(3)IPR023045; Molybdenum cofactor biosynthesis C|(3)IPR002820; Molybdopterin cofactor biosynthesis C (MoaC) domain|(1)IPR023046; Molybdenum cofactor biosynthesis C, bacterial-type
1247	9	4	1	0	3	1	0	4	#	#	#	#	#	#	#	#
1248	9	6	1	0	0	1	1	4	#	#	#	#	#	#	#	#
1249	9	3	1	0	3	1	1	5	#	#	#	#	#	#	#	#
1250	9	9	0	0	0	0	0	1	#	#	#	#	#	#	#	#
1251	9	9	0	0	0	0	0	1	#	#	#	#	#	#	#	#
1252	9	1	4	0	2	1	1	5	#	#	Tpse-contracted	(4)IPR031542; Cation channel complex component UNC80, N-terminal|(1)IPR027417; P-loop containing nucleoside triphosphate hydrolase|(1)IPR005936; Peptidase, FtsH|(1)IPR016024; Armadillo-type fold|(1)IPR003959; ATPase, AAA-type, core|(1)IPR003593; AAA+ ATPase domain|(1)IPR000642; Peptidase M41	Tspi-expanded	(4)IPR031542; Cation channel complex component UNC80, N-terminal|(1)IPR027417; P-loop containing nucleoside triphosphate hydrolase|(1)IPR005936; Peptidase, FtsH|(1)IPR016024; Armadillo-type fold|(1)IPR003959; ATPase, AAA-type, core|(1)IPR003593; AAA+ ATPase domain|(1)IPR000642; Peptidase M41	#	#
1253	9	2	0	0	1	0	6	3	#	#	#	#	#	#	#	#
1254	9	2	2	0	2	1	2	5	#	#	#	#	Tspi-expanded	(9)IPR002668; Concentrative nucleoside transporter N-terminal domain|(9)IPR011657; Concentrative nucleoside transporter C-terminal domain|(3)IPR018270; Concentrative nucleoside transporter, metazoan/bacterial|(1)IPR011642; Nucleoside transporter/FeoB GTPase, Gate domain|(1)IPR012936; Endoplasmic reticulum vesicle transporter, C-terminal	#	#
1255	9	2	1	0	4	1	1	5	#	#	#	#	#	#	#	#
1256	9	9	0	0	0	0	0	1	#	#	#	#	#	#	#	#
1257	9	1	1	0	6	1	0	4	#	#	#	#	#	#	#	#
1258	9	9	0	0	0	0	0	1	#	#	#	#	#	#	#	#
1259	9	1	2	0	5	1	0	4	#	#	Tpse-contracted	(8)IPR001394; Peptidase C19, ubiquitin carboxyl-terminal hydrolase|(7)IPR006615; Peptidase C19, ubiquitin-specific peptidase, DUSP domain|(2)IPR001254; Serine proteases, trypsin domain|(2)IPR000859; CUB domain|(2)IPR009003; Peptidase S1, PA clan|(1)IPR013085; Zinc finger, U1-C type	#	#	#	#
1260	9	0	9	0	0	0	0	1	#	#	Tpse-contracted	#	Tspi-expanded	#	#	#
1261	9	0	8	0	0	1	0	2	#	#	Tpse-contracted	#	Tspi-expanded	#	#	#
1262	9	0	9	0	0	0	0	1	#	#	Tpse-contracted	#	Tspi-expanded	#	#	#
1263	9	0	9	0	0	0	0	1	#	#	Tpse-contracted	(9)IPR003165; Piwi domain|(9)IPR012337; Ribonuclease H-like domain	Tspi-expanded	(9)IPR003165; Piwi domain|(9)IPR012337; Ribonuclease H-like domain	#	#
1264	9	0	9	0	0	0	0	1	#	#	Tpse-contracted	#	Tspi-expanded	#	#	#
1265	9	0	9	0	0	0	0	1	#	#	Tpse-contracted	#	Tspi-expanded	#	#	#
1266	9	0	9	0	0	0	0	1	#	#	Tpse-contracted	#	Tspi-expanded	#	#	#
1267	9	0	2	0	0	7	0	2	Tpse-expanded	#	#	#	#	#	Tspi-contracted	#
1268	9	0	9	0	0	0	0	1	#	#	Tpse-contracted	#	Tspi-expanded	#	#	#
1269	9	0	1	0	0	8	0	2	Tpse-expanded	#	#	#	#	#	Tspi-contracted	#
1270	9	0	4	0	0	2	3	3	#	#	Tpse-contracted	(9)IPR006179; 5'-Nucleotidase/apyrase|(9)IPR004843; Calcineurin-like phosphoesterase domain, apaH type|(9)IPR029052; Metallo-dependent phosphatase-like|(8)IPR008334; 5'-Nucleotidase, C-terminal	Tspi-expanded	(9)IPR006179; 5'-Nucleotidase/apyrase|(9)IPR004843; Calcineurin-like phosphoesterase domain, apaH type|(9)IPR029052; Metallo-dependent phosphatase-like|(8)IPR008334; 5'-Nucleotidase, C-terminal	#	#
1271	9	0	9	0	0	0	0	1	#	#	Tpse-contracted	#	Tspi-expanded	#	#	#
1272	9	0	7	0	0	2	0	2	#	#	Tpse-contracted	(2)IPR029526; PiggyBac transposable element-derived protein	Tspi-expanded	(2)IPR029526; PiggyBac transposable element-derived protein	#	#
1273	9	0	8	0	0	1	0	2	#	#	Tpse-contracted	#	Tspi-expanded	#	#	#
1274	9	0	9	0	0	0	0	1	#	#	Tpse-contracted	#	Tspi-expanded	#	#	#
1275	9	0	6	0	0	3	0	2	#	#	Tpse-contracted	(5)IPR004088; K Homology domain, type 1	Tspi-expanded	(5)IPR004088; K Homology domain, type 1	#	#
1276	9	0	9	0	0	0	0	1	#	#	Tpse-contracted	#	Tspi-expanded	#	#	#
1277	9	0	7	0	0	2	0	2	#	#	Tpse-contracted	(9)IPR000742; EGF-like domain|(3)IPR001881; EGF-like calcium-binding domain	Tspi-expanded	(9)IPR000742; EGF-like domain|(3)IPR001881; EGF-like calcium-binding domain	#	#
1278	9	0	7	0	0	2	0	2	#	#	Tpse-contracted	#	Tspi-expanded	#	#	#
1279	9	0	1	0	0	8	0	2	Tpse-expanded	#	#	#	#	#	Tspi-contracted	#
1280	9	0	0	0	0	0	9	1	#	#	#	#	#	#	#	#
1281	9	0	0	0	0	0	9	1	#	#	#	#	#	#	#	#
1282	9	0	0	0	0	0	9	1	#	#	#	#	#	#	#	#
1283	9	0	0	0	0	0	9	1	#	#	#	#	#	#	#	#
1284	9	0	0	0	0	0	9	1	#	#	#	#	#	#	#	#
1285	9	0	0	0	0	0	9	1	#	#	#	#	#	#	#	#
1286	9	0	0	0	0	0	9	1	#	#	#	#	#	#	#	#
1287	9	0	0	0	0	0	9	1	#	#	#	#	#	#	#	#
1288	9	0	0	0	0	0	9	1	#	#	#	#	#	#	#	#
1289	9	0	0	0	0	0	9	1	#	#	#	#	#	#	#	#
1290	9	0	0	0	0	0	9	1	#	#	#	#	#	#	#	#
1291	9	0	0	0	9	0	0	1	#	#	#	#	#	#	#	#
1292	9	0	0	0	9	0	0	1	#	#	#	#	#	#	#	#
1293	9	0	0	0	9	0	0	1	#	#	#	#	#	#	#	#
1294	9	0	0	0	9	0	0	1	#	#	#	#	#	#	#	#
1295	9	0	0	0	9	0	0	1	#	#	#	#	#	#	#	#
1296	9	0	0	0	9	0	0	1	#	#	#	#	#	#	#	#
1297	9	0	0	0	9	0	0	1	#	#	#	#	#	#	#	#
1298	9	0	0	0	9	0	0	1	#	#	#	#	#	#	#	#
1299	9	0	0	0	9	0	0	1	#	#	#	#	#	#	#	#
1300	9	0	0	0	9	0	0	1	#	#	#	#	#	#	#	#
1301	9	0	0	0	9	0	0	1	#	#	#	#	#	#	#	#
1302	9	0	0	0	0	9	0	1	Tpse-expanded	(3)IPR013087; Zinc finger C2H2-type/integrase DNA-binding domain|(2)IPR015880; Zinc finger, C2H2-like	#	#	#	#	Tspi-contracted	(3)IPR013087; Zinc finger C2H2-type/integrase DNA-binding domain|(2)IPR015880; Zinc finger, C2H2-like
1303	9	0	0	0	0	9	0	1	Tpse-expanded	#	#	#	#	#	Tspi-contracted	#
1304	9	0	0	0	0	9	0	1	Tpse-expanded	#	#	#	#	#	Tspi-contracted	#
1305	9	0	0	0	0	9	0	1	Tpse-expanded	#	#	#	#	#	Tspi-contracted	#
1306	8	2	0	5	1	0	0	3	#	#	#	#	#	#	#	#
1307	8	0	0	1	7	0	0	2	#	#	#	#	#	#	#	#
1308	8	1	1	2	2	1	1	6	#	#	#	#	#	#	#	#
1309	8	7	0	1	0	0	0	2	#	#	#	#	#	#	#	#
1310	8	0	0	8	0	0	0	1	#	#	#	#	#	#	#	#
1311	8	1	1	1	4	1	0	5	#	#	#	#	#	#	#	#
1312	8	1	1	2	2	1	1	6	#	#	#	#	#	#	#	#
1313	8	1	0	3	2	0	2	4	#	#	#	#	#	#	#	#
1314	8	1	1	1	3	1	1	6	#	#	#	#	#	#	#	#
1315	8	1	1	1	3	1	1	6	#	#	#	#	#	#	#	#
1316	8	1	0	2	4	0	1	4	#	#	#	#	#	#	#	#
1317	8	1	1	3	1	1	1	6	#	#	#	#	#	#	#	#
1318	8	1	1	2	1	2	1	6	Tpse-expanded	(5)IPR002379; V-ATPase proteolipid subunit C-like domain|(4)IPR000245; V-ATPase proteolipid subunit|(4)IPR002198; Short-chain dehydrogenase/reductase SDR|(4)IPR016040; NAD(P)-binding domain|(3)IPR002347; Glucose/ribitol dehydrogenase|(1)IPR000571; Zinc finger, CCCH-type	#	#	#	#	#	#
1319	8	1	2	1	2	1	1	6	#	#	Tpse-contracted	(8)IPR025884; Methyl-CpG binding protein 2/3, C-terminal domain|(5)IPR032343; Methyl-CpG-binding domain protein 2/3, p55-binding region|(1)IPR016177; DNA-binding domain|(1)IPR001739; Methyl-CpG DNA binding	#	#	#	#
1320	8	2	0	5	0	0	1	3	#	#	#	#	#	#	#	#
1321	8	1	0	2	5	0	0	3	#	#	#	#	#	#	#	#
1322	8	1	1	1	2	1	2	6	#	#	#	#	#	#	#	#
1323	8	1	1	1	3	1	1	6	#	#	#	#	#	#	#	#
1324	8	1	1	2	1	2	1	6	Tpse-expanded	(6)IPR021429; Mediator complex, subunit Med24, N-terminal	#	#	#	#	#	#
1325	8	1	1	2	2	1	1	6	#	#	#	#	#	#	#	#
1326	8	1	1	3	0	1	2	5	#	#	#	#	#	#	#	#
1327	8	1	1	2	2	1	1	6	#	#	#	#	#	#	#	#
1328	8	1	3	2	0	1	1	5	#	#	Tpse-contracted	(7)IPR011646; KAP family P-loop domain|(5)IPR002110; Ankyrin repeat|(5)IPR020683; Ankyrin repeat-containing domain|(1)IPR013761; Sterile alpha motif/pointed domain	Tspi-expanded	(7)IPR011646; KAP family P-loop domain|(5)IPR002110; Ankyrin repeat|(5)IPR020683; Ankyrin repeat-containing domain|(1)IPR013761; Sterile alpha motif/pointed domain	#	#
1329	8	1	1	4	0	1	1	5	#	#	#	#	#	#	#	#
1330	8	1	1	3	1	1	1	6	#	#	#	#	#	#	#	#
1331	8	1	0	2	3	1	1	5	#	#	#	#	#	#	Tspi-contracted	(8)IPR027417; P-loop containing nucleoside triphosphate hydrolase|(8)IPR006073; GTP binding domain|(3)IPR023179; GTP-binding protein, orthogonal bundle domain
1332	8	1	2	2	1	1	1	6	#	#	Tpse-contracted	(7)IPR009057; Homeodomain-like|(7)IPR001356; Homeobox domain|(5)IPR020479; Homeodomain, metazoa|(4)IPR000047; Helix-turn-helix motif	#	#	#	#
1333	8	1	1	3	1	1	1	6	#	#	#	#	#	#	#	#
1334	8	1	2	2	1	1	1	6	#	#	Tpse-contracted	(7)IPR000008; C2 domain|(5)IPR019558; Mammalian uncoordinated homology 13, subgroup, domain 2|(4)IPR002219; Protein kinase C-like, phorbol ester/diacylglycerol-binding domain|(4)IPR010439; Calcium-dependent secretion activator|(1)IPR020454; Diacylglycerol/phorbol-ester binding	#	#	#	#
1335	8	1	1	4	0	1	1	5	#	#	#	#	#	#	#	#
1336	8	1	1	2	2	1	1	6	#	#	#	#	#	#	#	#
1337	8	1	0	4	1	1	1	5	#	#	#	#	#	#	Tspi-contracted	(7)IPR013783; Immunoglobulin-like fold|(4)IPR014766; Carboxypeptidase, regulatory domain|(3)IPR013784; Carbohydrate-binding-like fold
1338	8	1	1	2	2	1	1	6	#	#	#	#	#	#	#	#
1339	8	1	1	2	2	1	1	6	#	#	#	#	#	#	#	#
1340	8	1	1	3	1	1	1	6	#	#	#	#	#	#	#	#
1341	8	1	1	3	1	1	1	6	#	#	#	#	#	#	#	#
1342	8	1	1	2	2	1	1	6	#	#	#	#	#	#	#	#
1343	8	1	1	2	2	1	1	6	#	#	#	#	#	#	#	#
1344	8	1	1	3	1	1	1	6	#	#	#	#	#	#	#	#
1345	8	1	0	3	4	0	0	3	#	#	#	#	#	#	#	#
1346	8	0	0	5	3	0	0	2	#	#	#	#	#	#	#	#
1347	8	3	1	2	0	1	1	5	#	#	#	#	#	#	#	#
1348	8	1	1	1	3	1	1	6	#	#	#	#	#	#	#	#
1349	8	1	1	2	1	1	2	6	#	#	#	#	#	#	#	#
1350	8	1	1	2	2	1	1	6	#	#	#	#	#	#	#	#
1351	8	1	1	1	2	1	2	6	#	#	#	#	#	#	#	#
1352	8	1	2	1	2	1	1	6	#	#	Tpse-contracted	(8)IPR019956; Ubiquitin|(8)IPR029071; Ubiquitin-related domain|(8)IPR001975; Ribosomal protein L40e|(8)IPR000626; Ubiquitin domain|(4)IPR011332; Zinc-binding ribosomal protein	#	#	#	#
1353	8	1	1	1	3	1	1	6	#	#	#	#	#	#	#	#
1354	8	1	1	1	2	0	3	5	#	#	#	#	Tspi-expanded	(8)IPR001353; Proteasome, subunit alpha/beta|(8)IPR029055; Nucleophile aminohydrolases, N-terminal	#	#
1355	8	1	1	1	2	2	1	6	Tpse-expanded	(8)IPR001353; Proteasome, subunit alpha/beta|(8)IPR029055; Nucleophile aminohydrolases, N-terminal	#	#	#	#	#	#
1356	8	2	1	2	1	1	1	6	#	#	#	#	#	#	#	#
1357	8	1	1	1	2	2	1	6	Tpse-expanded	(8)IPR011989; Armadillo-like helical|(8)IPR016024; Armadillo-type fold|(7)IPR000357; HEAT repeat	#	#	#	#	#	#
1358	8	1	1	1	2	2	1	6	Tpse-expanded	(8)IPR001680; WD40 repeat|(8)IPR017986; WD40-repeat-containing domain|(8)IPR022052; Histone-binding protein RBBP4, N-terminal|(8)IPR020472; G-protein beta WD-40 repeat|(8)IPR015943; WD40/YVTN repeat-like-containing domain	#	#	#	#	#	#
1359	8	1	1	1	3	1	1	6	#	#	#	#	#	#	#	#
1360	8	1	1	2	2	1	1	6	#	#	#	#	#	#	#	#
1361	8	1	1	1	3	1	1	6	#	#	#	#	#	#	#	#
1362	8	2	1	1	2	1	1	6	#	#	#	#	#	#	#	#
1363	8	1	1	1	3	1	1	6	#	#	#	#	#	#	#	#
1364	8	1	1	1	2	1	2	6	#	#	#	#	#	#	#	#
1365	8	1	1	1	2	1	2	6	#	#	#	#	#	#	#	#
1366	8	1	3	1	1	1	1	6	#	#	Tpse-contracted	(8)IPR020568; Ribosomal protein S5 domain 2-type fold|(8)IPR014721; Ribosomal protein S5 domain 2-type fold, subgroup|(8)IPR000705; Galactokinase|(8)IPR019539; Galactokinase galactose-binding domain|(8)IPR006206; Mevalonate/galactokinase|(7)IPR013750; GHMP kinase, C-terminal domain|(6)IPR006204; GHMP kinase N-terminal domain	Tspi-expanded	(8)IPR020568; Ribosomal protein S5 domain 2-type fold|(8)IPR014721; Ribosomal protein S5 domain 2-type fold, subgroup|(8)IPR000705; Galactokinase|(8)IPR019539; Galactokinase galactose-binding domain|(8)IPR006206; Mevalonate/galactokinase|(7)IPR013750; GHMP kinase, C-terminal domain|(6)IPR006204; GHMP kinase N-terminal domain	#	#
1367	8	2	1	1	1	1	2	6	#	#	#	#	#	#	#	#
1368	8	1	2	1	2	1	1	6	#	#	Tpse-contracted	(8)IPR003594; Histidine kinase-like ATPase, C-terminal domain|(8)IPR018955; Branched-chain alpha-ketoacid dehydrogenase kinase/Pyruvate dehydrogenase kinase, N-terminal	#	#	#	#
1369	8	2	2	1	1	1	1	6	#	#	Tpse-contracted	(8)IPR001189; Manganese/iron superoxide dismutase|(8)IPR019831; Manganese/iron superoxide dismutase, N-terminal|(8)IPR019832; Manganese/iron superoxide dismutase, C-terminal	#	#	#	#
1370	8	2	1	1	2	1	1	6	#	#	#	#	#	#	#	#
1371	8	1	1	1	3	1	1	6	#	#	#	#	#	#	#	#
1372	8	2	1	2	1	1	1	6	#	#	#	#	#	#	#	#
1373	8	1	1	1	3	1	1	6	#	#	#	#	#	#	#	#
1374	8	1	1	2	2	1	1	6	#	#	#	#	#	#	#	#
1375	8	2	1	2	1	1	1	6	#	#	#	#	#	#	#	#
1376	8	2	1	1	1	1	2	6	#	#	#	#	#	#	#	#
1377	8	1	2	1	2	1	1	6	#	#	Tpse-contracted	(8)IPR005835; Nucleotidyl transferase domain|(8)IPR001451; Hexapeptide repeat|(8)IPR029044; Nucleotide-diphospho-sugar transferases	#	#	#	#
1378	8	1	1	1	1	2	2	6	Tpse-expanded	(8)IPR027417; P-loop containing nucleoside triphosphate hydrolase|(8)IPR000793; ATPase, F1/V1/A1 complex, alpha/beta subunit, C-terminal|(8)IPR024034; ATPase, F1 complex beta subunit/V1 complex, C-terminal|(8)IPR005722; ATPase, F1 complex, beta subunit|(8)IPR003593; AAA+ ATPase domain|(8)IPR000194; ATPase, F1/V1/A1 complex, alpha/beta subunit, nucleotide-binding domain|(6)IPR004100; ATPase, F1 co…	#	#	#	#	#	#
1379	8	2	1	1	2	1	1	6	#	#	#	#	#	#	#	#
1380	8	1	1	1	3	1	1	6	#	#	#	#	#	#	#	#
1381	8	4	1	1	0	1	1	5	#	#	#	#	#	#	#	#
1382	8	1	0	1	4	1	1	5	#	#	#	#	#	#	Tspi-contracted	(8)IPR029063; S-adenosyl-L-methionine-dependent methyltransferase|(8)IPR004033; UbiE/COQ5 methyltransferase
1383	8	2	1	2	1	1	1	6	#	#	#	#	#	#	#	#
1384	8	1	1	1	3	1	1	6	#	#	#	#	#	#	#	#
1385	8	2	2	1	1	1	1	6	#	#	Tpse-contracted	(8)IPR013878; Mo25-like|(8)IPR011989; Armadillo-like helical|(8)IPR016024; Armadillo-type fold	#	#	#	#
1386	8	1	1	1	2	1	2	6	#	#	#	#	#	#	#	#
1387	8	1	2	1	2	1	1	6	#	#	Tpse-contracted	(7)IPR001163; LSM domain, eukaryotic/archaea-type|(7)IPR010920; LSM domain	#	#	#	#
1388	8	1	1	1	3	1	1	6	#	#	#	#	#	#	#	#
1389	8	1	1	1	2	1	2	6	#	#	#	#	#	#	#	#
1390	8	1	1	1	2	2	1	6	Tpse-expanded	(8)IPR010613; Pescadillo|(8)IPR001357; BRCT domain	#	#	#	#	#	#
1391	8	1	1	1	3	1	1	6	#	#	#	#	#	#	#	#
1392	8	1	1	1	3	1	1	6	#	#	#	#	#	#	#	#
1393	8	1	1	1	3	1	1	6	#	#	#	#	#	#	#	#
1394	8	1	1	1	3	1	1	6	#	#	#	#	#	#	#	#
1395	8	1	1	1	3	1	1	6	#	#	#	#	#	#	#	#
1396	8	2	1	2	1	1	1	6	#	#	#	#	#	#	#	#
1397	8	1	0	1	5	0	1	4	#	#	#	#	#	#	#	#
1398	8	1	1	1	2	2	1	6	Tpse-expanded	(7)IPR002871; NIF system FeS cluster assembly, NifU, N-terminal|(6)IPR011339; ISC system FeS cluster assembly, IscU scaffold|(2)IPR001606; ARID DNA-binding domain	#	#	#	#	#	#
1399	8	1	1	1	3	1	1	6	#	#	#	#	#	#	#	#
1400	8	1	2	1	1	1	2	6	#	#	Tpse-contracted	(8)IPR001372; Dynein light chain, type 1/2	#	#	#	#
1401	8	2	0	2	2	1	1	5	#	#	#	#	#	#	Tspi-contracted	(8)IPR027534; Ribosomal protein L12 family
1402	8	2	2	1	1	1	1	6	#	#	Tpse-contracted	(8)IPR001569; Ribosomal protein L37e|(8)IPR011331; Ribosomal protein L37ae/L37e|(8)IPR011332; Zinc-binding ribosomal protein	#	#	#	#
1403	8	1	2	1	1	1	2	6	#	#	Tpse-contracted	(8)IPR023391; Protein translocase SecE domain|(8)IPR008158; Protein translocase SEC61 complex, gamma subunit|(8)IPR022943; Preprotein translocase subunit SecE|(8)IPR001901; Protein translocase complex, SecE/Sec61-gamma subunit	#	#	#	#
1404	8	1	1	2	2	1	1	6	#	#	#	#	#	#	#	#
1405	8	1	1	1	3	1	1	6	#	#	#	#	#	#	#	#
1406	8	1	1	1	3	1	1	6	#	#	#	#	#	#	#	#
1407	8	1	1	1	3	1	1	6	#	#	#	#	#	#	#	#
1408	8	1	1	2	2	1	1	6	#	#	#	#	#	#	#	#
1409	8	1	1	2	2	1	1	6	#	#	#	#	#	#	#	#
1410	8	1	1	1	2	1	2	6	#	#	#	#	#	#	#	#
1411	8	1	1	1	2	2	1	6	Tpse-expanded	(7)IPR013320; Concanavalin A-like lectin/glucanase domain|(7)IPR002126; Cadherin|(7)IPR015919; Cadherin-like	#	#	#	#	#	#
1412	8	1	2	2	1	1	1	6	#	#	Tpse-contracted	(6)IPR001098; DNA-directed DNA polymerase, family A, palm domain|(6)IPR002298; DNA polymerase A|(5)IPR027417; P-loop containing nucleoside triphosphate hydrolase|(5)IPR014001; Helicase superfamily 1/2, ATP-binding domain|(5)IPR001650; Helicase, C-terminal|(5)IPR011545; DEAD/DEAH box helicase domain|(2)IPR012337; Ribonuclease H-like domain	#	#	#	#
1413	8	1	1	1	2	2	1	6	Tpse-expanded	(5)IPR012404; Nucleotide-sugar transporter-related|(3)IPR004853; Sugar phosphate transporter domain|(2)IPR007271; Nucleotide-sugar transporter|(2)IPR000620; EamA domain	#	#	#	#	#	#
1414	8	1	1	1	4	1	0	5	#	#	#	#	#	#	#	#
1415	8	1	1	1	2	1	2	6	#	#	#	#	#	#	#	#
1416	8	1	1	1	3	1	1	6	#	#	#	#	#	#	#	#
1417	8	1	1	1	3	1	1	6	#	#	#	#	#	#	#	#
1418	8	2	1	1	1	1	2	6	#	#	#	#	#	#	#	#
1419	8	1	1	1	2	1	2	6	#	#	#	#	#	#	#	#
1420	8	3	1	1	1	1	1	6	#	#	#	#	#	#	#	#
1421	8	2	1	2	0	1	2	5	#	#	#	#	#	#	#	#
1422	8	1	1	1	3	1	1	6	#	#	#	#	#	#	#	#
1423	8	1	1	1	3	1	1	6	#	#	#	#	#	#	#	#
1424	8	2	1	1	2	1	1	6	#	#	#	#	#	#	#	#
1425	8	1	1	1	2	1	2	6	#	#	#	#	#	#	#	#
1426	8	1	3	1	1	1	1	6	#	#	Tpse-contracted	(8)IPR004122; Barrier- to-autointegration factor, BAF	Tspi-expanded	(8)IPR004122; Barrier- to-autointegration factor, BAF	#	#
1427	8	2	1	1	2	1	1	6	#	#	#	#	#	#	#	#
1428	8	1	3	1	1	1	1	6	#	#	Tpse-contracted	(6)IPR011991; Winged helix-turn-helix DNA-binding domain|(6)IPR000717; Proteasome component (PCI) domain|(6)IPR016650; Eukaryotic translation initiation factor 3 subunit E|(6)IPR019010; Eukaryotic translation initiation factor 3 subunit E, N-terminal	Tspi-expanded	(6)IPR011991; Winged helix-turn-helix DNA-binding domain|(6)IPR000717; Proteasome component (PCI) domain|(6)IPR016650; Eukaryotic translation initiation factor 3 subunit E|(6)IPR019010; Eukaryotic translation initiation factor 3 subunit E, N-terminal	#	#
1429	8	2	1	2	0	1	2	5	#	#	#	#	#	#	#	#
1430	8	2	0	1	3	1	1	5	#	#	#	#	#	#	Tspi-contracted	(8)IPR004910; Yippee/Mis18
1431	8	2	0	1	0	0	5	3	#	#	#	#	#	#	#	#
1432	8	1	1	1	2	2	1	6	Tpse-expanded	(8)IPR011039; Transcription Factor IIF, Rap30/Rap74, interaction|(8)IPR008851; Transcription initiation factor IIF, alpha subunit|(8)IPR011991; Winged helix-turn-helix DNA-binding domain	#	#	#	#	#	#
1433	8	1	1	1	3	1	1	6	#	#	#	#	#	#	#	#
1434	8	2	0	2	3	0	1	4	#	#	#	#	#	#	#	#
1435	8	1	1	1	3	1	1	6	#	#	#	#	#	#	#	#
1436	8	1	1	1	1	1	3	6	#	#	#	#	#	#	#	#
1437	8	2	1	1	2	1	1	6	#	#	#	#	#	#	#	#
1438	8	1	1	1	3	1	1	6	#	#	#	#	#	#	#	#
1439	8	2	1	1	2	1	1	6	#	#	#	#	#	#	#	#
1440	8	1	1	1	3	1	1	6	#	#	#	#	#	#	#	#
1441	8	2	1	1	1	1	2	6	#	#	#	#	#	#	#	#
1442	8	1	0	1	1	1	4	5	#	#	#	#	#	#	Tspi-contracted	(8)IPR001611; Leucine-rich repeat|(8)IPR003591; Leucine-rich repeat, typical subtype|(7)IPR000157; Toll/interleukin-1 receptor homology (TIR) domain|(3)IPR000483; Cysteine-rich flanking region, C-terminal|(1)IPR026906; Leucine rich repeat 5
1443	8	1	2	1	1	2	1	6	#	#	#	#	#	#	#	#
1444	8	1	1	1	3	1	1	6	#	#	#	#	#	#	#	#
1445	8	1	1	1	3	1	1	6	#	#	#	#	#	#	#	#
1446	8	2	1	1	0	2	2	5	Tpse-expanded	(8)IPR000789; Cyclin-dependent kinase, regulatory subunit	#	#	#	#	#	#
1447	8	1	1	1	1	2	2	6	Tpse-expanded	(7)IPR019575; NADH-ubiquinone oxidoreductase 51 kDa subunit, iron-sulphur binding domain|(7)IPR011538; NADH-ubiquinone oxidoreductase 51 kDa subunit, FMN-binding domain|(6)IPR019554; Soluble ligand binding domain|(4)IPR011537; NADH ubiquinone oxidoreductase, F subunit|(2)IPR014810; Fcf2 pre-rRNA processing	#	#	#	#	#	#
1448	8	2	1	1	2	1	1	6	#	#	#	#	#	#	#	#
1449	8	4	1	1	0	1	1	5	#	#	#	#	#	#	#	#
1450	8	2	1	1	2	2	0	5	#	#	#	#	#	#	Tspi-contracted	(8)IPR011992; EF-hand domain pair|(8)IPR002048; EF-hand domain
1451	8	1	1	2	1	2	1	6	Tpse-expanded	(7)IPR002121; HRDC domain|(7)IPR010997; HRDC-like|(6)IPR012337; Ribonuclease H-like domain|(6)IPR002562; 3'-5' exonuclease domain|(4)IPR012588; Exosome-associated factor Rrp6, N-terminal	#	#	#	#	#	#
1452	8	0	0	1	6	0	1	3	#	#	#	#	#	#	#	#
1453	8	1	1	1	2	2	1	6	Tpse-expanded	(7)IPR002730; Ribonuclease P/MRP, subunit p29|(7)IPR023534; Rof/RNase P-like|(4)IPR023538; Ribonuclease P protein component 1|(2)IPR016848; Ribonuclease P/MRP, p29 subunit	#	#	#	#	#	#
1454	8	1	0	1	3	1	2	5	#	#	#	#	#	#	Tspi-contracted	(7)IPR013083; Zinc finger, RING/FYVE/PHD-type|(6)IPR001841; Zinc finger, RING-type|(1)IPR018957; Zinc finger, C3HC4 RING-type
1455	8	1	1	1	3	1	1	6	#	#	#	#	#	#	#	#
1456	8	7	0	1	0	0	0	2	#	#	#	#	#	#	#	#
1457	8	2	1	1	1	1	2	6	#	#	#	#	#	#	#	#
1458	8	1	1	1	3	2	0	5	Tpse-expanded	(7)IPR011989; Armadillo-like helical|(7)IPR016024; Armadillo-type fold|(6)IPR002015; Proteasome/cyclosome repeat|(5)IPR016642; 26S proteasome regulatory complex, non-ATPase subcomplex, Rpn2/Psmd1 subunit|(2)IPR019330; Mesoderm development candidate 2|(1)IPR015880; Zinc finger, C2H2-like	#	#	#	#	#	#
1459	8	2	0	2	4	0	0	3	#	#	#	#	#	#	#	#
1460	8	2	2	1	1	1	1	6	#	#	Tpse-contracted	(8)IPR013783; Immunoglobulin-like fold|(8)IPR002602; Domain of unknown function DB|(7)IPR007110; Immunoglobulin-like domain|(7)IPR003961; Fibronectin type III|(6)IPR003599; Immunoglobulin subtype|(5)IPR003598; Immunoglobulin subtype 2|(4)IPR013098; Immunoglobulin I-set|(4)IPR028150; Lustrin, cysteine-rich repeated domain|(3)IPR013151; Immunoglobulin|(3)IPR006150; Cysteine-rich repeat|(1)IPR013106…	#	#	#	#
1461	8	1	1	1	2	1	2	6	#	#	#	#	#	#	#	#
1462	8	1	1	1	2	1	2	6	#	#	#	#	#	#	#	#
1463	8	3	2	1	0	1	1	5	#	#	Tpse-contracted	(7)IPR005821; Ion transport domain|(6)IPR027359; Voltage-dependent channel, four helix bundle domain	#	#	#	#
1464	8	1	1	1	3	1	1	6	#	#	#	#	#	#	#	#
1465	8	2	2	1	0	2	1	5	#	#	#	#	#	#	#	#
1466	8	1	2	1	2	1	1	6	#	#	Tpse-contracted	(8)IPR001245; Serine-threonine/tyrosine-protein kinase catalytic domain|(8)IPR011009; Protein kinase-like domain|(7)IPR002110; Ankyrin repeat|(7)IPR020683; Ankyrin repeat-containing domain	#	#	#	#
1467	8	1	1	1	4	1	0	5	#	#	#	#	#	#	#	#
1468	8	1	1	1	3	1	1	6	#	#	#	#	#	#	#	#
1469	8	1	2	1	2	1	1	6	#	#	Tpse-contracted	(7)IPR016720; Phosphatidate cytidylyltransferase, eukaryota	#	#	#	#
1470	8	1	1	1	3	1	1	6	#	#	#	#	#	#	#	#
1471	8	1	1	1	3	1	1	6	#	#	#	#	#	#	#	#
1472	8	1	2	1	1	2	1	6	#	#	#	#	#	#	#	#
1473	8	2	2	1	1	1	1	6	#	#	Tpse-contracted	(8)IPR008429; Cleft lip and palate transmembrane 1|(1)IPR029063; S-adenosyl-L-methionine-dependent methyltransferase	#	#	#	#
1474	8	1	1	1	2	1	2	6	#	#	#	#	#	#	#	#
1475	8	1	2	1	1	1	2	6	#	#	Tpse-contracted	(8)IPR000195; Rab-GTPase-TBC domain|(5)IPR004012; RUN domain	#	#	#	#
1476	8	1	0	1	4	1	1	5	#	#	#	#	#	#	Tspi-contracted	(6)IPR004307; TspO/MBR-related protein
1477	8	2	1	1	1	1	2	6	#	#	#	#	#	#	#	#
1478	8	1	1	1	2	1	2	6	#	#	#	#	#	#	#	#
1479	8	1	1	2	2	1	1	6	#	#	#	#	#	#	#	#
1480	8	1	1	1	3	1	1	6	#	#	#	#	#	#	#	#
1481	8	1	2	1	2	1	1	6	#	#	Tpse-contracted	(8)IPR011992; EF-hand domain pair|(8)IPR019577; SPARC/Testican, calcium-binding domain|(5)IPR002350; Kazal domain|(5)IPR003645; Follistatin-like, N-terminal|(2)IPR015369; Follistatin/Osteonectin EGF domain	#	#	#	#
1482	8	2	1	2	0	1	2	5	#	#	#	#	#	#	#	#
1483	8	1	2	1	2	1	1	6	#	#	Tpse-contracted	(7)IPR011009; Protein kinase-like domain|(7)IPR024678; Serine/threonine-protein kinase OSR1/WNK, CCT domain|(7)IPR002290; Serine/threonine/dual specificity protein kinase, catalytic domain|(7)IPR000719; Protein kinase domain	#	#	#	#
1484	8	1	1	1	2	1	2	6	#	#	#	#	#	#	#	#
1485	8	2	1	1	1	1	2	6	#	#	#	#	#	#	#	#
1486	8	1	4	1	0	1	1	5	#	#	Tpse-contracted	(5)IPR013088; Zinc finger, NHR/GATA-type|(5)IPR000536; Nuclear hormone receptor, ligand-binding domain|(5)IPR001628; Zinc finger, nuclear hormone receptor-type|(3)IPR001723; Nuclear hormone receptor|(2)IPR016024; Armadillo-type fold|(1)IPR011989; Armadillo-like helical|(1)IPR003070; Orphan nuclear receptor	Tspi-expanded	(5)IPR013088; Zinc finger, NHR/GATA-type|(5)IPR000536; Nuclear hormone receptor, ligand-binding domain|(5)IPR001628; Zinc finger, nuclear hormone receptor-type|(3)IPR001723; Nuclear hormone receptor|(2)IPR016024; Armadillo-type fold|(1)IPR011989; Armadillo-like helical|(1)IPR003070; Orphan nuclear receptor	#	#
1487	8	1	1	1	3	1	1	6	#	#	#	#	#	#	#	#
1488	8	1	1	1	1	1	3	6	#	#	#	#	#	#	#	#
1489	8	1	2	1	2	1	1	6	#	#	Tpse-contracted	(8)IPR011009; Protein kinase-like domain	#	#	#	#
1490	8	1	1	1	3	1	1	6	#	#	#	#	#	#	#	#
1491	8	1	1	1	2	2	1	6	Tpse-expanded	(7)IPR001839; Transforming growth factor-beta, C-terminal|(7)IPR029034; Cystine-knot cytokine|(6)IPR001111; Transforming growth factor-beta, N-terminal|(3)IPR002405; Inhibin, alpha subunit	#	#	#	#	#	#
1492	8	1	1	1	1	2	2	6	Tpse-expanded	(6)IPR007714; Cilia/flagella-associated protein 20/WDR90/C3orf67|(3)IPR003738; SOS response associated peptidase (SRAP)	#	#	#	#	#	#
1493	8	1	2	1	2	1	1	6	#	#	Tpse-contracted	(8)IPR027359; Voltage-dependent channel, four helix bundle domain|(8)IPR005821; Ion transport domain|(4)IPR005445; Voltage-dependent calcium channel, T-type, alpha-1 subunit|(3)IPR002077; Voltage-dependent calcium channel, alpha-1 subunit|(1)IPR003915; Polycystic kidney disease type 2 protein	#	#	#	#
1494	8	2	1	1	2	1	1	6	#	#	#	#	#	#	#	#
1495	8	0	2	1	2	3	0	4	Tpse-expanded	(8)IPR006149; EB domain|(8)IPR000742; EGF-like domain|(7)IPR006150; Cysteine-rich repeat|(5)IPR002557; Chitin binding domain	#	#	#	#	#	#
1496	8	2	1	1	2	1	1	6	#	#	#	#	#	#	#	#
1497	8	1	2	1	2	1	1	6	#	#	Tpse-contracted	(8)IPR002715; Nascent polypeptide-associated complex NAC domain	#	#	#	#
1498	8	1	1	1	3	1	1	6	#	#	#	#	#	#	#	#
1499	8	1	1	1	2	1	2	6	#	#	#	#	#	#	#	#
1500	8	1	1	1	2	1	2	6	#	#	#	#	#	#	#	#
1501	8	2	1	1	2	1	1	6	#	#	#	#	#	#	#	#
1502	8	1	1	1	3	1	1	6	#	#	#	#	#	#	#	#
1503	8	1	2	1	2	1	1	6	#	#	Tpse-contracted	(8)IPR012677; Nucleotide-binding alpha-beta plait domain|(7)IPR000504; RNA recognition motif domain|(5)IPR006536; HnRNP-L/PTB/hephaestus splicing factor|(1)IPR003954; RNA recognition motif domain, eukaryote	#	#	#	#
1504	8	1	1	1	2	1	2	6	#	#	#	#	#	#	#	#
1505	8	1	1	1	2	1	2	6	#	#	#	#	#	#	#	#
1506	8	1	2	1	2	1	1	6	#	#	Tpse-contracted	(8)IPR009269; NF-kappa-B-activating protein/UPF0396|(2)IPR009450; Phosphatidylinositol N-acetylglucosaminyltransferase subunit C	#	#	#	#
1507	8	1	1	1	3	1	1	6	#	#	#	#	#	#	#	#
1508	8	1	1	1	3	1	1	6	#	#	#	#	#	#	#	#
1509	8	1	1	1	3	1	1	6	#	#	#	#	#	#	#	#
1510	8	1	0	1	6	0	0	3	#	#	#	#	#	#	#	#
1511	8	1	0	2	2	1	2	5	#	#	#	#	#	#	Tspi-contracted	(8)IPR007274; Ctr copper transporter|(1)IPR005814; Aminotransferase class-III|(1)IPR015422; Pyridoxal phosphate-dependent transferase, major region, subdomain 2|(1)IPR015424; Pyridoxal phosphate-dependent transferase
1512	8	3	0	1	4	0	0	3	#	#	#	#	#	#	#	#
1513	8	2	1	1	2	1	1	6	#	#	#	#	#	#	#	#
1514	8	2	1	1	1	1	2	6	#	#	#	#	#	#	#	#
1515	8	1	2	1	2	1	1	6	#	#	Tpse-contracted	(8)IPR007258; Vps52|(2)IPR004947; Deoxyribonuclease II|(1)IPR019160; Exocyst complex, component 1/SEC3	#	#	#	#
1516	8	1	1	1	2	1	2	6	#	#	#	#	#	#	#	#
1517	8	1	2	1	1	1	2	6	#	#	Tpse-contracted	(8)IPR011990; Tetratricopeptide-like helical domain|(8)IPR019734; Tetratricopeptide repeat|(3)IPR007192; Cdc23|(2)IPR001440; Tetratricopeptide repeat 1|(1)IPR013105; Tetratricopeptide repeat 2	#	#	#	#
1518	8	1	1	1	3	1	1	6	#	#	#	#	#	#	#	#
1519	8	1	0	1	5	0	1	4	#	#	#	#	#	#	#	#
1520	8	1	3	1	1	1	1	6	#	#	Tpse-contracted	(7)IPR011009; Protein kinase-like domain|(6)IPR002219; Protein kinase C-like, phorbol ester/diacylglycerol-binding domain|(6)IPR001245; Serine-threonine/tyrosine-protein kinase catalytic domain|(3)IPR025561; Kinase suppressor of RAS, SAM-like domain	Tspi-expanded	(7)IPR011009; Protein kinase-like domain|(6)IPR002219; Protein kinase C-like, phorbol ester/diacylglycerol-binding domain|(6)IPR001245; Serine-threonine/tyrosine-protein kinase catalytic domain|(3)IPR025561; Kinase suppressor of RAS, SAM-like domain	#	#
1521	8	1	1	1	2	1	2	6	#	#	#	#	#	#	#	#
1522	8	1	1	1	1	1	3	6	#	#	#	#	#	#	#	#
1523	8	1	1	1	2	2	1	6	Tpse-expanded	(8)IPR026147; Rab3 GTPase-activating protein catalytic subunit	#	#	#	#	#	#
1524	8	1	0	1	6	0	0	3	#	#	#	#	#	#	#	#
1525	8	1	1	1	1	1	3	6	#	#	#	#	#	#	#	#
1526	8	1	1	1	2	1	2	6	#	#	#	#	#	#	#	#
1527	8	2	1	1	2	1	1	6	#	#	#	#	#	#	#	#
1528	8	1	1	1	3	1	1	6	#	#	#	#	#	#	#	#
1529	8	1	1	1	0	3	2	5	Tpse-expanded	(8)IPR022422; Protein import receptor MAS20, metazoan|(8)IPR023392; Mitochondrial outer membrane translocase complex, subunit Tom20 domain|(8)IPR002056; Protein import receptor MAS20	#	#	#	#	Tspi-contracted	(8)IPR022422; Protein import receptor MAS20, metazoan|(8)IPR023392; Mitochondrial outer membrane translocase complex, subunit Tom20 domain|(8)IPR002056; Protein import receptor MAS20
1530	8	1	2	1	2	1	1	6	#	#	Tpse-contracted	(8)IPR032460; Symplekin/Pta1, N-terminal|(7)IPR022075; Symplekin C-terminal|(6)IPR016024; Armadillo-type fold|(3)IPR011989; Armadillo-like helical	#	#	#	#
1531	8	1	1	1	3	1	1	6	#	#	#	#	#	#	#	#
1532	8	1	3	1	1	1	1	6	#	#	Tpse-contracted	(8)IPR000884; Thrombospondin type-1 (TSP1) repeat|(7)IPR012314; Peptidase M12B, GON-ADAMTSs|(6)IPR010294; ADAM-TS Spacer 1|(6)IPR024079; Metallopeptidase, catalytic domain|(5)IPR001590; Peptidase M12B, ADAM/reprolysin|(5)IPR013273; Peptidase M12B, ADAM-TS|(3)IPR002870; Peptidase M12B, propeptide	Tspi-expanded	(8)IPR000884; Thrombospondin type-1 (TSP1) repeat|(7)IPR012314; Peptidase M12B, GON-ADAMTSs|(6)IPR010294; ADAM-TS Spacer 1|(6)IPR024079; Metallopeptidase, catalytic domain|(5)IPR001590; Peptidase M12B, ADAM/reprolysin|(5)IPR013273; Peptidase M12B, ADAM-TS|(3)IPR002870; Peptidase M12B, propeptide	#	#
1533	8	1	2	1	0	1	3	5	#	#	Tpse-contracted	(8)IPR022764; Peptidase S54, rhomboid domain|(3)IPR017213; Peptidase S54, rhomboid, metazoan|(2)IPR011992; EF-hand domain pair|(1)IPR002048; EF-hand domain	#	#	#	#
1534	8	1	1	2	1	1	2	6	#	#	#	#	#	#	#	#
1535	8	1	1	1	3	1	1	6	#	#	#	#	#	#	#	#
1536	8	1	1	1	2	1	2	6	#	#	#	#	#	#	#	#
1537	8	5	1	1	0	1	0	4	#	#	#	#	#	#	#	#
1538	8	1	0	1	4	1	1	5	#	#	#	#	#	#	Tspi-contracted	(7)IPR021151; GINS complex|(5)IPR007257; DNA replication complex GINS protein Psf2
1539	8	1	1	1	3	1	1	6	#	#	#	#	#	#	#	#
1540	8	1	1	1	4	1	0	5	#	#	#	#	#	#	#	#
1541	8	1	1	2	2	1	1	6	#	#	#	#	#	#	#	#
1542	8	1	2	1	2	1	1	6	#	#	Tpse-contracted	(7)IPR015915; Kelch-type beta propeller|(7)IPR002049; Laminin EGF domain|(5)IPR000859; CUB domain|(5)IPR016201; Plexin-like fold|(5)IPR000742; EGF-like domain|(3)IPR015916; Galactose oxidase, beta-propeller|(2)IPR011043; Galactose oxidase/kelch, beta-propeller|(1)IPR022764; Peptidase S54, rhomboid domain|(1)IPR002165; Plexin repeat|(1)IPR006652; Kelch repeat type 1	#	#	#	#
1543	8	1	1	2	1	1	2	6	#	#	#	#	#	#	#	#
1544	8	1	1	1	2	1	2	6	#	#	#	#	#	#	#	#
1545	8	1	2	1	2	1	1	6	#	#	Tpse-contracted	(8)IPR000195; Rab-GTPase-TBC domain|(8)IPR022164; Kinesin-like|(3)IPR011993; Pleckstrin-homology domain (PH domain)/Phosphotyrosine-binding domain (PTB)|(3)IPR006020; PTB/PI domain	#	#	#	#
1546	8	1	2	1	2	1	1	6	#	#	Tpse-contracted	(7)IPR008580; PPPDE putative peptidase domain	#	#	#	#
1547	8	2	1	1	2	1	1	6	#	#	#	#	#	#	#	#
1548	8	1	3	1	1	1	1	6	#	#	Tpse-contracted	(7)IPR000330; SNF2-related, N-terminal domain|(7)IPR027417; P-loop containing nucleoside triphosphate hydrolase|(7)IPR014001; Helicase superfamily 1/2, ATP-binding domain|(7)IPR015194; ISWI, HAND domain|(7)IPR001005; SANT/Myb domain|(7)IPR009057; Homeodomain-like|(7)IPR015195; SLIDE domain|(6)IPR001650; Helicase, C-terminal|(4)IPR020838; DBINO domain	Tspi-expanded	(7)IPR000330; SNF2-related, N-terminal domain|(7)IPR027417; P-loop containing nucleoside triphosphate hydrolase|(7)IPR014001; Helicase superfamily 1/2, ATP-binding domain|(7)IPR015194; ISWI, HAND domain|(7)IPR001005; SANT/Myb domain|(7)IPR009057; Homeodomain-like|(7)IPR015195; SLIDE domain|(6)IPR001650; Helicase, C-terminal|(4)IPR020838; DBINO domain	#	#
1549	8	1	3	1	0	2	1	5	#	#	Tpse-contracted	(8)IPR001357; BRCT domain	#	#	#	#
1550	8	1	1	1	3	1	1	6	#	#	#	#	#	#	#	#
1551	8	1	1	1	3	1	1	6	#	#	#	#	#	#	#	#
1552	8	1	1	3	1	1	1	6	#	#	#	#	#	#	#	#
1553	8	2	1	2	2	1	0	5	#	#	#	#	#	#	#	#
1554	8	1	1	1	3	1	1	6	#	#	#	#	#	#	#	#
1555	8	1	1	1	3	1	1	6	#	#	#	#	#	#	#	#
1556	8	1	2	1	2	1	1	6	#	#	Tpse-contracted	(8)IPR015221; Ubiquitin-related modifier 1|(8)IPR016155; Molybdopterin synthase/thiamin biosynthesis sulphur carrier, beta-grasp|(8)IPR012675; Beta-grasp domain	#	#	#	#
1557	8	1	1	2	2	1	1	6	#	#	#	#	#	#	#	#
1558	8	1	1	2	2	1	1	6	#	#	#	#	#	#	#	#
1559	8	1	2	1	2	1	1	6	#	#	Tpse-contracted	#	#	#	#	#
1560	8	1	1	1	1	2	2	6	Tpse-expanded	(8)IPR000164; Histone H3/CENP-A|(8)IPR007125; Histone H2A/H2B/H3|(8)IPR009072; Histone-fold	#	#	#	#	#	#
1561	8	2	1	1	2	1	1	6	#	#	#	#	#	#	#	#
1562	8	2	1	2	1	1	1	6	#	#	#	#	#	#	#	#
1563	8	3	0	2	2	0	1	4	#	#	#	#	#	#	#	#
1564	8	1	1	1	3	1	1	6	#	#	#	#	#	#	#	#
1565	8	2	1	2	2	1	0	5	#	#	#	#	#	#	#	#
1566	8	1	1	1	3	1	1	6	#	#	#	#	#	#	#	#
1567	8	1	1	1	3	1	1	6	#	#	#	#	#	#	#	#
1568	8	2	1	1	2	1	1	6	#	#	#	#	#	#	#	#
1569	8	1	1	1	3	1	1	6	#	#	#	#	#	#	#	#
1570	8	7	0	1	0	0	0	2	#	#	#	#	#	#	#	#
1571	8	1	1	1	3	1	1	6	#	#	#	#	#	#	#	#
1572	8	1	0	1	2	1	3	5	#	#	#	#	#	#	Tspi-contracted	(8)IPR001349; Cytochrome c oxidase, subunit VIa
1573	8	1	1	1	2	1	2	6	#	#	#	#	#	#	#	#
1574	8	1	1	1	3	1	1	6	#	#	#	#	#	#	#	#
1575	8	1	1	1	2	1	2	6	#	#	#	#	#	#	#	#
1576	8	1	1	1	2	1	2	6	#	#	#	#	#	#	#	#
1577	8	1	1	1	2	1	2	6	#	#	#	#	#	#	#	#
1578	8	2	1	1	2	1	1	6	#	#	#	#	#	#	#	#
1579	8	1	2	1	1	2	1	6	#	#	#	#	#	#	#	#
1580	8	1	1	1	3	1	1	6	#	#	#	#	#	#	#	#
1581	8	1	2	1	2	1	1	6	#	#	Tpse-contracted	(8)IPR012677; Nucleotide-binding alpha-beta plait domain|(8)IPR000504; RNA recognition motif domain|(8)IPR025742; Cleavage stimulation factor subunit 2, hinge domain|(7)IPR026896; Transcription termination and cleavage factor, C-terminal domain	#	#	#	#
1582	8	2	1	1	2	1	1	6	#	#	#	#	#	#	#	#
1583	8	2	1	2	1	1	1	6	#	#	#	#	#	#	#	#
1584	8	1	1	1	3	1	1	6	#	#	#	#	#	#	#	#
1585	8	1	1	1	2	1	2	6	#	#	#	#	#	#	#	#
1586	8	1	1	1	3	1	1	6	#	#	#	#	#	#	#	#
1587	8	2	1	1	2	1	1	6	#	#	#	#	#	#	#	#
1588	8	1	1	1	3	1	1	6	#	#	#	#	#	#	#	#
1589	8	1	1	1	2	1	2	6	#	#	#	#	#	#	#	#
1590	8	5	0	1	2	0	0	3	#	#	#	#	#	#	#	#
1591	8	2	0	2	3	0	1	4	#	#	#	#	#	#	#	#
1592	8	2	0	1	3	1	1	5	#	#	#	#	#	#	Tspi-contracted	(8)IPR007717; Nuclear pore localisation protein NPL4|(8)IPR016563; Polyubiquitin-tagged protein recognition complex, Npl4 component|(8)IPR007716; NPL4, zinc-binding putative|(5)IPR001876; Zinc finger, RanBP2-type|(2)IPR024682; Nuclear pore localisation protein Npl4, ubiquitin-like domain|(2)IPR029071; Ubiquitin-related domain
1593	8	1	1	1	3	1	1	6	#	#	#	#	#	#	#	#
1594	8	1	1	1	3	1	1	6	#	#	#	#	#	#	#	#
1595	8	1	1	1	2	2	1	6	Tpse-expanded	(1)IPR003103; BAG domain	#	#	#	#	#	#
1596	8	1	2	1	2	1	1	6	#	#	Tpse-contracted	(8)IPR005036; CBM21 (carbohydrate binding type-21) domain|(2)IPR017434; Protein phosphatase 1 regulatory subunit 3B/C/D, metazoa	#	#	#	#
1597	8	1	2	3	0	1	1	5	#	#	Tpse-contracted	(8)IPR011032; GroES-like|(8)IPR013149; Alcohol dehydrogenase, C-terminal|(8)IPR016040; NAD(P)-binding domain|(7)IPR013154; Alcohol dehydrogenase, N-terminal|(5)IPR014183; Alcohol dehydrogenase class III/S-(hydroxymethyl)glutathione dehydrogenase	#	#	#	#
1598	8	1	1	1	2	2	1	6	Tpse-expanded	(7)IPR029063; S-adenosyl-L-methionine-dependent methyltransferase|(5)IPR012677; Nucleotide-binding alpha-beta plait domain|(3)IPR000504; RNA recognition motif domain|(3)IPR025714; Methyltransferase domain|(3)IPR010280; (Uracil-5)-methyltransferase family	#	#	#	#	#	#
1599	8	4	1	1	1	1	0	5	#	#	#	#	#	#	#	#
1600	8	1	1	1	1	1	3	6	#	#	#	#	#	#	#	#
1601	8	1	1	1	3	1	1	6	#	#	#	#	#	#	#	#
1602	8	1	2	1	2	1	1	6	#	#	Tpse-contracted	(8)IPR002013; SAC domain|(7)IPR005135; Endonuclease/exonuclease/phosphatase|(7)IPR000300; Inositol polyphosphate-related phosphatase|(5)IPR012677; Nucleotide-binding alpha-beta plait domain|(5)IPR015047; Domain of unknown function DUF1866|(1)IPR013519; Integrin alpha beta-propellor|(1)IPR013649; Integrin alpha-2|(1)IPR013517; FG-GAP repeat|(1)IPR000413; Integrin alpha chain	#	#	#	#
1603	8	1	1	1	3	1	1	6	#	#	#	#	#	#	#	#
1604	8	1	1	1	2	2	1	6	Tpse-expanded	(7)IPR023395; Mitochondrial carrier domain|(7)IPR018108; Mitochondrial substrate/solute carrier|(3)IPR002067; Mitochondrial carrier protein	#	#	#	#	#	#
1605	8	1	1	3	1	1	1	6	#	#	#	#	#	#	#	#
1606	8	3	1	1	1	1	1	6	#	#	#	#	#	#	#	#
1607	8	1	2	1	1	1	2	6	#	#	Tpse-contracted	(7)IPR002469; Dipeptidylpeptidase IV, N-terminal domain|(6)IPR001375; Peptidase S9, prolyl oligopeptidase, catalytic domain|(6)IPR029058; Alpha/Beta hydrolase fold|(3)IPR025066; Protein of unknown function DUF4078	#	#	#	#
1608	8	1	1	1	2	1	2	6	#	#	#	#	#	#	#	#
1609	8	1	1	1	3	1	1	6	#	#	#	#	#	#	#	#
1610	8	1	1	1	3	1	1	6	#	#	#	#	#	#	#	#
1611	8	1	3	1	1	1	1	6	#	#	Tpse-contracted	(8)IPR009068; S15/NS1, RNA-binding|(3)IPR000589; Ribosomal protein S15|(1)IPR005290; Ribosomal protein S15, bacterial-type	Tspi-expanded	(8)IPR009068; S15/NS1, RNA-binding|(3)IPR000589; Ribosomal protein S15|(1)IPR005290; Ribosomal protein S15, bacterial-type	#	#
1612	8	1	2	1	2	1	1	6	#	#	Tpse-contracted	(6)IPR001680; WD40 repeat|(6)IPR017986; WD40-repeat-containing domain|(6)IPR013258; Striatin, N-terminal|(6)IPR015943; WD40/YVTN repeat-like-containing domain|(6)IPR020472; G-protein beta WD-40 repeat|(2)IPR002123; Phospholipid/glycerol acyltransferase	#	#	#	#
1613	8	1	1	1	2	1	2	6	#	#	#	#	#	#	#	#
1614	8	1	1	1	3	1	1	6	#	#	#	#	#	#	#	#
1615	8	1	0	1	4	1	1	5	#	#	#	#	#	#	Tspi-contracted	(8)IPR001878; Zinc finger, CCHC-type
1616	8	1	2	1	2	1	1	6	#	#	Tpse-contracted	(8)IPR006645; NusG, N-terminal|(8)IPR005100; Transcription elongation factor Spt5, NGN domain|(7)IPR008991; Translation protein SH3-like domain|(7)IPR005824; KOW|(7)IPR024945; Spt5 C-terminal domain|(6)IPR022581; Spt5 transcription elongation factor, N-terminal|(5)IPR017071; Transcription elongation factor Spt5|(4)IPR014722; Ribosomal protein L2 domain 2	#	#	#	#
1617	8	1	1	1	3	1	1	6	#	#	#	#	#	#	#	#
1618	8	1	2	1	2	1	1	6	#	#	Tpse-contracted	(7)IPR013543; Calcium/calmodulin-dependent protein kinase II, association-domain|(5)IPR011009; Protein kinase-like domain|(5)IPR002290; Serine/threonine/dual specificity protein kinase, catalytic domain|(5)IPR000719; Protein kinase domain	#	#	#	#
1619	8	1	1	1	3	1	1	6	#	#	#	#	#	#	#	#
1620	8	1	1	1	1	1	3	6	#	#	#	#	#	#	#	#
1621	8	1	1	1	3	1	1	6	#	#	#	#	#	#	#	#
1622	8	3	0	1	3	0	1	4	#	#	#	#	#	#	#	#
1623	8	5	0	1	2	0	0	3	#	#	#	#	#	#	#	#
1624	8	1	1	1	2	1	2	6	#	#	#	#	#	#	#	#
1625	8	2	1	1	1	1	2	6	#	#	#	#	#	#	#	#
1626	8	1	1	1	1	1	3	6	#	#	#	#	#	#	#	#
1627	8	1	1	1	2	2	1	6	Tpse-expanded	(8)IPR029344; Histone RNA hairpin-binding protein, RNA-binding domain	#	#	#	#	#	#
1628	8	1	0	1	6	0	0	3	#	#	#	#	#	#	#	#
1629	8	1	1	1	1	3	1	6	Tpse-expanded	(7)IPR000197; Zinc finger, TAZ-type|(6)IPR010303; Domain of unknown function DUF902, CREBbp|(6)IPR001487; Bromodomain|(6)IPR000433; Zinc finger, ZZ-type|(6)IPR013178; Histone acetyltransferase Rtt109/CBP|(6)IPR003101; Coactivator CBP, KIX domain	#	#	#	#	Tspi-contracted	(7)IPR000197; Zinc finger, TAZ-type|(6)IPR001487; Bromodomain|(6)IPR003101; Coactivator CBP, KIX domain|(6)IPR010303; Domain of unknown function DUF902, CREBbp|(6)IPR000433; Zinc finger, ZZ-type|(6)IPR013178; Histone acetyltransferase Rtt109/CBP
1630	8	1	1	1	2	3	0	5	Tpse-expanded	(8)IPR027417; P-loop containing nucleoside triphosphate hydrolase|(8)IPR001019; Guanine nucleotide binding protein (G-protein), alpha subunit|(8)IPR011025; G protein alpha subunit, helical insertion|(7)IPR001408; G-protein alpha subunit, group I	#	#	#	#	Tspi-contracted	(8)IPR027417; P-loop containing nucleoside triphosphate hydrolase|(8)IPR001019; Guanine nucleotide binding protein (G-protein), alpha subunit|(8)IPR011025; G protein alpha subunit, helical insertion|(7)IPR001408; G-protein alpha subunit, group I
1631	8	1	0	1	4	1	1	5	#	#	#	#	#	#	Tspi-contracted	(8)IPR008853; TMEM9
1632	8	2	2	2	1	1	0	5	#	#	Tpse-contracted	(8)IPR029033; Histidine phosphatase superfamily|(8)IPR000560; Histidine phosphatase superfamily, clade-2	#	#	#	#
1633	8	1	1	1	3	1	1	6	#	#	#	#	#	#	#	#
1634	8	1	1	1	3	1	1	6	#	#	#	#	#	#	#	#
1635	8	1	1	1	3	1	1	6	#	#	#	#	#	#	#	#
1636	8	1	2	1	2	2	0	5	#	#	#	#	#	#	#	#
1637	8	1	2	1	2	1	1	6	#	#	Tpse-contracted	(8)IPR002733; AMMECR1 domain|(7)IPR027485; AMMECR1, N-terminal|(7)IPR023473; AMMECR1	#	#	#	#
1638	8	1	1	2	2	1	1	6	#	#	#	#	#	#	#	#
1639	8	1	1	1	3	1	1	6	#	#	#	#	#	#	#	#
1640	8	2	1	1	2	1	1	6	#	#	#	#	#	#	#	#
1641	8	1	1	1	3	1	1	6	#	#	#	#	#	#	#	#
1642	8	4	1	1	0	1	1	5	#	#	#	#	#	#	#	#
1643	8	1	1	1	3	1	1	6	#	#	#	#	#	#	#	#
1644	8	1	1	1	3	1	1	6	#	#	#	#	#	#	#	#
1645	8	2	1	1	2	1	1	6	#	#	#	#	#	#	#	#
1646	8	3	1	1	2	1	0	5	#	#	#	#	#	#	#	#
1647	8	3	1	1	1	1	1	6	#	#	#	#	#	#	#	#
1648	8	3	1	1	1	1	1	6	#	#	#	#	#	#	#	#
1649	8	4	1	1	0	1	1	5	#	#	#	#	#	#	#	#
1650	8	1	1	1	2	1	2	6	#	#	#	#	#	#	#	#
1651	8	4	1	1	0	1	1	5	#	#	#	#	#	#	#	#
1652	8	1	2	1	2	1	1	6	#	#	Tpse-contracted	(8)IPR005301; MOB kinase activator family	#	#	#	#
1653	8	1	2	1	2	0	2	5	#	#	Tpse-contracted	(6)IPR003889; FY-rich, C-terminal|(6)IPR003888; FY-rich, N-terminal|(6)IPR001214; SET domain|(6)IPR013083; Zinc finger, RING/FYVE/PHD-type|(6)IPR001965; Zinc finger, PHD-type|(6)IPR019787; Zinc finger, PHD-finger|(6)IPR011011; Zinc finger, FYVE/PHD-type|(4)IPR003616; Post-SET domain|(3)IPR009071; High mobility group box domain|(1)IPR001841; Zinc finger, RING-type	Tspi-expanded	(6)IPR003889; FY-rich, C-terminal|(6)IPR003888; FY-rich, N-terminal|(6)IPR001214; SET domain|(6)IPR013083; Zinc finger, RING/FYVE/PHD-type|(6)IPR001965; Zinc finger, PHD-type|(6)IPR019787; Zinc finger, PHD-finger|(6)IPR011011; Zinc finger, FYVE/PHD-type|(4)IPR003616; Post-SET domain|(3)IPR009071; High mobility group box domain|(1)IPR001841; Zinc finger, RING-type	#	#
1654	8	1	2	1	2	1	1	6	#	#	Tpse-contracted	(8)IPR003173; Transcriptional coactivator p15 (PC4)|(8)IPR009044; ssDNA-binding transcriptional regulator	#	#	#	#
1655	8	1	1	1	3	1	1	6	#	#	#	#	#	#	#	#
1656	8	3	0	1	4	0	0	3	#	#	#	#	#	#	#	#
1657	8	1	4	1	0	1	1	5	#	#	Tpse-contracted	(8)IPR023578; Ras guanine nucleotide exchange factor domain|(7)IPR001478; PDZ domain|(7)IPR001895; Ras guanine-nucleotide exchange factors catalytic domain|(7)IPR000651; Ras-like guanine nucleotide exchange factor, N-terminal|(6)IPR000159; Ras-associating (RA) domain|(5)IPR018490; Cyclic nucleotide-binding-like|(5)IPR014710; RmlC-like jelly roll fold|(4)IPR029071; Ubiquitin-related domain|(3)IPR0…	Tspi-expanded	(8)IPR023578; Ras guanine nucleotide exchange factor domain|(7)IPR001478; PDZ domain|(7)IPR001895; Ras guanine-nucleotide exchange factors catalytic domain|(7)IPR000651; Ras-like guanine nucleotide exchange factor, N-terminal|(6)IPR000159; Ras-associating (RA) domain|(5)IPR018490; Cyclic nucleotide-binding-like|(5)IPR014710; RmlC-like jelly roll fold|(4)IPR029071; Ubiquitin-related domain|(3)IPR0…	#	#
1658	8	1	1	1	2	2	1	6	Tpse-expanded	(8)IPR019133; Mitochondrial inner membrane protein Mitofilin	#	#	#	#	#	#
1659	8	1	1	1	2	1	2	6	#	#	#	#	#	#	#	#
1660	8	1	2	1	2	1	1	6	#	#	Tpse-contracted	(7)IPR019381; Phosphofurin acidic cluster sorting protein 1	#	#	#	#
1661	8	1	1	1	2	1	2	6	#	#	#	#	#	#	#	#
1662	8	1	1	1	3	1	1	6	#	#	#	#	#	#	#	#
1663	8	1	1	1	3	1	1	6	#	#	#	#	#	#	#	#
1664	8	1	2	1	2	1	1	6	#	#	Tpse-contracted	(8)IPR011009; Protein kinase-like domain|(8)IPR002290; Serine/threonine/dual specificity protein kinase, catalytic domain|(8)IPR000719; Protein kinase domain|(7)IPR000961; AGC-kinase, C-terminal|(2)IPR017892; Protein kinase, C-terminal|(2)IPR009060; UBA-like	#	#	#	#
1665	8	0	7	1	0	0	0	2	#	#	Tpse-contracted	(8)IPR001254; Serine proteases, trypsin domain|(8)IPR009003; Peptidase S1, PA clan|(7)IPR001314; Peptidase S1A, chymotrypsin-type	Tspi-expanded	(8)IPR001254; Serine proteases, trypsin domain|(8)IPR009003; Peptidase S1, PA clan|(7)IPR001314; Peptidase S1A, chymotrypsin-type	#	#
1666	8	2	1	2	1	1	1	6	#	#	#	#	#	#	#	#
1667	8	2	2	2	0	1	1	5	#	#	Tpse-contracted	(5)IPR002893; Zinc finger, MYND-type	#	#	#	#
1668	8	1	2	1	1	2	1	6	#	#	#	#	#	#	#	#
1669	8	1	1	1	3	1	1	6	#	#	#	#	#	#	#	#
1670	8	2	1	2	0	1	2	5	#	#	#	#	#	#	#	#
1671	8	1	2	1	2	1	1	6	#	#	Tpse-contracted	(6)IPR003121; SWIB/MDM2 domain|(6)IPR009057; Homeodomain-like|(6)IPR019835; SWIB domain|(6)IPR014876; DEK, C-terminal	#	#	#	#
1672	8	1	1	1	3	1	1	6	#	#	#	#	#	#	#	#
1673	8	1	1	1	3	1	1	6	#	#	#	#	#	#	#	#
1674	8	2	1	1	1	1	2	6	#	#	#	#	#	#	#	#
1675	8	1	2	1	2	2	0	5	#	#	#	#	#	#	#	#
1676	8	1	1	2	2	1	1	6	#	#	#	#	#	#	#	#
1677	8	1	1	1	3	1	1	6	#	#	#	#	#	#	#	#
1678	8	1	2	1	3	1	0	5	#	#	Tpse-contracted	(8)IPR002223; Pancreatic trypsin inhibitor Kunitz domain|(8)IPR028150; Lustrin, cysteine-rich repeated domain|(8)IPR006150; Cysteine-rich repeat|(6)IPR000716; Thyroglobulin type-1|(1)IPR004088; K Homology domain, type 1|(1)IPR004087; K Homology domain	#	#	#	#
1679	8	1	1	1	3	1	1	6	#	#	#	#	#	#	#	#
1680	8	2	1	1	1	2	1	6	Tpse-expanded	(8)IPR031701; Homeobox protein SIX1, N-terminal SD domain|(8)IPR001356; Homeobox domain|(8)IPR009057; Homeodomain-like	#	#	#	#	#	#
1681	8	2	1	1	2	1	1	6	#	#	#	#	#	#	#	#
1682	8	2	1	3	1	1	0	5	#	#	#	#	#	#	#	#
1683	8	1	2	1	2	1	1	6	#	#	Tpse-contracted	(8)IPR001163; LSM domain, eukaryotic/archaea-type|(8)IPR010920; LSM domain	#	#	#	#
1684	8	1	1	1	2	1	2	6	#	#	#	#	#	#	#	#
1685	8	1	1	1	3	1	1	6	#	#	#	#	#	#	#	#
1686	8	1	1	1	3	1	1	6	#	#	#	#	#	#	#	#
1687	8	1	0	1	4	1	1	5	#	#	#	#	#	#	Tspi-contracted	(8)IPR013880; Yos1-like|(1)IPR013548; Plexin, cytoplasmic RasGAP domain
1688	8	2	1	2	1	1	1	6	#	#	#	#	#	#	#	#
1689	8	2	1	1	1	1	2	6	#	#	#	#	#	#	#	#
1690	8	1	1	1	3	1	1	6	#	#	#	#	#	#	#	#
1691	8	3	1	1	1	2	0	5	Tpse-expanded	(8)IPR011068; Nucleotidyltransferase, class I, C-terminal-like|(8)IPR007010; Poly(A) polymerase, RNA-binding domain|(8)IPR007012; Poly(A) polymerase, central domain|(8)IPR002934; Polymerase, nucleotidyl transferase domain|(4)IPR014492; Poly(A) polymerase	#	#	#	#	#	#
1692	8	1	1	1	2	1	2	6	#	#	#	#	#	#	#	#
1693	8	1	1	1	2	1	2	6	#	#	#	#	#	#	#	#
1694	8	1	2	1	2	1	1	6	#	#	Tpse-contracted	(8)IPR012677; Nucleotide-binding alpha-beta plait domain|(8)IPR000504; RNA recognition motif domain	#	#	#	#
1695	8	2	2	1	2	1	0	5	#	#	#	#	Tspi-expanded	(7)IPR019749; Band 4.1 domain|(7)IPR011993; Pleckstrin-homology domain (PH domain)/Phosphotyrosine-binding domain (PTB)|(7)IPR018980; FERM, C-terminal PH-like domain|(7)IPR029071; Ubiquitin-related domain|(7)IPR014352; FERM/acyl-CoA-binding protein, 3-helical bundle|(7)IPR018979; FERM, N-terminal|(7)IPR019748; FERM central domain|(6)IPR001478; PDZ domain|(2)IPR011019; KIND domain|(1)IPR013083; Zi…	#	#
1696	8	1	2	1	2	1	1	6	#	#	Tpse-contracted	(7)IPR001164; Arf GTPase activating protein|(7)IPR027417; P-loop containing nucleoside triphosphate hydrolase|(7)IPR011993; Pleckstrin-homology domain (PH domain)/Phosphotyrosine-binding domain (PTB)|(7)IPR001849; Pleckstrin homology domain|(7)IPR020683; Ankyrin repeat-containing domain|(6)IPR020849; Small GTPase superfamily, Ras type|(6)IPR001806; Small GTPase superfamily|(5)IPR003578; Small GTP…	#	#	#	#
1697	8	1	3	1	1	1	1	6	#	#	Tpse-contracted	(8)IPR001452; SH3 domain|(7)IPR013783; Immunoglobulin-like fold|(7)IPR003961; Fibronectin type III|(6)IPR011511; Variant SH3 domain	Tspi-expanded	(8)IPR001452; SH3 domain|(7)IPR013783; Immunoglobulin-like fold|(7)IPR003961; Fibronectin type III|(6)IPR011511; Variant SH3 domain	#	#
1698	8	1	1	2	1	1	2	6	#	#	#	#	#	#	#	#
1699	8	1	1	1	3	1	1	6	#	#	#	#	#	#	#	#
1700	8	1	0	1	5	0	1	4	#	#	#	#	#	#	#	#
1701	8	1	1	1	3	1	1	6	#	#	#	#	#	#	#	#
1702	8	1	1	1	1	1	3	6	#	#	#	#	#	#	#	#
1703	8	1	1	1	3	1	1	6	#	#	#	#	#	#	#	#
1704	8	1	1	1	3	1	1	6	#	#	#	#	#	#	#	#
1705	8	1	2	1	1	1	2	6	#	#	Tpse-contracted	(8)IPR008166; Glycosyltransferase family 92	#	#	#	#
1706	8	1	1	1	3	1	1	6	#	#	#	#	#	#	#	#
1707	8	1	1	1	3	1	1	6	#	#	#	#	#	#	#	#
1708	8	1	2	1	2	1	1	6	#	#	Tpse-contracted	(8)IPR013497; DNA topoisomerase, type IA, central|(8)IPR003602; DNA topoisomerase, type IA, DNA-binding domain|(8)IPR013824; DNA topoisomerase, type IA, central region, subdomain 1|(8)IPR023405; DNA topoisomerase, type IA, core domain|(6)IPR006171; Toprim domain|(6)IPR003601; DNA topoisomerase, type IA, domain 2|(6)IPR000380; DNA topoisomerase, type IA|(6)IPR013825; DNA topoisomerase, type IA, ce…	#	#	#	#
1709	8	1	2	1	1	2	1	6	#	#	#	#	#	#	#	#
1710	8	1	2	1	1	1	2	6	#	#	Tpse-contracted	(8)IPR027417; P-loop containing nucleoside triphosphate hydrolase|(8)IPR030379; Septin-type guanine nucleotide-binding (G) domain|(5)IPR016491; Septin	#	#	#	#
1711	8	1	1	1	3	1	1	6	#	#	#	#	#	#	#	#
1712	8	1	0	3	2	1	1	5	#	#	#	#	#	#	Tspi-contracted	(8)IPR027450; Alpha-ketoglutarate-dependent dioxygenase AlkB-like
1713	8	1	1	1	3	1	1	6	#	#	#	#	#	#	#	#
1714	8	1	2	1	2	1	1	6	#	#	Tpse-contracted	(8)IPR027417; P-loop containing nucleoside triphosphate hydrolase|(1)IPR003439; ABC transporter-like	#	#	#	#
1715	8	1	1	1	2	2	1	6	Tpse-expanded	(7)IPR028360; Peptidase S24/S26, beta-ribbon domain|(7)IPR015927; Peptidase S24/S26A/S26B/S26C|(7)IPR001733; Peptidase S26B|(7)IPR019759; Peptidase S24/S26A/S26B|(2)IPR006026; Peptidase, metallopeptidase|(2)IPR012340; Nucleic acid-binding, OB-fold|(2)IPR001506; Peptidase M12A, astacin|(2)IPR000859; CUB domain|(2)IPR024079; Metallopeptidase, catalytic domain|(2)IPR000884; Thrombospondin type-1 (TS…	#	#	#	#	#	#
1716	8	3	1	1	1	1	1	6	#	#	#	#	#	#	#	#
1717	8	1	2	1	1	2	1	6	#	#	#	#	#	#	#	#
1718	8	1	1	1	2	1	2	6	#	#	#	#	#	#	#	#
1719	8	1	2	1	2	1	1	6	#	#	Tpse-contracted	(8)IPR001683; Phox homologous domain|(6)IPR015404; Sorting nexin Vps5-like, C-terminal|(2)IPR014637; Sorting nexin-5/6/32|(2)IPR027486; Ribosomal protein S10 domain|(2)IPR027267; Arfaptin homology (AH) domain/BAR domain|(1)IPR011009; Protein kinase-like domain|(1)IPR000719; Protein kinase domain	#	#	#	#
1720	8	2	1	1	2	1	1	6	#	#	#	#	#	#	#	#
1721	8	1	1	1	3	1	1	6	#	#	#	#	#	#	#	#
1722	8	1	1	1	2	1	2	6	#	#	#	#	#	#	#	#
1723	8	1	1	1	3	1	1	6	#	#	#	#	#	#	#	#
1724	8	1	1	1	3	1	1	6	#	#	#	#	#	#	#	#
1725	8	1	1	1	3	1	1	6	#	#	#	#	#	#	#	#
1726	8	1	1	1	1	1	3	6	#	#	#	#	#	#	#	#
1727	8	1	3	1	1	1	1	6	#	#	Tpse-contracted	(8)IPR002553; Clathrin/coatomer adaptor, adaptin-like, N-terminal|(8)IPR011989; Armadillo-like helical|(8)IPR016024; Armadillo-type fold|(7)IPR012295; Beta2-adaptin/TBP, C-terminal domain|(7)IPR009028; Coatomer/calthrin adaptor appendage, C-terminal subdomain|(7)IPR015151; Beta-adaptin appendage, C-terminal subdomain|(5)IPR013037; Clathrin adaptor, beta-adaptin, appendage, Ig-like subdomain|(5)IP…	Tspi-expanded	(8)IPR002553; Clathrin/coatomer adaptor, adaptin-like, N-terminal|(8)IPR011989; Armadillo-like helical|(8)IPR016024; Armadillo-type fold|(7)IPR012295; Beta2-adaptin/TBP, C-terminal domain|(7)IPR009028; Coatomer/calthrin adaptor appendage, C-terminal subdomain|(7)IPR015151; Beta-adaptin appendage, C-terminal subdomain|(5)IPR013037; Clathrin adaptor, beta-adaptin, appendage, Ig-like subdomain|(5)IP…	#	#
1728	8	1	2	1	1	2	1	6	#	#	#	#	#	#	#	#
1729	8	1	1	1	3	1	1	6	#	#	#	#	#	#	#	#
1730	8	2	1	1	2	1	1	6	#	#	#	#	#	#	#	#
1731	8	1	1	1	3	1	1	6	#	#	#	#	#	#	#	#
1732	8	1	1	1	1	1	3	6	#	#	#	#	#	#	#	#
1733	8	1	2	1	2	1	1	6	#	#	Tpse-contracted	(8)IPR002130; Cyclophilin-type peptidyl-prolyl cis-trans isomerase domain|(8)IPR017986; WD40-repeat-containing domain|(8)IPR015943; WD40/YVTN repeat-like-containing domain|(8)IPR029000; Cyclophilin-like domain|(7)IPR001680; WD40 repeat|(1)IPR008405; Apolipoprotein L	#	#	#	#
1734	8	1	1	2	2	1	1	6	#	#	#	#	#	#	#	#
1735	8	1	0	1	5	0	1	4	#	#	#	#	#	#	#	#
1736	8	1	1	1	3	1	1	6	#	#	#	#	#	#	#	#
1737	8	1	2	1	2	1	1	6	#	#	Tpse-contracted	(8)IPR001715; Calponin homology domain|(6)IPR011992; EF-hand domain pair	#	#	#	#
1738	8	1	1	1	3	1	1	6	#	#	#	#	#	#	#	#
1739	8	1	1	1	3	1	1	6	#	#	#	#	#	#	#	#
1740	8	1	1	1	2	1	2	6	#	#	#	#	#	#	#	#
1741	8	2	1	2	1	1	1	6	#	#	#	#	#	#	#	#
1742	8	1	3	1	1	1	1	6	#	#	Tpse-contracted	(7)IPR011991; Winged helix-turn-helix DNA-binding domain|(7)IPR001373; Cullin, N-terminal|(7)IPR016158; Cullin homology|(7)IPR019559; Cullin protein, neddylation domain|(6)IPR016159; Cullin repeat-like-containing domain|(3)IPR027361; Nicotinic acetylcholine-gated receptor, transmembrane domain|(3)IPR006201; Neurotransmitter-gated ion-channel|(3)IPR006029; Neurotransmitter-gated ion-channel transm…	Tspi-expanded	(7)IPR011991; Winged helix-turn-helix DNA-binding domain|(7)IPR001373; Cullin, N-terminal|(7)IPR016158; Cullin homology|(7)IPR019559; Cullin protein, neddylation domain|(6)IPR016159; Cullin repeat-like-containing domain|(3)IPR027361; Nicotinic acetylcholine-gated receptor, transmembrane domain|(3)IPR006201; Neurotransmitter-gated ion-channel|(3)IPR006029; Neurotransmitter-gated ion-channel transm…	#	#
1743	8	1	1	1	3	1	1	6	#	#	#	#	#	#	#	#
1744	8	1	2	1	2	1	1	6	#	#	Tpse-contracted	(8)IPR027417; P-loop containing nucleoside triphosphate hydrolase|(7)IPR000330; SNF2-related, N-terminal domain|(7)IPR014001; Helicase superfamily 1/2, ATP-binding domain|(7)IPR001650; Helicase, C-terminal|(5)IPR014012; Helicase/SANT-associated domain	#	#	#	#
1745	8	1	0	1	4	1	1	5	#	#	#	#	#	#	Tspi-contracted	(8)IPR001648; Ribosomal protein S18
1746	8	1	3	1	1	1	1	6	#	#	Tpse-contracted	(7)IPR001180; Citron homology (CNH) domain|(6)IPR011009; Protein kinase-like domain|(6)IPR002290; Serine/threonine/dual specificity protein kinase, catalytic domain|(6)IPR000719; Protein kinase domain|(3)IPR021160; Mitogen-activated protein (MAP) kinase kinase kinase kinase	Tspi-expanded	(7)IPR001180; Citron homology (CNH) domain|(6)IPR011009; Protein kinase-like domain|(6)IPR002290; Serine/threonine/dual specificity protein kinase, catalytic domain|(6)IPR000719; Protein kinase domain|(3)IPR021160; Mitogen-activated protein (MAP) kinase kinase kinase kinase	#	#
1747	8	2	1	1	1	1	2	6	#	#	#	#	#	#	#	#
1748	8	2	1	1	2	1	1	6	#	#	#	#	#	#	#	#
1749	8	2	1	1	1	1	2	6	#	#	#	#	#	#	#	#
1750	8	1	1	1	3	1	1	6	#	#	#	#	#	#	#	#
1751	8	1	1	1	3	1	1	6	#	#	#	#	#	#	#	#
1752	8	1	1	1	1	2	2	6	Tpse-expanded	(8)IPR010059; Uridine phosphorylase, eukaryotic|(8)IPR000845; Nucleoside phosphorylase domain|(1)IPR005123; Oxoglutarate/iron-dependent dioxygenase|(1)IPR006620; Prolyl 4-hydroxylase, alpha subunit	#	#	#	#	#	#
1753	8	2	1	2	0	2	1	5	Tpse-expanded	(5)IPR018163; Threonyl/alanyl tRNA synthetase, class II-like, putative editing domain|(3)IPR012675; Beta-grasp domain|(1)IPR004095; TGS	#	#	#	#	#	#
1754	8	1	2	2	1	1	1	6	#	#	Tpse-contracted	(8)IPR006096; Glutamate/phenylalanine/leucine/valine dehydrogenase, C-terminal|(8)IPR006095; Glutamate/phenylalanine/leucine/valine dehydrogenase|(8)IPR006097; Glutamate/phenylalanine/leucine/valine dehydrogenase, dimerisation domain|(8)IPR016040; NAD(P)-binding domain|(5)IPR014362; Glutamate dehydrogenase	#	#	#	#
1755	8	1	2	1	3	1	0	5	#	#	Tpse-contracted	(7)IPR001478; PDZ domain	#	#	#	#
1756	8	2	1	1	1	2	1	6	Tpse-expanded	(8)IPR011992; EF-hand domain pair|(8)IPR002048; EF-hand domain	#	#	#	#	#	#
1757	8	1	1	1	2	1	2	6	#	#	#	#	#	#	#	#
1758	8	1	1	2	2	1	1	6	#	#	#	#	#	#	#	#
1759	8	1	1	1	3	1	1	6	#	#	#	#	#	#	#	#
1760	8	0	0	1	6	0	1	3	#	#	#	#	#	#	#	#
1761	8	1	1	1	3	1	1	6	#	#	#	#	#	#	#	#
1762	8	1	1	1	2	1	2	6	#	#	#	#	#	#	#	#
1763	8	1	1	1	3	1	1	6	#	#	#	#	#	#	#	#
1764	8	0	1	1	3	2	1	5	Tpse-expanded	(8)IPR001478; PDZ domain	#	#	#	#	#	#
1765	8	1	2	1	2	1	1	6	#	#	Tpse-contracted	(8)IPR019538; 26S proteasome non-ATPase regulatory subunit 5|(7)IPR016024; Armadillo-type fold|(5)IPR011989; Armadillo-like helical	#	#	#	#
1766	8	0	0	1	6	0	1	3	#	#	#	#	#	#	#	#
1767	8	1	1	2	2	1	1	6	#	#	#	#	#	#	#	#
1768	8	4	0	1	3	0	0	3	#	#	#	#	#	#	#	#
1769	8	0	1	2	4	1	0	4	#	#	#	#	#	#	#	#
1770	8	0	0	1	6	0	1	3	#	#	#	#	#	#	#	#
1771	8	1	0	1	6	0	0	3	#	#	#	#	#	#	#	#
1772	8	1	2	1	2	1	1	6	#	#	Tpse-contracted	(5)IPR011598; Myc-type, basic helix-loop-helix (bHLH) domain	#	#	#	#
1773	8	1	1	1	2	1	2	6	#	#	#	#	#	#	#	#
1774	8	0	1	1	3	1	2	5	#	#	#	#	#	#	#	#
1775	8	2	0	1	3	0	2	4	#	#	#	#	#	#	#	#
1776	8	8	0	0	0	0	0	1	#	#	#	#	#	#	#	#
1777	8	8	0	0	0	0	0	1	#	#	#	#	#	#	#	#
1778	8	3	0	0	3	0	2	3	#	#	#	#	#	#	#	#
1779	8	8	0	0	0	0	0	1	#	#	#	#	#	#	#	#
1780	8	2	2	0	2	1	1	5	#	#	#	#	Tspi-expanded	(6)IPR018826; WW-domain-binding protein|(5)IPR004182; GRAM domain|(3)IPR011993; Pleckstrin-homology domain (PH domain)/Phosphotyrosine-binding domain (PTB)	#	#
1781	8	8	0	0	0	0	0	1	#	#	#	#	#	#	#	#
1782	8	8	0	0	0	0	0	1	#	#	#	#	#	#	#	#
1783	8	8	0	0	0	0	0	1	#	#	#	#	#	#	#	#
1784	8	8	0	0	0	0	0	1	#	#	#	#	#	#	#	#
1785	8	8	0	0	0	0	0	1	#	#	#	#	#	#	#	#
1786	8	8	0	0	0	0	0	1	#	#	#	#	#	#	#	#
1787	8	1	2	0	0	2	3	4	#	#	#	#	#	#	#	#
1788	8	8	0	0	0	0	0	1	#	#	#	#	#	#	#	#
1789	8	2	1	0	3	1	1	5	#	#	#	#	#	#	#	#
1790	8	8	0	0	0	0	0	1	#	#	#	#	#	#	#	#
1791	8	8	0	0	0	0	0	1	#	#	#	#	#	#	#	#
1792	8	8	0	0	0	0	0	1	#	#	#	#	#	#	#	#
1793	8	8	0	0	0	0	0	1	#	#	#	#	#	#	#	#
1794	8	8	0	0	0	0	0	1	#	#	#	#	#	#	#	#
1795	8	1	2	0	3	1	1	5	#	#	Tpse-contracted	(8)IPR011009; Protein kinase-like domain|(8)IPR000719; Protein kinase domain|(6)IPR002290; Serine/threonine/dual specificity protein kinase, catalytic domain	#	#	#	#
1796	8	2	0	0	2	0	4	3	#	#	#	#	#	#	#	#
1797	8	8	0	0	0	0	0	1	#	#	#	#	#	#	#	#
1798	8	1	2	0	3	1	1	5	#	#	Tpse-contracted	(8)IPR005814; Aminotransferase class-III|(8)IPR015422; Pyridoxal phosphate-dependent transferase, major region, subdomain 2|(8)IPR015424; Pyridoxal phosphate-dependent transferase|(8)IPR015421; Pyridoxal phosphate-dependent transferase, major region, subdomain 1|(7)IPR010164; Ornithine aminotransferase	#	#	#	#
1799	8	2	1	0	3	1	1	5	#	#	#	#	#	#	#	#
1800	8	1	1	0	4	1	1	5	#	#	#	#	#	#	#	#
1801	8	2	1	0	4	0	1	4	#	#	#	#	Tspi-expanded	(7)IPR011008; Dimeric alpha-beta barrel|(6)IPR012577; NIPSNAP|(2)IPR006357; HAD-superfamily hydrolase, subfamily IIA|(2)IPR023215; Nitrophenylphosphatase-like domain|(2)IPR023214; HAD-like domain|(2)IPR006349; 2-phosphoglycolate phosphatase, eukaryotic	#	#
1802	8	8	0	0	0	0	0	1	#	#	#	#	#	#	#	#
1803	8	8	0	0	0	0	0	1	#	#	#	#	#	#	#	#
1804	8	8	0	0	0	0	0	1	#	#	#	#	#	#	#	#
1805	8	1	2	0	2	1	2	5	#	#	Tpse-contracted	(8)IPR013783; Immunoglobulin-like fold|(8)IPR003598; Immunoglobulin subtype 2|(8)IPR003599; Immunoglobulin subtype|(8)IPR007110; Immunoglobulin-like domain|(7)IPR013098; Immunoglobulin I-set|(7)IPR003961; Fibronectin type III|(6)IPR013162; CD80-like, immunoglobulin C2-set|(3)IPR013151; Immunoglobulin|(1)IPR013106; Immunoglobulin V-set domain	#	#	#	#
1806	8	1	0	0	6	0	1	3	#	#	#	#	#	#	#	#
1807	8	1	0	0	0	7	0	2	Tpse-expanded	#	#	#	#	#	Tspi-contracted	#
1808	8	0	8	0	0	0	0	1	#	#	Tpse-contracted	#	Tspi-expanded	#	#	#
1809	8	0	8	0	0	0	0	1	#	#	Tpse-contracted	#	Tspi-expanded	#	#	#
1810	8	0	6	0	0	2	0	2	#	#	Tpse-contracted	#	Tspi-expanded	#	#	#
1811	8	0	8	0	0	0	0	1	#	#	Tpse-contracted	#	Tspi-expanded	#	#	#
1812	8	0	8	0	0	0	0	1	#	#	Tpse-contracted	#	Tspi-expanded	#	#	#
1813	8	0	8	0	0	0	0	1	#	#	Tpse-contracted	#	Tspi-expanded	#	#	#
1814	8	0	8	0	0	0	0	1	#	#	Tpse-contracted	#	Tspi-expanded	#	#	#
1815	8	0	5	0	0	3	0	2	#	#	Tpse-contracted	#	#	#	#	#
1816	8	0	8	0	0	0	0	1	#	#	Tpse-contracted	#	Tspi-expanded	#	#	#
1817	8	0	7	0	0	1	0	2	#	#	Tpse-contracted	#	Tspi-expanded	#	#	#
1818	8	0	8	0	0	0	0	1	#	#	Tpse-contracted	#	Tspi-expanded	#	#	#
1819	8	0	8	0	0	0	0	1	#	#	Tpse-contracted	#	Tspi-expanded	#	#	#
1820	8	0	7	0	0	1	0	2	#	#	Tpse-contracted	#	Tspi-expanded	#	#	#
1821	8	0	7	0	0	1	0	2	#	#	Tpse-contracted	(8)IPR029526; PiggyBac transposable element-derived protein	Tspi-expanded	(8)IPR029526; PiggyBac transposable element-derived protein	#	#
1822	8	0	7	0	0	1	0	2	#	#	Tpse-contracted	#	Tspi-expanded	#	#	#
1823	8	0	1	0	0	7	0	2	Tpse-expanded	#	#	#	#	#	Tspi-contracted	#
1824	8	0	6	0	0	2	0	2	#	#	Tpse-contracted	(5)IPR012337; Ribonuclease H-like domain|(3)IPR001584; Integrase, catalytic core|(2)IPR001878; Zinc finger, CCHC-type|(1)IPR021109; Aspartic peptidase domain	Tspi-expanded	(5)IPR012337; Ribonuclease H-like domain|(3)IPR001584; Integrase, catalytic core|(2)IPR001878; Zinc finger, CCHC-type|(1)IPR021109; Aspartic peptidase domain	#	#
1825	8	0	2	0	0	6	0	2	Tpse-expanded	(2)IPR021109; Aspartic peptidase domain|(2)IPR001878; Zinc finger, CCHC-type	#	#	#	#	Tspi-contracted	(2)IPR021109; Aspartic peptidase domain|(2)IPR001878; Zinc finger, CCHC-type
1826	8	0	1	0	0	7	0	2	Tpse-expanded	#	#	#	#	#	Tspi-contracted	#
1827	8	0	8	0	0	0	0	1	#	#	Tpse-contracted	#	Tspi-expanded	#	#	#
1828	8	0	6	0	0	2	0	2	#	#	Tpse-contracted	(8)IPR004947; Deoxyribonuclease II	Tspi-expanded	(8)IPR004947; Deoxyribonuclease II	#	#
1829	8	0	7	0	0	1	0	2	#	#	Tpse-contracted	(8)IPR004947; Deoxyribonuclease II	Tspi-expanded	(8)IPR004947; Deoxyribonuclease II	#	#
1830	8	0	1	0	0	6	1	3	Tpse-expanded	(5)IPR008952; Tetraspanin, EC2 domain|(5)IPR018499; Tetraspanin/Peripherin|(4)IPR000301; Tetraspanin|(4)IPR021900; Protein of unknown function DUF3512	#	#	#	#	Tspi-contracted	(5)IPR008952; Tetraspanin, EC2 domain|(5)IPR018499; Tetraspanin/Peripherin|(4)IPR000301; Tetraspanin|(4)IPR021900; Protein of unknown function DUF3512
1831	8	0	8	0	0	0	0	1	#	#	Tpse-contracted	(8)IPR004947; Deoxyribonuclease II	Tspi-expanded	(8)IPR004947; Deoxyribonuclease II	#	#
1832	8	0	1	0	0	7	0	2	Tpse-expanded	#	#	#	#	#	Tspi-contracted	#
1833	8	0	0	0	0	0	8	1	#	#	#	#	#	#	#	#
1834	8	0	0	0	0	0	8	1	#	#	#	#	#	#	#	#
1835	8	0	0	0	0	0	8	1	#	#	#	#	#	#	#	#
1836	8	0	0	0	0	0	8	1	#	#	#	#	#	#	#	#
1837	8	0	0	0	0	0	8	1	#	#	#	#	#	#	#	#
1838	8	0	0	0	0	0	8	1	#	#	#	#	#	#	#	#
1839	8	0	0	0	0	0	8	1	#	#	#	#	#	#	#	#
1840	8	0	0	0	0	0	8	1	#	#	#	#	#	#	#	#
1841	8	0	0	0	0	0	8	1	#	#	#	#	#	#	#	#
1842	8	0	0	0	0	0	8	1	#	#	#	#	#	#	#	#
1843	8	0	0	0	0	0	8	1	#	#	#	#	#	#	#	#
1844	8	0	0	0	0	0	8	1	#	#	#	#	#	#	#	#
1845	8	0	0	0	0	0	8	1	#	#	#	#	#	#	#	#
1846	8	0	0	0	5	0	3	2	#	#	#	#	#	#	#	#
1847	8	0	0	0	0	0	8	1	#	#	#	#	#	#	#	#
1848	8	0	0	0	0	0	8	1	#	#	#	#	#	#	#	#
1849	8	0	0	0	0	0	8	1	#	#	#	#	#	#	#	#
1850	8	0	0	0	0	0	8	1	#	#	#	#	#	#	#	#
1851	8	0	0	0	0	0	8	1	#	#	#	#	#	#	#	#
1852	8	0	0	0	0	0	8	1	#	#	#	#	#	#	#	#
1853	8	0	0	0	0	0	8	1	#	#	#	#	#	#	#	#
1854	8	0	0	0	8	0	0	1	#	#	#	#	#	#	#	#
1855	8	0	0	0	8	0	0	1	#	#	#	#	#	#	#	#
1856	8	0	0	0	8	0	0	1	#	#	#	#	#	#	#	#
1857	8	0	0	0	8	0	0	1	#	#	#	#	#	#	#	#
1858	8	0	0	0	8	0	0	1	#	#	#	#	#	#	#	#
1859	8	0	0	0	8	0	0	1	#	#	#	#	#	#	#	#
1860	8	0	0	0	8	0	0	1	#	#	#	#	#	#	#	#
1861	8	0	0	0	8	0	0	1	#	#	#	#	#	#	#	#
1862	8	0	0	0	8	0	0	1	#	#	#	#	#	#	#	#
1863	8	0	0	0	8	0	0	1	#	#	#	#	#	#	#	#
1864	8	0	0	0	8	0	0	1	#	#	#	#	#	#	#	#
1865	8	0	0	0	8	0	0	1	#	#	#	#	#	#	#	#
1866	8	0	0	0	8	0	0	1	#	#	#	#	#	#	#	#
1867	8	0	0	0	8	0	0	1	#	#	#	#	#	#	#	#
1868	8	0	0	0	8	0	0	1	#	#	#	#	#	#	#	#
1869	8	0	0	0	8	0	0	1	#	#	#	#	#	#	#	#
1870	8	0	0	0	8	0	0	1	#	#	#	#	#	#	#	#
1871	8	0	0	0	8	0	0	1	#	#	#	#	#	#	#	#
1872	8	0	0	0	8	0	0	1	#	#	#	#	#	#	#	#
1873	8	0	0	0	8	0	0	1	#	#	#	#	#	#	#	#
1874	8	0	0	0	8	0	0	1	#	#	#	#	#	#	#	#
1875	8	0	0	0	8	0	0	1	#	#	#	#	#	#	#	#
1876	8	0	0	0	8	0	0	1	#	#	#	#	#	#	#	#
1877	8	0	0	0	8	0	0	1	#	#	#	#	#	#	#	#
1878	8	0	0	0	8	0	0	1	#	#	#	#	#	#	#	#
1879	8	0	0	0	8	0	0	1	#	#	#	#	#	#	#	#
1880	8	0	0	0	8	0	0	1	#	#	#	#	#	#	#	#
1881	8	0	0	0	8	0	0	1	#	#	#	#	#	#	#	#
1882	8	0	0	0	8	0	0	1	#	#	#	#	#	#	#	#
1883	8	0	0	0	0	8	0	1	Tpse-expanded	(2)IPR008737; Peptidase aspartic, putative	#	#	#	#	Tspi-contracted	(2)IPR008737; Peptidase aspartic, putative
1884	8	0	0	0	0	8	0	1	Tpse-expanded	(8)IPR010987; Glutathione S-transferase, C-terminal-like|(8)IPR004046; Glutathione S-transferase, C-terminal|(6)IPR012336; Thioredoxin-like fold	#	#	#	#	Tspi-contracted	(8)IPR010987; Glutathione S-transferase, C-terminal-like|(8)IPR004046; Glutathione S-transferase, C-terminal|(6)IPR012336; Thioredoxin-like fold
1885	8	0	0	0	0	8	0	1	Tpse-expanded	#	#	#	#	#	Tspi-contracted	#
1886	8	0	0	0	0	8	0	1	Tpse-expanded	#	#	#	#	#	Tspi-contracted	#
1887	8	0	0	0	0	8	0	1	Tpse-expanded	#	#	#	#	#	Tspi-contracted	#
1888	8	0	0	0	0	8	0	1	Tpse-expanded	#	#	#	#	#	Tspi-contracted	#
1889	8	0	0	0	0	8	0	1	Tpse-expanded	#	#	#	#	#	Tspi-contracted	#
1890	8	0	0	0	0	8	0	1	Tpse-expanded	#	#	#	#	#	Tspi-contracted	#
1891	8	0	0	0	0	8	0	1	Tpse-expanded	#	#	#	#	#	Tspi-contracted	#
1892	8	0	0	0	0	8	0	1	Tpse-expanded	(8)IPR000558; Histone H2B|(8)IPR007125; Histone H2A/H2B/H3|(8)IPR009072; Histone-fold	#	#	#	#	Tspi-contracted	(8)IPR009072; Histone-fold|(8)IPR000558; Histone H2B|(8)IPR007125; Histone H2A/H2B/H3
1893	8	0	0	0	0	8	0	1	Tpse-expanded	(8)IPR009072; Histone-fold|(7)IPR001951; Histone H4|(1)IPR002119; Histone H2A	#	#	#	#	Tspi-contracted	(8)IPR009072; Histone-fold|(7)IPR001951; Histone H4|(1)IPR002119; Histone H2A
1894	8	0	0	0	0	8	0	1	Tpse-expanded	(8)IPR000536; Nuclear hormone receptor, ligand-binding domain	#	#	#	#	Tspi-contracted	(8)IPR000536; Nuclear hormone receptor, ligand-binding domain
1895	7	2	1	2	0	1	1	5	#	#	#	#	#	#	#	#
1896	7	1	1	2	1	1	1	6	#	#	#	#	#	#	#	#
1897	7	1	1	2	2	0	1	5	#	#	#	#	Tspi-expanded	(7)IPR027417; P-loop containing nucleoside triphosphate hydrolase|(7)IPR003578; Small GTPase superfamily, Rho type|(7)IPR020849; Small GTPase superfamily, Ras type|(7)IPR003579; Small GTPase superfamily, Rab type|(7)IPR001806; Small GTPase superfamily|(7)IPR005225; Small GTP-binding protein domain|(1)IPR002041; Ran GTPase	#	#
1898	7	1	0	6	0	0	0	2	#	#	#	#	#	#	#	#
1899	7	2	0	3	2	0	0	3	#	#	#	#	#	#	#	#
1900	7	1	1	2	1	1	1	6	#	#	#	#	#	#	#	#
1901	7	1	1	1	2	1	1	6	#	#	#	#	#	#	#	#
1902	7	6	0	1	0	0	0	2	#	#	#	#	#	#	#	#
1903	7	2	0	2	1	0	2	4	#	#	#	#	#	#	#	#
1904	7	3	1	2	0	1	0	4	#	#	#	#	#	#	#	#
1905	7	2	0	1	1	0	3	4	#	#	#	#	#	#	#	#
1906	7	1	1	2	1	1	1	6	#	#	#	#	#	#	#	#
1907	7	1	1	2	1	1	1	6	#	#	#	#	#	#	#	#
1908	7	1	1	1	2	1	1	6	#	#	#	#	#	#	#	#
1909	7	1	1	1	2	2	0	5	Tpse-expanded	(7)IPR028226; Protein LIN37	#	#	#	#	#	#
1910	7	1	1	2	0	1	2	5	#	#	#	#	#	#	#	#
1911	7	0	0	7	0	0	0	1	#	#	#	#	#	#	#	#
1912	7	0	2	1	3	1	0	4	#	#	Tpse-contracted	(7)IPR003609; PAN/Apple domain|(1)IPR000884; Thrombospondin type-1 (TSP1) repeat	#	#	#	#
1913	7	0	1	1	3	1	1	5	#	#	#	#	#	#	#	#
1914	7	2	1	2	0	1	1	5	#	#	#	#	#	#	#	#
1915	7	1	2	2	0	1	1	5	#	#	Tpse-contracted	(6)IPR009332; Mediator of RNA polymerase II transcription subunit 22|(4)IPR011990; Tetratricopeptide-like helical domain	#	#	#	#
1916	7	1	1	2	1	1	1	6	#	#	#	#	#	#	#	#
1917	7	1	0	4	2	0	0	3	#	#	#	#	#	#	#	#
1918	7	1	1	2	0	2	1	5	Tpse-expanded	(7)IPR001017; Dehydrogenase, E1 component|(7)IPR029061; Thiamin diphosphate-binding fold|(5)IPR017597; Pyruvate dehydrogenase (acetyl-transferring) E1 component, alpha subunit, subgroup y	#	#	#	#	#	#
1919	7	1	1	3	1	1	0	5	#	#	#	#	#	#	#	#
1920	7	1	1	2	1	1	1	6	#	#	#	#	#	#	#	#
1921	7	1	1	2	1	1	1	6	#	#	#	#	#	#	#	#
1922	7	1	1	3	0	1	1	5	#	#	#	#	#	#	#	#
1923	7	2	1	2	1	1	0	5	#	#	#	#	#	#	#	#
1924	7	1	1	2	1	1	1	6	#	#	#	#	#	#	#	#
1925	7	1	1	2	1	1	1	6	#	#	#	#	#	#	#	#
1926	7	1	1	3	0	1	1	5	#	#	#	#	#	#	#	#
1927	7	1	1	2	1	1	1	6	#	#	#	#	#	#	#	#
1928	7	1	0	4	1	0	1	4	#	#	#	#	#	#	#	#
1929	7	1	1	3	0	1	1	5	#	#	#	#	#	#	#	#
1930	7	1	2	2	0	1	1	5	#	#	Tpse-contracted	(5)IPR013320; Concanavalin A-like lectin/glucanase domain|(4)IPR010515; Collagenase NC10/endostatin|(4)IPR008160; Collagen triple helix repeat|(4)IPR016186; C-type lectin-like|(4)IPR016187; C-type lectin fold|(3)IPR013783; Immunoglobulin-like fold|(3)IPR003961; Fibronectin type III|(2)IPR001791; Laminin G domain|(2)IPR007110; Immunoglobulin-like domain|(2)IPR000998; MAM domain|(1)IPR003599; Immun…	#	#	#	#
1931	7	1	1	3	0	1	1	5	#	#	#	#	#	#	#	#
1932	7	1	1	2	1	1	1	6	#	#	#	#	#	#	#	#
1933	7	1	1	2	1	1	1	6	#	#	#	#	#	#	#	#
1934	7	1	1	2	1	1	1	6	#	#	#	#	#	#	#	#
1935	7	1	1	2	1	1	1	6	#	#	#	#	#	#	#	#
1936	7	1	1	2	2	0	1	5	#	#	#	#	Tspi-expanded	(6)IPR009730; Micro-fibrillar-associated protein 1, C-terminal|(1)IPR001656; Pseudouridine synthase, TruD|(1)IPR020103; Pseudouridine synthase, catalytic domain	#	#
1937	7	1	0	2	2	1	1	5	#	#	#	#	#	#	Tspi-contracted	(7)IPR008978; HSP20-like chaperone|(3)IPR007052; CS domain
1938	7	1	0	2	1	1	2	5	#	#	#	#	#	#	Tspi-contracted	(7)IPR003197; Cytochrome b-c1 complex subunit 7
1939	7	1	1	2	1	1	1	6	#	#	#	#	#	#	#	#
1940	7	1	1	1	3	1	0	5	#	#	#	#	#	#	#	#
1941	7	1	1	2	1	1	1	6	#	#	#	#	#	#	#	#
1942	7	1	0	2	3	0	1	4	#	#	#	#	#	#	#	#
1943	7	1	1	2	1	1	1	6	#	#	#	#	#	#	#	#
1944	7	1	1	2	1	1	1	6	#	#	#	#	#	#	#	#
1945	7	0	0	7	0	0	0	1	#	#	#	#	#	#	#	#
1946	7	1	0	2	3	0	1	4	#	#	#	#	#	#	#	#
1947	7	1	1	2	1	1	1	6	#	#	#	#	#	#	#	#
1948	7	6	0	1	0	0	0	2	#	#	#	#	#	#	#	#
1949	7	1	1	2	1	1	1	6	#	#	#	#	#	#	#	#
1950	7	1	1	2	1	1	1	6	#	#	#	#	#	#	#	#
1951	7	1	1	2	1	1	1	6	#	#	#	#	#	#	#	#
1952	7	1	1	2	2	0	1	5	#	#	#	#	Tspi-expanded	(7)IPR012340; Nucleic acid-binding, OB-fold|(7)IPR001253; Translation initiation factor 1A (eIF-1A)|(7)IPR006196; RNA-binding domain, S1, IF1 type|(1)IPR002136; Ribosomal protein L4/L1e|(1)IPR023574; Ribosomal protein L4 domain	#	#
1953	7	1	1	2	1	1	1	6	#	#	#	#	#	#	#	#
1954	7	1	0	2	4	0	0	3	#	#	#	#	#	#	#	#
1955	7	1	1	2	1	1	1	6	#	#	#	#	#	#	#	#
1956	7	1	1	2	1	1	1	6	#	#	#	#	#	#	#	#
1957	7	1	1	1	2	1	1	6	#	#	#	#	#	#	#	#
1958	7	1	1	2	2	0	1	5	#	#	#	#	Tspi-expanded	(4)IPR003124; WH2 domain|(1)IPR000092; Polyprenyl synthetase|(1)IPR008949; Isoprenoid synthase domain	#	#
1959	7	1	1	2	1	1	1	6	#	#	#	#	#	#	#	#
1960	7	1	1	2	1	1	1	6	#	#	#	#	#	#	#	#
1961	7	1	1	2	1	1	1	6	#	#	#	#	#	#	#	#
1962	7	1	1	1	2	1	1	6	#	#	#	#	#	#	#	#
1963	7	2	1	1	2	1	0	5	#	#	#	#	#	#	#	#
1964	7	0	2	3	0	1	1	4	#	#	Tpse-contracted	(7)IPR001478; PDZ domain	#	#	#	#
1965	7	1	1	2	0	1	2	5	#	#	#	#	#	#	#	#
1966	7	1	1	1	2	1	1	6	#	#	#	#	#	#	#	#
1967	7	1	1	2	0	2	1	5	Tpse-expanded	(6)IPR022750; Interferon regulatory factor 2-binding protein 1 & 2, zinc finger|(4)IPR013083; Zinc finger, RING/FYVE/PHD-type	#	#	#	#	#	#
1968	7	1	1	2	1	1	1	6	#	#	#	#	#	#	#	#
1969	7	1	1	1	2	1	1	6	#	#	#	#	#	#	#	#
1970	7	1	1	1	2	1	1	6	#	#	#	#	#	#	#	#
1971	7	1	1	1	2	1	1	6	#	#	#	#	#	#	#	#
1972	7	1	1	2	1	1	1	6	#	#	#	#	#	#	#	#
1973	7	1	1	1	1	1	2	6	#	#	#	#	#	#	#	#
1974	7	1	1	1	2	1	1	6	#	#	#	#	#	#	#	#
1975	7	1	1	1	2	1	1	6	#	#	#	#	#	#	#	#
1976	7	1	1	1	1	1	2	6	#	#	#	#	#	#	#	#
1977	7	1	1	1	2	1	1	6	#	#	#	#	#	#	#	#
1978	7	1	1	1	2	1	1	6	#	#	#	#	#	#	#	#
1979	7	1	1	1	2	1	1	6	#	#	#	#	#	#	#	#
1980	7	2	2	1	0	1	1	5	#	#	Tpse-contracted	(7)IPR001680; WD40 repeat|(7)IPR017986; WD40-repeat-containing domain|(7)IPR015943; WD40/YVTN repeat-like-containing domain|(6)IPR020472; G-protein beta WD-40 repeat|(1)IPR011041; Soluble quinoprotein glucose/sorbosone dehydrogenase|(1)IPR013979; Translation initiation factor, beta propellor-like domain|(1)IPR011047; Quinoprotein alcohol dehydrogenase-like superfamily	#	#	#	#
1981	7	1	2	1	1	1	1	6	#	#	Tpse-contracted	(7)IPR027417; P-loop containing nucleoside triphosphate hydrolase|(7)IPR014001; Helicase superfamily 1/2, ATP-binding domain|(7)IPR001650; Helicase, C-terminal|(7)IPR011545; DEAD/DEAH box helicase domain|(1)IPR020568; Ribosomal protein S5 domain 2-type fold|(1)IPR015847; Exoribonuclease, phosphorolytic domain 2|(1)IPR027408; PNPase/RNase PH domain|(1)IPR001247; Exoribonuclease, phosphorolytic dom…	#	#	#	#
1982	7	1	1	2	1	1	1	6	#	#	#	#	#	#	#	#
1983	7	1	2	1	1	1	1	6	#	#	Tpse-contracted	(7)IPR027409; GroEL-like apical domain|(7)IPR027410; TCP-1-like chaperonin intermediate domain|(7)IPR027413; GroEL-like equatorial domain|(7)IPR002423; Chaperonin Cpn60/TCP-1 family|(6)IPR017998; Chaperone tailless complex polypeptide 1 (TCP-1)|(5)IPR012722; T-complex protein 1, zeta subunit	#	#	#	#
1984	7	1	1	1	2	1	1	6	#	#	#	#	#	#	#	#
1985	7	1	1	1	1	2	1	6	Tpse-expanded	(7)IPR027409; GroEL-like apical domain|(7)IPR027413; GroEL-like equatorial domain|(7)IPR017998; Chaperone tailless complex polypeptide 1 (TCP-1)|(7)IPR012719; T-complex protein 1, gamma subunit|(7)IPR027410; TCP-1-like chaperonin intermediate domain|(7)IPR002423; Chaperonin Cpn60/TCP-1 family	#	#	#	#	#	#
1986	7	1	2	1	0	1	2	5	#	#	Tpse-contracted	(5)IPR000608; Ubiquitin-conjugating enzyme E2|(5)IPR016135; Ubiquitin-conjugating enzyme/RWD-like|(3)IPR027417; P-loop containing nucleoside triphosphate hydrolase|(3)IPR019591; Mrp/NBP35 ATP-binding protein|(1)IPR003593; AAA+ ATPase domain|(1)IPR028600; Cytosolic Fe-S cluster assembly factor NUBP2/Cfd1, eukaryotes	#	#	#	#
1987	7	1	1	1	2	1	1	6	#	#	#	#	#	#	#	#
1988	7	1	1	1	2	1	1	6	#	#	#	#	#	#	#	#
1989	7	1	1	1	2	1	1	6	#	#	#	#	#	#	#	#
1990	7	1	1	1	2	1	1	6	#	#	#	#	#	#	#	#
1991	7	1	1	1	2	1	1	6	#	#	#	#	#	#	#	#
1992	7	1	1	1	2	1	1	6	#	#	#	#	#	#	#	#
1993	7	1	2	1	1	1	1	6	#	#	Tpse-contracted	(7)IPR001680; WD40 repeat|(7)IPR017986; WD40-repeat-containing domain|(7)IPR015943; WD40/YVTN repeat-like-containing domain|(6)IPR012953; BOP1, N-terminal domain|(3)IPR014720; Double-stranded RNA-binding domain|(3)IPR028598; WD repeat BOP1/Erb1	#	#	#	#
1994	7	1	1	1	0	1	3	5	#	#	#	#	#	#	#	#
1995	7	1	1	1	1	1	2	6	#	#	#	#	#	#	#	#
1996	7	1	1	1	1	1	2	6	#	#	#	#	#	#	#	#
1997	7	1	1	1	2	1	1	6	#	#	#	#	#	#	#	#
1998	7	1	1	1	2	1	1	6	#	#	#	#	#	#	#	#
[truncated: 12,753 more rows]
