# Supplementary material for: Comparative multi-omics analyses reveal differential expression of key genes relevant for parasitism between non-encapsulated and encapsulated Trichinella
Source: Commun Biol. 2021 Jan 29;4:134. doi: 10.1038/s42003-021-01650-z (PMC7846577; doi:10.1038/s42003-021-01650-z)
Supplement: Supplementary file 11 — Supplementary Data 8 [file 42003_2021_1650_MOESM11_ESM.xlsx]

## Sheet: Sheet1
Gene name	Ad	ML	NBL
EFV46183.1_T1	302.707	830.048	246.769
EFV46193.1_T1	460.476	265.559	188.296
EFV46208.1_T1	83.756	105.786	102.9
EFV46212.1_T1	522.767	213.757	107.985
EFV46216.1_T1	91.685	12.14	2.441
EFV46217.1_T1	NA	0.651	NA
EFV46224.1_T1	1.39	NA	NA
EFV46226.1_T1	NA	NA	0.467
EFV46230.1_T1	1516.43	862.473	526.303
EFV46232.1_T1	94.461	102.211	43.814
EFV46235.1_T1	1.47	0.908	10.5
EFV46242.1_T1	1.261	NA	NA
EFV46243.1_T1	NA	NA	0.243
EFV46245.1_T1	13.436	9.878	0.432
EFV46247.1_T1	13.135	1.353	66.628
EFV46249.1_T1	NA	0.445	NA
EFV46256.1_T1	NA	NA	0.61
EFV46258.1_T1	3.363	8.184	0.392
EFV46264.1_T1	2.221	0.686	2.069
EFV46270.1_T1	38.014	56.279	17.708
EFV46271.1_T1	4.378	2.255	0.906
EFV46274.1_T1	1.758	4.888	0.409
EFV46276.1_T1	20.797	9.156	9.203
EFV46281.1_T1	0.476	0.441	NA
EFV46284.1_T1	15.748	15.326	6.969
EFV46286.1_T1	159.599	88.1	63.929
EFV46290.1_T1	48.841	46.517	24.213
EFV46294.1_T1	21.481	153.455	53.693
EFV46295.1_T1	13.054	45.77	25.911
EFV46298.1_T1	NA	3.564	0.512
EFV46302.1_T1	0.879	0.815	1.638
EFV46303.1_T1	23.447	4.657	1.56
EFV46307.1_T1	4.625	12.081	25.852
EFV46309.1_T1	5.29	1.839	12.321
EFV46310.1_T1	51.931	59.428	184.596
EFV46311.1_T1	2.106	1.952	6.324
EFV46313.1_T1	0.966	0.448	1.35
EFV46321.1_T1	4.759	6.065	1.663
EFV46322.1_T1	23.412	36.826	20.491
EFV46325.1_T1	82.964	4.676	2.611
EFV46333.1_T1	NA	NA	0.46
EFV46339.1_T1	1.227	NA	18.865
EFV46340.1_T1	NA	NA	1.175
EFV46341.1_T1	6.088	22.924	36.513
EFV46344.1_T1	251.521	168.513	31.478
EFV46345.1_T1	NA	NA	0.582
EFV46346.1_T1	NA	NA	0.542
EFV46350.1_T1	8.426	1.952	NA
EFV46353.1_T1	0.353	0.327	2.301
EFV46358.1_T1	3.585	12.686	7.59
EFV46359.1_T1	3.948	1.372	9.196
EFV46365.1_T1	1.508	3.261	4.449
EFV46372.1_T1	12.645	18.912	19.813
EFV46373.1_T1	NA	NA	0.524
EFV46375.1_T1	317.223	0.383	0.577
EFV46377.1_T1	NA	0.638	12.819
EFV46378.1_T1	NA	0.424	NA
EFV46386.1_T1	26.38	34.233	28.153
EFV46388.1_T1	NA	NA	0.961
EFV46391.1_T1	1.02	NA	NA
EFV46402.1_T1	NA	0.424	NA
EFV46403.1_T1	1.584	1.958	0.984
EFV46411.1_T1	1.481	0.915	1.379
EFV46413.1_T1	NA	0.544	NA
EFV46415.1_T1	NA	0.277	NA
EFV46416.1_T1	74.786	191.248	18.041
EFV46417.1_T1	54.109	22.797	13.044
EFV46421.1_T1	62.33	35.583	36.919
EFV46422.1_T1	0.92	20.759	0.857
EFV46423.1_T1	1.481	3.66	2.759
EFV46425.1_T1	4.103	1.521	9.939
EFV46426.1_T1	0.326	NA	1.822
EFV46427.1_T1	2.329	NA	2.712
EFV46430.1_T1	40.096	7.637	4.094
EFV46431.1_T1	NA	0.441	NA
EFV46437.1_T1	1.892	0.292	NA
EFV46443.1_T1	0.376	NA	NA
EFV46445.1_T1	NA	NA	0.582
EFV46446.1_T1	106.48	71.429	62.263
EFV46451.1_T1	4.953	30.991	0.769
EFV46453.1_T1	2.016	1.454	2.296
EFV46456.1_T1	NA	0.41	0.412
EFV46457.1_T1	28.829	50.104	21.823
EFV46462.1_T1	0.303	2.806	NA
EFV46466.1_T1	4.72	34.378	3.77
EFV46467.1_T1	1.93	2.3	5.909
EFV46470.1_T1	NA	0.252	NA
EFV46472.1_T1	1.481	1.029	1.724
EFV46477.1_T1	0.47	NA	NA
EFV46479.1_T1	0.327	0.607	NA
EFV46484.1_T1	1.965	8.498	35.388
EFV46485.1_T1	8.836	7.507	18.522
EFV46487.1_T1	983.797	507.966	395.418
EFV46489.1_T1	2.477	169.304	NA
EFV46492.1_T1	NA	0.383	1.154
EFV46498.1_T1	0.321	0.893	12.871
EFV46501.1_T1	NA	NA	1.118
EFV46505.1_T1	0.681	3.157	NA
EFV46507.1_T1	NA	NA	0.533
EFV46512.1_T1	10.511	12.86	1.567
EFV46513.1_T1	0.346	NA	NA
EFV46515.1_T1	2.818	6.095	4.376
EFV46518.1_T1	147.942	178.783	1.56
EFV46519.1_T1	16.026	0.619	3.111
EFV46520.1_T1	0.497	NA	NA
EFV46528.1_T1	117.703	91.937	41.277
EFV46529.1_T1	53.868	40.174	9.807
EFV46532.1_T1	54.992	22.914	8.461
EFV46536.1_T1	NA	0.919	NA
EFV46537.1_T1	NA	NA	4.532
EFV46538.1_T1	70.438	21.043	0.542
EFV46539.1_T1	0.568	1.578	13.22
EFV46546.1_T1	0.643	NA	0.599
EFV46548.1_T1	2.862	6.366	19.196
EFV46552.1_T1	6.054	13.094	24.912
EFV46553.1_T1	1.954	10.091	11.703
EFV46555.1_T1	0.587	4.354	4.376
EFV46561.1_T1	NA	0.454	0.457
EFV46562.1_T1	0.549	2.036	1.023
EFV46563.1_T1	8.86	35.415	8.77
EFV46564.1_T1	0.405	0.752	3.777
EFV46569.1_T1	5.821	2.698	13.559
EFV46574.1_T1	NA	2.36	6.523
EFV46575.1_T1	NA	3.006	NA
EFV46576.1_T1	NA	1.378	0.277
EFV46588.1_T1	58.029	44.191	17.767
EFV46592.1_T1	NA	0.794	NA
EFV46598.1_T1	1.017	0.942	0.947
EFV46607.1_T1	1.525	NA	NA
EFV46608.1_T1	7.363	1.706	4.287
EFV46610.1_T1	NA	NA	1.007
EFV46612.1_T1	0.47	NA	NA
EFV46613.1_T1	1.335	1.857	NA
EFV46615.1_T1	NA	0.306	NA
EFV46616.1_T1	2.221	0.686	NA
EFV46617.1_T1	10.11	6.412	1.983
EFV46623.1_T1	NA	0.526	5.288
EFV46624.1_T1	23.058	45.704	5.618
EFV46625.1_T1	NA	0.505	1.015
EFV46629.1_T1	NA	0.509	NA
EFV46633.1_T1	46.644	39.791	26.151
EFV46637.1_T1	NA	NA	0.488
EFV46638.1_T1	NA	NA	0.508
EFV46640.1_T1	1.596	5.918	2.974
EFV46643.1_T1	0.437	NA	NA
EFV46650.1_T1	NA	0.471	NA
EFV46651.1_T1	1.371	9.745	16.183
EFV46654.1_T1	0.549	0.509	1.023
EFV46665.1_T1	75.828	NA	NA
EFV46666.1_T1	NA	0.371	1.493
EFV46667.1_T1	NA	NA	0.512
EFV46674.1_T1	20.656	8.279	0.52
EFV46676.1_T1	NA	NA	2.386
EFV46677.1_T1	9.73	NA	NA
EFV46682.1_T1	7.902	16.044	9.466
EFV46684.1_T1	0.563	NA	2.098
EFV46686.1_T1	0.299	0.554	0.557
EFV46687.1_T1	2.043	NA	NA
EFV46688.1_T1	1.531	0.709	NA
EFV46691.1_T1	49.147	134.87	68.142
EFV46694.1_T1	NA	0.405	0.407
EFV46696.1_T1	37.722	50.019	45.395
EFV46703.1_T1	NA	NA	0.467
EFV46704.1_T1	NA	NA	0.474
EFV46705.1_T1	9.548	56.05	49.222
EFV46706.1_T1	11.482	14.513	10.454
EFV46713.1_T1	18.351	26.168	7.562
EFV46717.1_T1	NA	NA	0.378
EFV46722.1_T1	NA	1.288	1.295
EFV46724.1_T1	2.033	1.413	0.947
EFV46726.1_T1	12.383	76.139	31.535
EFV46732.1_T1	4.491	0.694	NA
EFV46739.1_T1	6.668	18.542	45.705
EFV46743.1_T1	5.14	NA	0.599
EFV46745.1_T1	3.068	3.412	1.715
EFV46746.1_T1	2.769	2.566	1.548
EFV46750.1_T1	NA	0.501	2.014
EFV46751.1_T1	24.188	40.71	17.198
EFV46752.1_T1	0.668	0.619	NA
EFV46761.1_T1	2.174	12.425	0.675
EFV46762.1_T1	NA	0.631	5.711
EFV46766.1_T1	2.376	1.468	1.476
EFV46771.1_T1	1.327	3.28	NA
EFV46776.1_T1	0.851	NA	NA
EFV46778.1_T1	51.69	NA	NA
EFV46783.1_T1	0.608	0.564	NA
EFV46787.1_T1	0.349	1.295	NA
EFV46789.1_T1	35.202	10.64	0.356
EFV46790.1_T1	40.487	NA	NA
EFV46791.1_T1	0.631	0.585	NA
EFV46792.1_T1	NA	0.825	3.318
EFV46794.1_T1	0.473	2.63	0.441
EFV46796.1_T1	4.157	4.742	0.298
EFV46805.1_T1	NA	0.486	NA
EFV46808.1_T1	NA	NA	1.7
EFV46810.1_T1	7.151	3.157	7.297
EFV46812.1_T1	0.649	NA	NA
EFV46814.1_T1	16.895	35.236	12.297
EFV46815.1_T1	86.92	72.149	50.764
EFV46820.1_T1	0.532	NA	1.487
EFV46821.1_T1	0.927	1.718	1.295
EFV46827.1_T1	1.507	2.235	1.404
EFV46829.1_T1	26.042	7.427	30.483
EFV46831.1_T1	80.941	16.469	48.741
EFV46834.1_T1	0.401	NA	NA
EFV46838.1_T1	0.783	NA	1.094
EFV46839.1_T1	0.364	2.026	0.679
EFV46843.1_T1	1.195	NA	NA
EFV46844.1_T1	12.29	5.221	9.065
EFV46847.1_T1	0.347	NA	NA
EFV46850.1_T1	0.702	0.325	1.308
EFV46854.1_T1	73.291	94.353	6.208
EFV46856.1_T1	NA	1.035	0.52
EFV46857.1_T1	0.349	NA	NA
EFV46863.1_T1	0.413	NA	NA
EFV46867.1_T1	393.78	271.388	79.501
EFV46874.1_T1	NA	NA	0.347
EFV46875.1_T1	NA	1.061	0.533
EFV46877.1_T1	55.452	17.878	19.654
EFV46880.1_T1	9.569	8.348	6.817
EFV46881.1_T1	2.62	2.428	5.369
EFV46882.1_T1	NA	NA	2.459
EFV46889.1_T1	0.423	4.705	21.677
EFV46898.1_T1	1.323	NA	NA
EFV46905.1_T1	0.483	0.448	0.45
EFV46913.1_T1	0.885	4.509	0.412
EFV46916.1_T1	23.098	23.056	26.21
EFV46921.1_T1	0.649	NA	NA
EFV46932.1_T1	0.64	NA	NA
EFV46933.1_T1	NA	1.254	2.521
EFV46935.1_T1	NA	0.32	5.798
EFV46936.1_T1	0.587	NA	NA
EFV46944.1_T1	43.712	39.103	27.939
EFV46945.1_T1	NA	0.928	0.933
EFV46950.1_T1	18.389	10.101	6.345
EFV46952.1_T1	0.528	0.489	NA
EFV46953.1_T1	15.909	15.207	27.327
EFV46954.1_T1	1.746	0.809	0.814
EFV46960.1_T1	NA	NA	0.622
EFV46961.1_T1	0.413	NA	NA
EFV46964.1_T1	299.472	291.075	243.163
EFV46965.1_T1	44.945	78.512	16.105
EFV46966.1_T1	3.014	1.117	4.492
EFV46970.1_T1	NA	NA	0.399
EFV46971.1_T1	NA	2.255	0.755
EFV46972.1_T1	105.173	89.263	46.042
EFV46973.1_T1	3.523	NA	2.188
EFV46974.1_T1	NA	NA	1.007
EFV46975.1_T1	118.113	130.256	89.158
EFV46978.1_T1	1.449	1.151	2.507
EFV46982.1_T1	4.354	3.171	21.441
EFV46983.1_T1	NA	NA	0.852
EFV46986.1_T1	0.625	0.579	2.329
EFV46989.1_T1	29.133	28.828	16.506
EFV46995.1_T1	5.151	1.061	NA
EFV46997.1_T1	3.968	1.226	0.616
EFV46998.1_T1	2.333	NA	0.435
EFV47008.1_T1	NA	NA	29.965
EFV47016.1_T1	NA	0.252	NA
EFV47022.1_T1	4.006	6.684	0.373
EFV47023.1_T1	NA	NA	2.799
EFV47024.1_T1	1.117	8.797	5.201
EFV47030.1_T1	0.674	NA	NA
EFV47032.1_T1	1.081	3.006	2.518
EFV47033.1_T1	3.334	5.298	6.212
EFV47037.1_T1	12.743	15.477	51.992
EFV47038.1_T1	NA	NA	0.441
EFV47040.1_T1	5.287	3.747	7.244
EFV47042.1_T1	1.946	2.706	3.626
EFV47045.1_T1	208.023	81.727	0.492
EFV47047.1_T1	2.468	NA	5.058
EFV47048.1_T1	0.572	1.592	NA
EFV47052.1_T1	4.178	9.295	5.45
EFV47053.1_T1	3.405	NA	3.173
EFV47054.1_T1	5.923	NA	NA
EFV47055.1_T1	NA	NA	1.341
EFV47064.1_T1	NA	0.889	7.15
EFV47069.1_T1	18.936	14.155	60.609
EFV47071.1_T1	NA	1.052	NA
EFV47074.1_T1	1.694	2.199	2.526
EFV47075.1_T1	53.73	68.391	26.792
EFV47078.1_T1	5.864	5.853	36.56
EFV47079.1_T1	22.703	12.275	18.508
EFV47082.1_T1	8.923	7.443	14.132
EFV47085.1_T1	NA	NA	1.692
EFV47086.1_T1	0.831	0.257	7.223
EFV47093.1_T1	9.014	6.035	9.798
EFV47107.1_T1	NA	0.726	0.729
EFV47109.1_T1	NA	NA	0.467
EFV47111.1_T1	1.053	3.254	88.968
EFV47118.1_T1	NA	2.41	1.453
EFV47120.1_T1	0.831	NA	NA
EFV47121.1_T1	80.641	0.505	NA
EFV47124.1_T1	32.777	23.674	16.26
EFV47128.1_T1	31.061	20.118	NA
EFV47131.1_T1	0.614	0.569	0.572
EFV47141.1_T1	NA	NA	0.863
EFV47142.1_T1	18.234	33.305	0.999
EFV47153.1_T1	38.539	NA	9.71
EFV47157.1_T1	0.787	2.189	NA
EFV47159.1_T1	12.019	70.558	13.064
EFV47161.1_T1	17.027	NA	0.338
EFV47162.1_T1	8.173	2.525	7.845
EFV47165.1_T1	0.536	0.497	0.5
EFV47166.1_T1	0.959	0.445	3.575
EFV47167.1_T1	NA	NA	0.533
EFV47168.1_T1	40.497	51.756	70.315
EFV47171.1_T1	NA	5.01	NA
EFV47172.1_T1	25.472	14.884	3.611
EFV47173.1_T1	4.953	15.496	31.727
EFV47174.1_T1	1.11	NA	1.379
EFV47176.1_T1	0.608	3.382	0.567
EFV47179.1_T1	61.548	26.353	18.92
EFV47180.1_T1	0.37	NA	NA
EFV47182.1_T1	0.52	3.373	NA
EFV47183.1_T1	NA	NA	0.817
EFV47185.1_T1	1.216	NA	NA
EFV47186.1_T1	0.49	0.454	NA
EFV47196.1_T1	2.033	7.538	24.624
EFV47199.1_T1	131.788	95.466	64.487
EFV47202.1_T1	1.227	1.137	8.003
EFV47203.1_T1	NA	4.619	NA
EFV47204.1_T1	135.607	73.888	49.227
EFV47205.1_T1	NA	NA	0.599
EFV47208.1_T1	NA	NA	0.572
EFV47209.1_T1	2.112	0.979	9.346
EFV47219.1_T1	99.493	11.76	5.599
EFV47221.1_T1	NA	3.633	1.37
EFV47226.1_T1	28.946	59.027	NA
EFV47228.1_T1	1.703	NA	3.702
EFV47236.1_T1	NA	1.958	NA
EFV47239.1_T1	24.251	41.13	6.73
EFV47243.1_T1	68.46	50.114	18.644
EFV47244.1_T1	NA	NA	0.286
EFV47245.1_T1	1.39	9.448	0.863
EFV47246.1_T1	NA	NA	2.047
EFV47248.1_T1	NA	NA	0.164
EFV47250.1_T1	78.125	33.422	62.988
EFV47251.1_T1	0.683	0.845	NA
EFV47253.1_T1	NA	0.679	NA
EFV47255.1_T1	0.868	NA	NA
EFV47261.1_T1	4.574	4.24	11.365
EFV47263.1_T1	163.338	115.691	24.119
EFV47264.1_T1	30.629	20.919	16.145
EFV47267.1_T1	NA	0.505	2.031
EFV47273.1_T1	0.704	0.816	1.968
EFV47276.1_T1	NA	0.554	1.113
EFV47277.1_T1	2.27	2.104	24.536
EFV47278.1_T1	2.681	0.497	NA
EFV47279.1_T1	0.661	NA	NA
EFV47280.1_T1	1.185	0.549	12.691
EFV47281.1_T1	1.316	8.234	2.759
EFV47282.1_T1	12.266	11.968	9.323
EFV47285.1_T1	33.38	25.315	64.083
EFV47286.1_T1	2.157	4.856	17.228
EFV47290.1_T1	0.674	2.5	5.026
EFV47292.1_T1	NA	1.451	1.459
EFV47294.1_T1	13.538	14.093	4.463
EFV47295.1_T1	19.986	26.081	NA
EFV47296.1_T1	0.501	0.464	2.799
EFV47297.1_T1	NA	NA	0.397
EFV47299.1_T1	2.45	110.365	6.848
EFV47304.1_T1	5.028	1.271	3.833
EFV47305.1_T1	NA	NA	0.577
EFV47306.1_T1	NA	0.368	NA
EFV47307.1_T1	NA	0.505	NA
EFV47309.1_T1	1.824	2.255	2.833
EFV47310.1_T1	17.496	NA	NA
EFV47311.1_T1	7.224	7.174	0.481
EFV47313.1_T1	2.605	1.725	18.378
EFV47314.1_T1	48.347	39.579	79.237
EFV47315.1_T1	2.735	1.775	2.803
EFV47317.1_T1	54.661	79.215	83.664
EFV47321.1_T1	2.009	2.37	1.021
EFV47327.1_T1	NA	NA	1.313
EFV47329.1_T1	10.308	NA	NA
EFV47330.1_T1	0.483	NA	NA
EFV47335.1_T1	NA	1.191	0.599
EFV47341.1_T1	1.502	0.928	NA
EFV47342.1_T1	NA	NA	1.295
EFV47347.1_T1	0.661	NA	NA
EFV47353.1_T1	65.329	72.793	215.617
EFV47354.1_T1	NA	NA	0.492
EFV47355.1_T1	NA	13.103	2.993
EFV47357.1_T1	30.842	23.227	28.734
EFV47358.1_T1	78.937	164.463	70.289
EFV47361.1_T1	86.905	135.484	206.641
EFV47362.1_T1	57.943	51.352	22.257
EFV47365.1_T1	0.783	NA	1.094
EFV47367.1_T1	NA	0.501	NA
EFV47368.1_T1	1.769	3.006	17.855
EFV47369.1_T1	2.886	0.535	0.538
EFV47372.1_T1	1.946	24.05	3.626
EFV47385.1_T1	NA	2.492	NA
EFV47388.1_T1	4.609	0.475	6.202
EFV47389.1_T1	NA	0.625	NA
EFV47391.1_T1	2.605	6.899	NA
EFV47392.1_T1	9.512	25.393	1059.24
EFV47393.1_T1	0.695	0.644	3.237
EFV47395.1_T1	0.413	1.53	6.153
EFV47397.1_T1	NA	NA	10.609
EFV47398.1_T1	0.987	0.915	0.92
EFV47399.1_T1	18.292	62.77	30.096
EFV47400.1_T1	NA	0.883	NA
EFV47406.1_T1	NA	0.222	NA
EFV47407.1_T1	14.417	24.192	89.161
EFV47408.1_T1	74.96	88.158	65.708
EFV47412.1_T1	0.572	2.122	1.6
EFV47414.1_T1	11.227	6.937	1.395
EFV47421.1_T1	1.126	7.304	14.159
EFV47422.1_T1	NA	1.424	0.477
EFV47423.1_T1	30.895	11.064	19.625
EFV47426.1_T1	11.676	15.332	6.345
EFV47428.1_T1	NA	1.804	NA
EFV47430.1_T1	20.765	31.758	26.311
EFV47431.1_T1	1.56	3.213	1.453
EFV47433.1_T1	NA	NA	0.512
EFV47434.1_T1	90.598	85.762	74.23
EFV47436.1_T1	5.624	7.529	0.582
EFV47439.1_T1	0.719	1.556	0.894
EFV47440.1_T1	6.01	16.092	5.599
EFV47445.1_T1	NA	NA	0.935
EFV47455.1_T1	69.126	65.329	104.495
EFV47458.1_T1	0.649	17.436	1730.81
EFV47461.1_T1	NA	0.4	NA
EFV47464.1_T1	NA	0.661	NA
EFV47465.1_T1	4.046	1.25	8.167
EFV47466.1_T1	2.57	NA	0.599
EFV47468.1_T1	NA	0.461	0.926
EFV47470.1_T1	0.394	NA	0.367
EFV47471.1_T1	25.771	35.1	42.14
EFV47472.1_T1	NA	0.27	2.712
EFV47473.1_T1	NA	NA	1.126
EFV47474.1_T1	34.595	18.538	10.072
EFV47480.1_T1	NA	0.579	NA
EFV47481.1_T1	0.619	NA	NA
EFV47482.1_T1	NA	NA	0.635
EFV47483.1_T1	37.051	20.202	15.737
EFV47485.1_T1	3.682	0.569	NA
EFV47487.1_T1	33.938	NA	0.65
EFV47488.1_T1	NA	NA	1.275
EFV47490.1_T1	1.764	1.963	1.644
EFV47495.1_T1	18.385	17.816	41.265
EFV47496.1_T1	3.948	3.66	19.312
EFV47497.1_T1	6.122	8.512	31.727
EFV47498.1_T1	1.454	6.965	292.209
EFV47500.1_T1	1.758	0.815	NA
EFV47502.1_T1	NA	NA	0.407
EFV47503.1_T1	7.807	0.749	0.502
EFV47506.1_T1	NA	0.596	1.197
EFV47507.1_T1	11.189	14.881	24.475
EFV47508.1_T1	25.893	27.13	13.111
EFV47515.1_T1	0.524	NA	NA
EFV47516.1_T1	40.112	56.144	95.308
EFV47517.1_T1	NA	NA	0.926
EFV47518.1_T1	NA	0.291	0.877
EFV47519.1_T1	108.528	79.689	117.756
EFV47522.1_T1	3.696	NA	6.395
EFV47524.1_T1	0.437	2.428	2.441
EFV47528.1_T1	0.357	NA	NA
EFV47531.1_T1	38.466	6.051	17.425
EFV47536.1_T1	0.639	0.986	0.397
EFV47539.1_T1	1.211	NA	NA
EFV47540.1_T1	20.249	0.341	NA
EFV47543.1_T1	NA	1.304	NA
EFV47544.1_T1	86.147	49.582	39.116
EFV47546.1_T1	3.116	10.315	8.295
EFV47547.1_T1	NA	NA	0.538
EFV47549.1_T1	95.235	53.292	63.73
EFV47551.1_T1	7.348	11.002	28.963
EFV47553.1_T1	43.824	98.835	184.123
EFV47554.1_T1	39.528	NA	0.567
EFV47555.1_T1	0.296	0.412	0.414
EFV47556.1_T1	0.403	2.241	0.375
EFV47558.1_T1	0.572	1.592	1.6
EFV47561.1_T1	67.028	23.716	4.029
EFV47562.1_T1	7.784	10.822	11.241
EFV47567.1_T1	NA	1.387	NA
EFV47569.1_T1	0.454	NA	27.92
EFV47571.1_T1	9.163	3.963	4.268
EFV47573.1_T1	11.287	18.398	18.13
EFV47574.1_T1	7.199	3.593	20.636
EFV47577.1_T1	NA	NA	0.46
EFV47578.1_T1	NA	NA	0.567
EFV47580.1_T1	NA	0.59	NA
EFV47583.1_T1	6.4	NA	NA
EFV47585.1_T1	369.874	589.318	136.018
EFV47587.1_T1	0.668	4.539	2.281
EFV47588.1_T1	1.344	6.645	5.427
EFV47590.1_T1	15.826	42.436	28.7
EFV47591.1_T1	15.301	13.837	5.215
EFV47593.1_T1	12.383	NA	NA
EFV47595.1_T1	3.224	1.121	4.881
EFV47597.1_T1	6.221	3.339	11.593
EFV47598.1_T1	0.497	NA	NA
EFV47600.1_T1	NA	2.36	0.593
EFV47601.1_T1	612.326	377.568	509.47
EFV47602.1_T1	7.645	9.019	14.245
EFV47603.1_T1	3.306	8.581	4.312
EFV47605.1_T1	3.296	NA	NA
EFV47606.1_T1	10.576	26.86	25.027
EFV47608.1_T1	252.729	255.406	73.118
EFV47615.1_T1	3.143	6.799	6.834
EFV47616.1_T1	3.855	16.08	1.197
EFV47625.1_T1	NA	NA	0.353
EFV47626.1_T1	8.013	29.09	1.866
EFV47629.1_T1	117.02	98.721	26.83
EFV47635.1_T1	125.804	31.276	17.659
EFV47639.1_T1	0.838	1.748	0.39
EFV47640.1_T1	45.693	NA	NA
EFV47643.1_T1	NA	0.486	NA
EFV47648.1_T1	2.663	14.107	6.735
EFV47653.1_T1	1.056	2.447	4.919
EFV47657.1_T1	17.316	NA	1.076
EFV47662.1_T1	0.431	NA	NA
EFV47666.1_T1	NA	NA	0.512
EFV47667.1_T1	NA	NA	0.385
EFV47668.1_T1	0.814	NA	1.264
EFV47670.1_T1	NA	NA	1.295
EFV47673.1_T1	1.145	NA	NA
EFV47676.1_T1	NA	NA	0.61
EFV47678.1_T1	1.892	0.585	152.468
EFV47684.1_T1	84.35	1.457	4.393
EFV47685.1_T1	NA	1.54	8.254
EFV47688.1_T1	2.064	NA	0.481
EFV47691.1_T1	NA	1.191	NA
EFV47692.1_T1	3.517	5.631	9.831
EFV47694.1_T1	0.366	NA	0.341
EFV47701.1_T1	0.235	3.918	0.656
EFV47703.1_T1	6.772	19.549	22.714
EFV47704.1_T1	8.315	14.102	24.228
EFV47705.1_T1	NA	1.619	6.508
EFV47708.1_T1	0.582	0.54	NA
EFV47709.1_T1	3.205	0.743	2.24
EFV47710.1_T1	2.197	1.273	0.256
EFV47716.1_T1	3.837	12.004	3.128
EFV47717.1_T1	1.514	9.82	0.94
EFV47718.1_T1	3.662	0.679	0.341
EFV47721.1_T1	2.488	9.225	3.187
EFV47724.1_T1	1.335	8.665	8.295
EFV47728.1_T1	2.838	3.758	21.529
EFV47729.1_T1	3.306	9.807	14.786
EFV47731.1_T1	NA	19.677	1991.41
EFV47736.1_T1	22.312	2.721	5.47
EFV47742.1_T1	31.217	7.891	2.644
EFV47747.1_T1	1.224	4.536	NA
EFV47749.1_T1	1.669	15.473	2.177
EFV47750.1_T1	2.155	1.598	NA
EFV47751.1_T1	3.372	4.375	5.026
EFV47752.1_T1	2.128	21.701	20.821
EFV47754.1_T1	21.257	43.025	87.301
EFV47755.1_T1	3.168	NA	NA
EFV47758.1_T1	3.616	6.145	24.147
EFV47759.1_T1	NA	NA	0.538
EFV47761.1_T1	NA	1.273	NA
EFV47764.1_T1	4.128	11.478	14.01
EFV47765.1_T1	NA	0.574	4.038
EFV47772.1_T1	0.649	7.816	15.108
EFV47775.1_T1	75.527	1.875	NA
EFV47776.1_T1	NA	0.471	NA
EFV47777.1_T1	1.824	51.293	4.532
EFV47778.1_T1	42.786	0.405	10.983
EFV47779.1_T1	0.93	NA	NA
EFV47783.1_T1	NA	NA	1.113
EFV47784.1_T1	NA	NA	0.438
EFV47790.1_T1	0.297	NA	NA
EFV47791.1_T1	NA	NA	0.21
EFV47794.1_T1	7.123	16.092	3.318
EFV47795.1_T1	70.478	51.602	7.725
EFV47796.1_T1	0.608	NA	NA
EFV47803.1_T1	2.855	6.048	23.558
EFV47804.1_T1	4.629	6.742	28.339
EFV47808.1_T1	NA	0.325	0.654
EFV47810.1_T1	1.841	9.1	1.715
EFV47811.1_T1	7.504	1.605	3.764
EFV47816.1_T1	NA	1.324	NA
EFV47819.1_T1	278.663	409.085	139.964
EFV47820.1_T1	2.821	10.086	2.253
EFV47822.1_T1	5.55	17.77	8.931
EFV47824.1_T1	NA	0.607	NA
EFV47825.1_T1	2.096	NA	NA
EFV47826.1_T1	NA	0.574	NA
EFV47829.1_T1	NA	NA	1.322
EFV47833.1_T1	33.487	4.735	NA
EFV47834.1_T1	0.634	2.055	5.608
EFV47836.1_T1	21.348	6.125	5.209
EFV47839.1_T1	NA	NA	0.552
EFV47842.1_T1	3.096	3.443	1.731
EFV47843.1_T1	4.897	2.063	17.419
EFV47845.1_T1	NA	0.353	0.354
EFV47846.1_T1	15.216	14.775	10.463
EFV47853.1_T1	7.989	9.442	11.537
EFV47857.1_T1	NA	NA	0.42
EFV47863.1_T1	NA	NA	0.969
EFV47865.1_T1	25.409	0.327	4.274
EFV47866.1_T1	0.463	0.429	NA
EFV47867.1_T1	1.635	1.01	0.508
EFV47870.1_T1	NA	0.413	0.415
EFV47873.1_T1	1.91	4.573	0.297
EFV47875.1_T1	0.7	1.513	0.652
EFV47876.1_T1	1.31	0.405	0.814
EFV47884.1_T1	0.674	1.875	2.513
EFV47885.1_T1	25.656	61.762	103.695
EFV47887.1_T1	28.918	75.122	272.608
EFV47889.1_T1	17.027	68.091	26.288
EFV47890.1_T1	31.406	67.69	39.836
EFV47891.1_T1	39.73	70.496	99.765
EFV47892.1_T1	NA	1.857	NA
EFV47893.1_T1	3.873	NA	0.902
EFV47898.1_T1	1.25	1.738	0.582
EFV47899.1_T1	15.479	65.522	30.285
EFV47902.1_T1	34.055	2.597	2.41
EFV47903.1_T1	13.433	11.578	60.381
EFV47906.1_T1	NA	NA	0.481
EFV47908.1_T1	NA	0.227	NA
EFV47909.1_T1	4.962	2.718	0.42
EFV47910.1_T1	1706.79	414.588	3.788
EFV47912.1_T1	NA	NA	0.477
EFV47918.1_T1	NA	0.274	NA
EFV47919.1_T1	1.56	1.687	NA
EFV47925.1_T1	1.216	NA	0.567
EFV47927.1_T1	NA	0.432	NA
EFV47928.1_T1	14.309	56.234	24.529
EFV47929.1_T1	4.644	91.826	0.721
EFV47934.1_T1	0.892	2.205	1.663
EFV47936.1_T1	1.135	2.104	NA
EFV47937.1_T1	0.59	NA	NA
EFV47938.1_T1	NA	0.387	NA
EFV47939.1_T1	17.477	29.54	28.974
EFV47942.1_T1	0.946	NA	NA
EFV47944.1_T1	61.993	115.181	62.678
EFV47946.1_T1	NA	NA	0.316
EFV47950.1_T1	0.862	3.196	NA
EFV47954.1_T1	1.285	NA	36.517
EFV47956.1_T1	NA	0.574	1.154
EFV47960.1_T1	NA	0.535	NA
EFV47962.1_T1	3.068	1.137	3.43
EFV47964.1_T1	0.661	0.613	1.232
EFV47965.1_T1	NA	0.489	0.984
EFV47966.1_T1	0.597	3.876	0.557
EFV47972.1_T1	9.413	NA	NA
EFV47973.1_T1	NA	0.418	NA
EFV47974.1_T1	124.308	124.881	43.344
EFV47978.1_T1	36.997	71.314	20.76
EFV47980.1_T1	8.383	10.198	4.637
EFV47982.1_T1	19.946	49.152	65.268
EFV47983.1_T1	152.991	31.094	29.833
EFV47986.1_T1	NA	NA	0.529
EFV47987.1_T1	31.217	61.026	12.162
EFV47988.1_T1	27.836	315.103	35.314
EFV47989.1_T1	NA	1.254	0.42
EFV47990.1_T1	0.334	1.857	NA
EFV47993.1_T1	10.425	16.105	8.094
EFV47994.1_T1	0.508	NA	NA
EFV48000.1_T1	31.032	0.374	NA
EFV48002.1_T1	1.584	1.468	8.116
EFV48003.1_T1	0.674	2.5	1.257
EFV48004.1_T1	0.247	NA	NA
EFV48006.1_T1	100.193	2.087	NA
EFV48007.1_T1	2.379	5.789	15.24
EFV48008.1_T1	2.112	3.426	0.984
EFV48009.1_T1	4.67	10.462	3.263
EFV48011.1_T1	NA	NA	0.259
EFV48012.1_T1	NA	NA	0.404
EFV48014.1_T1	0.614	2.844	4.859
EFV48015.1_T1	NA	0.517	0.52
EFV48019.1_T1	NA	0.554	NA
EFV48020.1_T1	1.011	0.375	4.142
EFV48022.1_T1	1.064	NA	NA
EFV48023.1_T1	NA	0.607	NA
EFV48025.1_T1	12.121	1.605	2.689
EFV48026.1_T1	0.608	NA	NA
EFV48029.1_T1	71.233	3.475	NA
EFV48030.1_T1	6.073	6.836	18.592
EFV48031.1_T1	0.428	NA	NA
EFV48035.1_T1	10.668	23.072	0.255
EFV48037.1_T1	2.945	3.071	0.686
EFV48038.1_T1	115.261	67.987	182.636
EFV48039.1_T1	NA	NA	0.365
EFV48042.1_T1	39.818	6.799	25.87
EFV48043.1_T1	25.668	39.103	11.365
EFV48045.1_T1	NA	1.608	NA
EFV48046.1_T1	14.928	18.161	7.389
EFV48049.1_T1	NA	0.497	NA
EFV48050.1_T1	NA	0.252	NA
EFV48051.1_T1	1.761	NA	NA
EFV48053.1_T1	12.238	8.878	5.949
EFV48056.1_T1	36.725	3.095	0.622
EFV48059.1_T1	1.126	2.609	2.098
EFV48060.1_T1	6.618	7.156	7.964
EFV48063.1_T1	NA	3.741	1.41
EFV48065.1_T1	NA	NA	0.582
EFV48067.1_T1	NA	NA	0.588
EFV48068.1_T1	NA	NA	1.866
EFV48072.1_T1	1.209	2.988	9.575
EFV48073.1_T1	1.17	NA	NA
EFV48078.1_T1	48.128	24.695	13.211
EFV48080.1_T1	NA	NA	0.257
EFV48082.1_T1	8.268	43.425	2.568
EFV48088.1_T1	5.178	4.984	42.86
EFV48089.1_T1	5.045	20.264	0.783
EFV48090.1_T1	55.622	0.351	NA
EFV48094.1_T1	25.483	1.933	NA
EFV48098.1_T1	1.297	3.607	3.928
EFV48099.1_T1	17.643	NA	NA
EFV48100.1_T1	0.681	5.682	NA
EFV48101.1_T1	24.865	12.025	4.029
EFV48102.1_T1	5.418	1.435	NA
EFV48107.1_T1	14.108	15.783	4.532
EFV48109.1_T1	NA	0.957	NA
EFV48110.1_T1	4.474	21.658	31.959
EFV48111.1_T1	NA	1.158	NA
EFV48113.1_T1	28.22	34.417	92.909
EFV48114.1_T1	9.559	16.059	20.595
EFV48115.1_T1	5.838	5.712	9.367
EFV48116.1_T1	23.516	32.695	45.02
EFV48119.1_T1	6.91	NA	NA
EFV48121.1_T1	0.439	NA	NA
EFV48122.1_T1	1.419	NA	NA
EFV48124.1_T1	4.995	2.946	4.23
EFV48128.1_T1	38.477	142.248	31.727
EFV48132.1_T1	NA	0.392	1.577
EFV48133.1_T1	0.312	2.027	1.164
EFV48134.1_T1	154.867	96.199	43.059
EFV48138.1_T1	16.17	0.908	39.716
EFV48143.1_T1	0.619	NA	NA
EFV48145.1_T1	NA	NA	0.529
EFV48146.1_T1	18.264	9.17	8.862
EFV48149.1_T1	52.688	11.911	13.17
EFV48151.1_T1	1.717	1.326	1.6
EFV48152.1_T1	NA	0.957	3.365
EFV48154.1_T1	0.536	NA	NA
EFV48160.1_T1	1.724	NA	NA
EFV48161.1_T1	0.48	0.445	1.341
EFV48163.1_T1	4.822	7.263	2.246
EFV48166.1_T1	NA	NA	3.896
EFV48169.1_T1	10.769	42.087	6.237
EFV48170.1_T1	7.597	NA	NA
EFV48171.1_T1	NA	1.052	NA
EFV48177.1_T1	20.433	20.517	25.911
EFV48178.1_T1	NA	NA	0.604
EFV48180.1_T1	219.143	154.342	32.14
EFV48182.1_T1	0.37	NA	10.346
EFV48183.1_T1	4.911	12.099	332.807
EFV48184.1_T1	22.498	54.978	24.391
EFV48191.1_T1	NA	NA	0.793
EFV48193.1_T1	1.824	0.564	NA
EFV48199.1_T1	114.98	9.956	20.469
EFV48200.1_T1	0.334	0.928	24.884
EFV48205.1_T1	NA	NA	0.286
EFV48207.1_T1	NA	0.59	0.593
EFV48210.1_T1	2.799	0.432	NA
EFV48211.1_T1	8.097	NA	NA
EFV48212.1_T1	86.252	134.256	87.562
EFV48214.1_T1	12.596	NA	NA
EFV48219.1_T1	1.31	NA	NA
EFV48220.1_T1	1.671	1.549	1.168
EFV48222.1_T1	2.489	9.105	9.274
EFV48223.1_T1	33.688	NA	NA
EFV48224.1_T1	29.098	13.337	27.408
EFV48225.1_T1	NA	NA	0.741
EFV48226.1_T1	2.145	0.994	1.499
EFV48228.1_T1	90.624	247.304	316.75
EFV48229.1_T1	0.476	NA	1.775
EFV48231.1_T1	8.772	8.13	NA
EFV48235.1_T1	10.447	6.704	10.482
EFV48236.1_T1	260.921	96.967	0.457
EFV48237.1_T1	7.508	0.994	6.495
EFV48239.1_T1	34.8	82.484	42.612
EFV48241.1_T1	2.872	41.453	7.645
EFV48243.1_T1	0.757	0.701	NA
EFV48244.1_T1	2.226	NA	NA
EFV48245.1_T1	28.728	26.628	21.27
EFV48248.1_T1	1.606	0.893	0.599
EFV48249.1_T1	1.195	19.936	8.349
EFV48250.1_T1	12.724	7.284	1.046
EFV48251.1_T1	0.608	0.564	1.133
EFV48253.1_T1	3.715	0.765	NA
EFV48256.1_T1	7.526	10.464	3.856
EFV48257.1_T1	1.123	0.694	7.67
EFV48261.1_T1	13.01	20.571	26.38
EFV48262.1_T1	8.684	18.623	11.263
EFV48264.1_T1	1.471	1.091	7.264
EFV48267.1_T1	26.003	0.548	NA
EFV48270.1_T1	46.163	17.069	104.583
EFV48272.1_T1	6.306	2.923	9.401
EFV48274.1_T1	NA	0.902	0.453
EFV48275.1_T1	2.746	0.509	NA
EFV48277.1_T1	21.525	47.05	65.849
EFV48280.1_T1	34.885	13.687	1.892
EFV48281.1_T1	0.476	2.649	4.437
EFV48282.1_T1	7.246	10.746	7.651
EFV48283.1_T1	0.46	NA	NA
EFV48285.1_T1	NA	0.619	NA
EFV48286.1_T1	1.243	1.613	4.4
EFV48287.1_T1	44.923	37.61	92.707
EFV48290.1_T1	NA	NA	0.675
EFV48293.1_T1	8.718	14.141	5.076
EFV48295.1_T1	6.66	1.403	NA
EFV48297.1_T1	NA	0.806	20.252
EFV48298.1_T1	5.195	5.885	15.595
EFV48299.1_T1	0.349	NA	NA
EFV48301.1_T1	13.806	15.925	20.723
EFV48304.1_T1	3.845	9.673	5.117
EFV48305.1_T1	NA	0.482	NA
EFV48306.1_T1	0.301	NA	NA
EFV48309.1_T1	16.721	0.756	2.28
EFV48311.1_T1	2.28	5.811	17.789
EFV48312.1_T1	2.106	3.254	3.271
EFV48314.1_T1	0.572	NA	0.533
EFV48315.1_T1	0.262	1.457	1.952
EFV48316.1_T1	NA	0.619	NA
EFV48318.1_T1	NA	0.374	0.375
EFV48326.1_T1	3.15	NA	0.367
EFV48329.1_T1	NA	0.601	NA
EFV48331.1_T1	0.652	NA	NA
EFV48332.1_T1	0.204	NA	NA
EFV48333.1_T1	NA	NA	0.167
EFV48334.1_T1	1.883	2.327	1.755
EFV48335.1_T1	2.586	2.797	30.924
EFV48336.1_T1	14.871	0.276	20.782
EFV48337.1_T1	1.777	NA	13.795
EFV48339.1_T1	1.4	3.027	0.435
EFV48348.1_T1	25.161	12.465	17.918
EFV48349.1_T1	2.961	4.117	10.76
EFV48353.1_T1	NA	NA	1.049
EFV48359.1_T1	0.685	0.317	NA
EFV48361.1_T1	NA	NA	0.438
EFV48363.1_T1	NA	0.471	0.474
EFV48364.1_T1	0.184	0.682	0.171
EFV48368.1_T1	1.437	1.065	1.339
EFV48373.1_T1	110.388	120.893	90.758
EFV48375.1_T1	0.275	NA	NA
EFV48376.1_T1	2.023	5	161.15
EFV48377.1_T1	2.454	NA	NA
EFV48379.1_T1	4.92	17.523	35.708
EFV48380.1_T1	16.119	14.31	10.999
EFV48381.1_T1	2.523	1.169	1.175
EFV48383.1_T1	2.78	NA	NA
EFV48384.1_T1	NA	2.087	2.098
EFV48390.1_T1	1.318	1.426	1.638
EFV48391.1_T1	2.809	8.135	0.981
EFV48394.1_T1	3.926	3.956	1.113
EFV48396.1_T1	28.589	47.543	63.194
EFV48397.1_T1	NA	NA	11.537
EFV48400.1_T1	3.543	0.73	16.872
EFV48402.1_T1	NA	0.935	NA
EFV48404.1_T1	NA	NA	0.363
EFV48408.1_T1	NA	0.464	NA
EFV48409.1_T1	1.002	NA	NA
EFV48410.1_T1	NA	NA	0.616
EFV48411.1_T1	1.31	1.821	59.184
EFV48418.1_T1	29.872	12.183	28.944
EFV48420.1_T1	12.953	1.937	NA
EFV48424.1_T1	154.31	65.103	93.199
EFV48425.1_T1	3.35	1.035	NA
EFV48427.1_T1	4.24	2.948	0.988
EFV48428.1_T1	38.014	43.555	10.33
EFV48429.1_T1	NA	NA	2.287
EFV48431.1_T1	10.144	39.289	19.239
EFV48432.1_T1	10.431	37.537	21.152
EFV48437.1_T1	10.65	18.25	7.499
EFV48438.1_T1	6.016	29.474	5.605
EFV48439.1_T1	71.185	79.422	21.288
EFV48440.1_T1	6.149	NA	0.881
EFV48442.1_T1	NA	0.173	0.348
EFV48443.1_T1	125.195	217.855	263.723
EFV48444.1_T1	1.675	3.622	NA
EFV48445.1_T1	140.147	223.081	135.147
EFV48447.1_T1	33.668	76.043	96.264
EFV48450.1_T1	1.293	2.397	0.402
EFV48452.1_T1	19.572	34.105	0.729
EFV48453.1_T1	93.985	1.103	NA
EFV48455.1_T1	139.972	223.939	57.959
EFV48457.1_T1	NA	NA	0.552
EFV48461.1_T1	104.091	76.829	25.143
EFV48466.1_T1	4.525	12.361	7.544
EFV48467.1_T1	0.545	1.01	1.015
EFV48468.1_T1	6.138	0.367	NA
EFV48472.1_T1	NA	0.457	NA
EFV48479.1_T1	36.144	9.876	8.37
EFV48481.1_T1	NA	NA	0.223
EFV48482.1_T1	NA	NA	0.311
EFV48483.1_T1	4.631	13.413	15.639
EFV48484.1_T1	5.705	10.577	2.326
EFV48485.1_T1	3.612	3.348	1.442
EFV48488.1_T1	18.459	27.14	37.954
EFV48491.1_T1	0.357	2.148	7.309
EFV48492.1_T1	7.319	38.067	102.854
EFV48493.1_T1	NA	0.302	0.152
EFV48495.1_T1	14.558	30.36	16.469
EFV48496.1_T1	4.584	10.623	0.915
EFV48500.1_T1	13.96	21.566	14.189
EFV48502.1_T1	0.473	9.207	15.864
EFV48504.1_T1	4.474	NA	NA
EFV48505.1_T1	7.974	24.944	35.906
EFV48506.1_T1	2.076	2.31	NA
EFV48510.1_T1	1.368	0.254	NA
EFV48511.1_T1	0.92	NA	2.001
EFV48512.1_T1	21.049	11.009	5.043
EFV48513.1_T1	2.39	0.554	3.34
EFV48514.1_T1	NA	0.564	0.567
EFV48517.1_T1	0.394	0.365	NA
EFV48518.1_T1	0.536	NA	NA
EFV48520.1_T1	27.501	14.294	NA
EFV48521.1_T1	10.161	12.728	11.002
EFV48522.1_T1	56.205	100.394	39.091
EFV48524.1_T1	4.897	NA	NA
EFV48527.1_T1	16.137	0.44	0.884
EFV48528.1_T1	5.875	8.673	10.745
EFV48530.1_T1	12.743	8.35	7.778
EFV48531.1_T1	2.504	0.928	NA
EFV48533.1_T1	NA	0.493	NA
EFV48534.1_T1	87.79	48.783	8.859
EFV48535.1_T1	4.257	10.357	0.496
EFV48536.1_T1	NA	0.468	NA
EFV48537.1_T1	0.415	NA	NA
EFV48539.1_T1	1.273	1.77	1.186
EFV48540.1_T1	1.048	3.399	0.488
EFV48541.1_T1	0.761	0.705	1.772
EFV48542.1_T1	0.705	2.483	29.954
EFV48544.1_T1	NA	0.079	0.159
EFV48546.1_T1	5.214	34.133	14.573
EFV48548.1_T1	0.536	2.237	4.247
EFV48549.1_T1	NA	0.454	NA
EFV48551.1_T1	68.498	46.897	158.094
EFV48556.1_T1	0.582	0.54	NA
EFV48557.1_T1	NA	NA	0.635
EFV48558.1_T1	2.743	NA	NA
EFV48561.1_T1	0.577	1.07	5.378
EFV48562.1_T1	NA	NA	0.27
EFV48563.1_T1	NA	0.19	NA
EFV48567.1_T1	9.578	8.878	0.991
EFV48569.1_T1	0.577	3.745	3.764
EFV48572.1_T1	NA	1.108	NA
EFV48576.1_T1	8.565	5.67	0.76
EFV48579.1_T1	48.699	59.275	18.73
EFV48580.1_T1	1.376	12.116	14.101
EFV48582.1_T1	5.449	3.788	NA
EFV48584.1_T1	13.926	6.571	10.615
EFV48586.1_T1	117.226	88.625	122.639
EFV48587.1_T1	2.791	12.937	68.136
EFV48589.1_T1	3.696	26.427	7.87
EFV48592.1_T1	30.44	22.219	15.243
EFV48594.1_T1	11.253	19.214	28.141
EFV48595.1_T1	30.072	41.533	19.111
EFV48599.1_T1	1.449	0.672	3.375
EFV48601.1_T1	134.185	128.145	220.672
EFV48602.1_T1	7.643	31.878	40.837
EFV48603.1_T1	5.397	2.144	41.186
EFV48607.1_T1	8.426	3.905	7.196
EFV48610.1_T1	NA	0.361	NA
EFV48612.1_T1	3.176	2.126	2.301
EFV48613.1_T1	39.804	51.037	19.778
EFV48614.1_T1	NA	0.108	2.603
EFV48616.1_T1	3.929	8.498	5.695
EFV48617.1_T1	NA	0.213	NA
EFV48618.1_T1	7.906	0.564	82.718
EFV48619.1_T1	8.729	22.678	72.573
EFV48620.1_T1	NA	NA	0.599
EFV48621.1_T1	72.404	3.981	14.863
EFV48622.1_T1	0.451	0.836	4.623
EFV48623.1_T1	NA	1.619	2.441
EFV48625.1_T1	NA	0.369	NA
EFV48627.1_T1	16.179	NA	0.972
EFV48629.1_T1	0.881	NA	NA
EFV48631.1_T1	1.216	0.845	0.567
EFV48635.1_T1	0.896	NA	4.175
EFV48636.1_T1	0.614	NA	0.572
EFV48637.1_T1	51.763	55.555	11.168
EFV48638.1_T1	0.668	NA	6.221
EFV48639.1_T1	NA	NA	1.076
EFV48640.1_T1	22.595	0.449	1.203
EFV48641.1_T1	NA	NA	0.203
EFV48642.1_T1	0.176	1.636	0.164
EFV48643.1_T1	NA	0.596	NA
EFV48644.1_T1	97.299	9.663	11.655
EFV48645.1_T1	20.463	4.53	3.699
EFV48648.1_T1	43.784	9.019	36.26
EFV48649.1_T1	7.083	3.03	4.569
EFV48650.1_T1	36.047	5.276	NA
EFV48653.1_T1	8.607	4.509	10.808
EFV48654.1_T1	NA	0.949	NA
EFV48655.1_T1	1.362	0.631	NA
EFV48656.1_T1	4.257	3.642	7.627
EFV48657.1_T1	4.984	2.566	3.611
EFV48658.1_T1	NA	NA	2.725
EFV48659.1_T1	3.335	1.308	8.963
EFV48660.1_T1	NA	NA	0.738
EFV48661.1_T1	1.661	0.616	2.786
EFV48663.1_T1	9.394	41.05	47.2
EFV48665.1_T1	33.946	14.32	190.973
EFV48666.1_T1	15.866	23.853	8.473
EFV48667.1_T1	1.191	2.428	1.109
EFV48668.1_T1	3.243	2.791	7.986
EFV48669.1_T1	6.941	7.64	18.996
EFV48673.1_T1	0.561	0.26	NA
EFV48674.1_T1	10.406	17.828	8.226
EFV48675.1_T1	1.202	1.114	4.852
EFV48676.1_T1	1784.21	20.292	1.133
EFV48677.1_T1	NA	0.161	NA
EFV48678.1_T1	30.663	82.253	32.386
EFV48679.1_T1	21.539	21.853	4.881
EFV48684.1_T1	1.792	1.246	1.252
EFV48685.1_T1	NA	0.265	NA
EFV48687.1_T1	12.558	49.123	11.898
EFV48690.1_T1	0.512	NA	NA
EFV48691.1_T1	NA	NA	0.547
EFV48693.1_T1	12.064	27.489	NA
EFV48694.1_T1	NA	0.579	8.15
EFV48695.1_T1	26.651	13.724	1.104
EFV48697.1_T1	10.576	6.274	5.124
EFV48700.1_T1	3.356	4.392	1.471
EFV48703.1_T1	0.661	0.613	NA
EFV48705.1_T1	0.753	0.349	9.466
EFV48706.1_T1	24.313	23.133	31.202
EFV48707.1_T1	NA	NA	0.253
EFV48709.1_T1	8.996	101.247	9.578
EFV48710.1_T1	6.689	4.509	3.966
EFV48712.1_T1	NA	1.088	NA
EFV48713.1_T1	0.357	NA	NA
EFV48714.1_T1	56.134	68.333	37.655
EFV48715.1_T1	19.46	29.708	33.416
EFV48716.1_T1	34.619	46.389	66.961
EFV48717.1_T1	3.507	3.08	0.86
EFV48718.1_T1	49.102	28.874	39.352
EFV48719.1_T1	112.142	0.881	NA
EFV48720.1_T1	2.663	8.112	9.749
EFV48721.1_T1	NA	2.5	NA
EFV48722.1_T1	NA	0.457	NA
EFV48724.1_T1	NA	0.865	0.435
EFV48727.1_T1	0.631	1.169	2.938
EFV48729.1_T1	0.416	0.514	0.905
EFV48730.1_T1	2.469	2.423	9.065
EFV48735.1_T1	48.707	81.716	106.489
EFV48736.1_T1	0.942	0.291	0.585
EFV48737.1_T1	1.04	1.928	10.172
EFV48738.1_T1	2.118	2.568	10.323
EFV48739.1_T1	25.081	72.088	92.824
EFV48740.1_T1	NA	NA	0.628
EFV48741.1_T1	1.327	2.05	NA
EFV48744.1_T1	NA	NA	0.738
EFV48745.1_T1	26.57	45.44	10.808
EFV48748.1_T1	0.868	0.804	0.404
EFV48752.1_T1	1.269	NA	4.73
EFV48753.1_T1	2.864	11.505	29.059
EFV48755.1_T1	NA	NA	1.244
EFV48756.1_T1	51.165	68.366	65.312
EFV48757.1_T1	5.923	6.862	5.058
EFV48758.1_T1	23.403	47	43.887
EFV48759.1_T1	2.51	27.177	58.353
EFV48761.1_T1	1.097	2.541	1.941
EFV48764.1_T1	8.514	2.125	6.101
EFV48767.1_T1	319.834	5.538	34.14
EFV48768.1_T1	1.117	NA	NA
EFV48769.1_T1	5.045	6.547	3.29
EFV48770.1_T1	0.695	NA	NA
EFV48775.1_T1	70.069	42.693	33.325
EFV48776.1_T1	5.346	0.215	0.433
EFV48777.1_T1	95.972	88.956	70.377
EFV48778.1_T1	3.073	4.272	2.863
EFV48779.1_T1	2.724	3.367	2.115
EFV48785.1_T1	18.385	27.305	7.007
EFV48786.1_T1	341.754	336.945	87.11
EFV48787.1_T1	0.615	NA	1.003
EFV48788.1_T1	8.763	1.846	30.429
EFV48791.1_T1	52.488	62.551	177.557
EFV48792.1_T1	5.239	3.816	6.624
EFV48793.1_T1	18.977	48.994	52.608
EFV48794.1_T1	26.595	25.653	18.533
EFV48795.1_T1	25.365	19.592	19.693
EFV48799.1_T1	108.533	96.285	97.465
EFV48803.1_T1	0.668	NA	NA
EFV48804.1_T1	1.024	NA	NA
EFV48807.1_T1	9.055	0.365	0.367
EFV48808.1_T1	44.952	12.121	10.153
EFV48809.1_T1	15.493	12.193	67.268
EFV48815.1_T1	6.95	17.393	16.619
EFV48818.1_T1	30.237	55.77	70.853
EFV48819.1_T1	0.966	1.119	1.125
EFV48820.1_T1	17.665	44.731	27.995
EFV48822.1_T1	1.661	0.513	5.159
EFV48826.1_T1	8.458	18.155	19.907
EFV48829.1_T1	4.481	74.206	34.511
EFV48830.1_T1	12.365	24.989	36.449
EFV48832.1_T1	NA	NA	0.467
EFV48833.1_T1	NA	0.145	0.439
EFV48835.1_T1	0.577	NA	NA
EFV48836.1_T1	95.272	65.761	53.635
EFV48838.1_T1	1.121	2.078	1.045
EFV48839.1_T1	7.284	5.402	16.967
EFV48840.1_T1	48.367	53.981	6.131
EFV48841.1_T1	7.684	4.856	0.976
EFV48842.1_T1	13.753	13.355	6.712
EFV48843.1_T1	0.454	NA	3.807
EFV48846.1_T1	4.311	1.598	0.402
EFV48850.1_T1	NA	NA	0.266
EFV48855.1_T1	2.289	1.857	0.533
EFV48856.1_T1	NA	NA	0.484
EFV48858.1_T1	117.554	115.638	189.145
EFV48860.1_T1	1.035	0.639	0.803
EFV48862.1_T1	NA	NA	2.884
EFV48864.1_T1	0.457	0.847	0.426
EFV48865.1_T1	NA	NA	0.516
EFV48867.1_T1	7.004	4.925	7.426
EFV48868.1_T1	56.396	57.099	53.351
EFV48869.1_T1	5.182	0.686	0.69
EFV48871.1_T1	42.181	25.826	15.864
EFV48873.1_T1	0.631	0.585	4.113
EFV48874.1_T1	0.473	0.877	0.11
EFV48875.1_T1	83.604	15.113	3.555
EFV48876.1_T1	15.909	14.746	4.632
EFV48879.1_T1	NA	0.665	1.336
EFV48881.1_T1	0.311	1.441	NA
EFV48882.1_T1	7.297	16.534	8.687
EFV48883.1_T1	NA	NA	0.171
EFV48885.1_T1	4.9	8.175	19.173
EFV48886.1_T1	0.321	0.893	1.197
EFV48887.1_T1	34.554	82.014	92.298
EFV48888.1_T1	8.355	42.087	25.382
EFV48889.1_T1	1.481	20.586	17.933
EFV48890.1_T1	33.95	6.081	11.837
EFV48891.1_T1	0.885	1.23	1.648
EFV48892.1_T1	NA	NA	0.496
EFV48894.1_T1	NA	NA	0.218
EFV48897.1_T1	6.091	11.292	12.639
EFV48898.1_T1	NA	NA	0.496
EFV48899.1_T1	7.924	18.362	50.623
EFV48900.1_T1	0.258	0.239	1.202
EFV48902.1_T1	7.568	6.602	1.659
EFV48903.1_T1	9.999	12.76	1.89
EFV48904.1_T1	193.91	199.294	60.967
EFV48906.1_T1	7.385	8.62	21.661
EFV48908.1_T1	NA	0.709	NA
EFV48914.1_T1	NA	1.778	NA
EFV48917.1_T1	19.219	17.814	6.126
EFV48919.1_T1	NA	NA	2.077
EFV48920.1_T1	1.584	4.894	6.887
EFV48921.1_T1	19.946	27.056	9.971
EFV48923.1_T1	18.811	0.601	4.23
EFV48925.1_T1	1.713	NA	NA
EFV48926.1_T1	10.36	9.959	21.271
EFV48927.1_T1	34.055	37.812	27.596
EFV48929.1_T1	NA	1.238	0.933
EFV48933.1_T1	8.748	28.38	8.732
EFV48935.1_T1	4.079	0.493	0.496
EFV48936.1_T1	2.961	1.098	0.552
EFV48937.1_T1	7.134	3.369	3.386
EFV48940.1_T1	158.764	155.105	101.2
EFV48941.1_T1	NA	0.486	0.488
EFV48943.1_T1	6.622	9.535	6.94
EFV48944.1_T1	NA	1.54	4.643
EFV48945.1_T1	1.531	1.064	0.713
EFV48946.1_T1	2.492	3.464	1.161
EFV48948.1_T1	61.622	38.705	5.288
EFV48949.1_T1	10.754	4.886	NA
EFV48950.1_T1	2.003	0.464	NA
EFV48953.1_T1	0.946	NA	3.085
EFV48954.1_T1	NA	NA	0.947
EFV48956.1_T1	NA	0.113	0.228
EFV48957.1_T1	1.335	12.379	NA
EFV48958.1_T1	91.283	144.597	95.314
EFV48959.1_T1	2.806	0.236	0.238
EFV48960.1_T1	NA	NA	0.547
EFV48961.1_T1	NA	0.349	8.063
EFV48962.1_T1	NA	NA	0.569
EFV48963.1_T1	NA	0.585	NA
EFV48964.1_T1	8.839	40.962	NA
EFV48965.1_T1	0.695	2.255	NA
EFV48967.1_T1	27.365	8.455	13.031
EFV48968.1_T1	1.928	5.162	1.397
EFV48969.1_T1	71.587	29.013	11.611
EFV48970.1_T1	0.625	0.29	NA
EFV48971.1_T1	9.531	0.215	1.299
EFV48973.1_T1	3.96	9.543	5.903
EFV48974.1_T1	33.141	78.248	36.347
EFV48975.1_T1	25.289	6.926	14.458
EFV48976.1_T1	12.356	2.793	5.615
EFV48977.1_T1	101.028	39.983	34.107
EFV48978.1_T1	1.202	5.57	22.023
EFV48982.1_T1	41.084	29.319	1.468
EFV48983.1_T1	1.758	2.444	4.094
EFV48986.1_T1	NA	0.378	NA
EFV48989.1_T1	NA	1.127	NA
EFV48990.1_T1	NA	1.244	1.563
EFV48991.1_T1	NA	0.451	NA
EFV48993.1_T1	72.912	36.826	70.37
EFV48994.1_T1	28.711	11.655	20.501
EFV48995.1_T1	28.536	53.648	65.211
EFV48996.1_T1	15.469	19.474	233.815
EFV48997.1_T1	38.635	18.828	20.038
EFV48998.1_T1	0.38	NA	0.354
EFV48999.1_T1	0.29	NA	NA
EFV49000.1_T1	132.469	22.009	5.822
EFV49001.1_T1	32.476	25.294	95.182
EFV49003.1_T1	0.717	0.665	NA
EFV49005.1_T1	7.508	NA	NA
EFV49007.1_T1	189.676	173.242	426.107
EFV49009.1_T1	3.037	2.815	4.446
EFV49012.1_T1	NA	0.129	NA
EFV49013.1_T1	0.981	0.364	2.194
EFV49014.1_T1	1.25	0.579	3.493
EFV49015.1_T1	15.508	27.712	0.894
EFV49019.1_T1	37.37	45.811	30.885
EFV49020.1_T1	15.311	87.11	0.984
EFV49021.1_T1	1.051	3.118	3.917
EFV49022.1_T1	64.18	58.578	46.066
EFV49023.1_T1	19.505	8.892	27.408
EFV49024.1_T1	24.416	17.629	5.268
EFV49025.1_T1	3.523	3.918	1.969
EFV49026.1_T1	10.193	40.026	30.735
EFV49027.1_T1	0.362	2.686	1.013
EFV49028.1_T1	4.383	4.688	4.398
EFV49029.1_T1	14.754	3.975	6.074
EFV49033.1_T1	42.633	36.143	36.329
EFV49034.1_T1	7.806	7.416	5.455
EFV49039.1_T1	1.946	NA	2.719
EFV49040.1_T1	9.7	4.691	62.276
EFV49045.1_T1	0.52	2.41	1.938
EFV49048.1_T1	NA	0.204	0.411
EFV49051.1_T1	NA	0.501	2.518
EFV49053.1_T1	23.163	25.736	22.295
EFV49057.1_T1	15.05	13.95	7.843
EFV49058.1_T1	0.885	NA	1.442
EFV49060.1_T1	72.688	3.448	11.465
EFV49061.1_T1	4.494	4.946	5.233
EFV49062.1_T1	10.39	5.35	1.076
EFV49063.1_T1	82.894	76.161	85.359
EFV49064.1_T1	NA	NA	0.397
EFV49065.1_T1	9.201	4.576	1.15
EFV49066.1_T1	0.869	NA	1.08
EFV49067.1_T1	3.014	6.145	0.562
EFV49068.1_T1	74.64	77.4	5.65
EFV49069.1_T1	68.823	99.552	3.994
EFV49071.1_T1	NA	1.052	2.115
EFV49073.1_T1	NA	1.274	8.046
EFV49074.1_T1	NA	1.51	0.911
EFV49076.1_T1	20.107	20.652	191.209
EFV49077.1_T1	41.939	18.97	61.267
EFV49079.1_T1	1.181	1.46	1.834
EFV49080.1_T1	125.76	70.587	64.204
EFV49081.1_T1	NA	NA	0.647
EFV49083.1_T1	0.098	NA	12.727
EFV49084.1_T1	18.029	32.096	49.857
EFV49085.1_T1	0.9	0.278	0.839
EFV49086.1_T1	NA	NA	1.655
EFV49096.1_T1	1.195	NA	0.371
EFV49097.1_T1	0.415	NA	NA
EFV49100.1_T1	NA	NA	0.929
EFV49101.1_T1	18.202	NA	58.532
EFV49102.1_T1	1.631	3.024	9.499
EFV49104.1_T1	13.449	3.356	2.57
EFV49106.1_T1	12.313	14.685	5.375
EFV49107.1_T1	69.492	16.984	2.577
EFV49108.1_T1	0.603	0.559	NA
EFV49109.1_T1	27.977	21.681	NA
EFV49113.1_T1	1.778	3.55	1.529
EFV49115.1_T1	11.234	26.033	61.492
EFV49116.1_T1	27.559	50.358	43.648
EFV49117.1_T1	0.554	NA	NA
EFV49118.1_T1	13.957	41.397	1.56
EFV49119.1_T1	0.655	0.607	0.61
EFV49122.1_T1	2.665	1.098	1.379
EFV49123.1_T1	NA	NA	0.651
EFV49125.1_T1	NA	NA	1.058
EFV49126.1_T1	11.552	39.484	15.247
EFV49128.1_T1	16.419	2.536	1.983
EFV49129.1_T1	5.14	0.794	1.995
EFV49130.1_T1	3.585	3.655	0.668
EFV49132.1_T1	0.22	NA	NA
EFV49133.1_T1	0.722	NA	0.897
EFV49135.1_T1	2.369	3.843	2.207
EFV49136.1_T1	NA	NA	1.75
EFV49137.1_T1	0.614	5.687	5.145
EFV49138.1_T1	2.826	0.524	0.79
EFV49140.1_T1	0.834	16.749	8.288
EFV49142.1_T1	6.239	24.096	2.906
EFV49143.1_T1	194.683	154.753	94.34
EFV49144.1_T1	4.602	2.559	5.145
EFV49145.1_T1	0.614	NA	0.572
EFV49147.1_T1	NA	3.323	NA
EFV49148.1_T1	6.937	3.507	0.588
EFV49149.1_T1	15.389	4.096	79.212
EFV49151.1_T1	0.301	NA	NA
EFV49152.1_T1	14.548	22.933	9.41
EFV49153.1_T1	1.037	0.32	0.322
EFV49154.1_T1	NA	1.435	0.721
EFV49155.1_T1	0.52	0.964	2.422
EFV49157.1_T1	30.664	19.95	15.932
EFV49159.1_T1	91.644	2.314	0.664
EFV49161.1_T1	0.314	6.982	0.877
EFV49162.1_T1	0.512	0.475	NA
EFV49163.1_T1	1.349	15.001	23.874
EFV49165.1_T1	NA	0.41	NA
EFV49167.1_T1	NA	NA	0.628
EFV49168.1_T1	NA	NA	1.257
EFV49169.1_T1	10.946	0.752	NA
EFV49171.1_T1	12.656	3.704	1.396
EFV49172.1_T1	33.761	39.729	30.36
EFV49173.1_T1	1.353	0.418	0.84
EFV49174.1_T1	0.476	NA	NA
EFV49175.1_T1	1.876	2.087	1.748
EFV49177.1_T1	27.205	29.33	25.346
EFV49178.1_T1	0.295	NA	NA
EFV49179.1_T1	109.141	92.089	1.552
EFV49180.1_T1	90.218	88.911	30.565
EFV49181.1_T1	0.713	2.644	0.332
EFV49182.1_T1	0.271	4.779	0.253
EFV49183.1_T1	NA	0.334	NA
EFV49184.1_T1	33.387	41.468	85.851
EFV49186.1_T1	14.649	29.096	67.709
EFV49188.1_T1	4.618	NA	NA
EFV49189.1_T1	NA	NA	1.738
EFV49192.1_T1	156.87	4.888	4.094
EFV49194.1_T1	11.156	NA	0.821
EFV49197.1_T1	7.099	71.253	7.131
EFV49199.1_T1	3.183	1.967	1.186
EFV49200.1_T1	1.135	1.052	NA
EFV49201.1_T1	6.175	8.845	6.45
EFV49203.1_T1	0.917	3.614	1.496
EFV49204.1_T1	14.799	8.924	3.322
EFV49205.1_T1	45.406	26.655	5.64
EFV49206.1_T1	NA	0.564	NA
EFV49210.1_T1	8.468	7.166	3.087
EFV49211.1_T1	0.638	4.288	2.229
EFV49212.1_T1	NA	NA	0.363
EFV49214.1_T1	NA	NA	0.267
EFV49215.1_T1	NA	0.497	4.996
EFV49216.1_T1	5.031	2.511	31.006
EFV49217.1_T1	13.33	20.649	13.099
EFV49218.1_T1	1.816	2.525	3.384
EFV49219.1_T1	20.484	1.899	21.47
EFV49221.1_T1	NA	3.788	NA
EFV49222.1_T1	153.029	71.838	68.292
EFV49225.1_T1	8.74	NA	NA
EFV49226.1_T1	18.496	26.119	28.889
EFV49227.1_T1	1.991	1.108	0.742
EFV49231.1_T1	24.376	30.07	38.24
EFV49232.1_T1	23.376	12.84	3.764
EFV49233.1_T1	4.644	4.663	3.245
EFV49234.1_T1	0.46	2.133	2.144
EFV49235.1_T1	14.224	11.478	2.183
EFV49236.1_T1	23.325	75.67	47.374
EFV49237.1_T1	5.316	2.464	11.762
EFV49238.1_T1	NA	0.349	1.052
EFV49239.1_T1	35.847	79.744	50.096
EFV49240.1_T1	0.89	0.413	NA
EFV49242.1_T1	NA	2.846	4.941
EFV49243.1_T1	66.873	25.779	23.263
EFV49245.1_T1	4.257	3.946	4.407
EFV49246.1_T1	NA	NA	0.228
EFV49248.1_T1	0.451	2.09	NA
EFV49249.1_T1	NA	0.831	1.67
EFV49250.1_T1	0.58	NA	NA
EFV49251.1_T1	99.402	134.223	120.622
EFV49252.1_T1	NA	NA	1.848
EFV49253.1_T1	125.934	84.382	150.156
EFV49258.1_T1	313.845	30.412	94.445
EFV49259.1_T1	19.343	15.656	37.565
EFV49260.1_T1	90.007	6.713	17.35
EFV49261.1_T1	2.919	0.902	1.813
EFV49263.1_T1	0.083	NA	NA
EFV49264.1_T1	58.019	29.333	6.41
EFV49267.1_T1	71.086	16.214	13.176
EFV49268.1_T1	13.622	NA	1.154
EFV49270.1_T1	24.805	1.169	0.783
EFV49272.1_T1	NA	NA	0.572
EFV49273.1_T1	26.36	19.207	273.552
EFV49275.1_T1	NA	3.248	0.284
EFV49278.1_T1	69.616	75.421	19.935
EFV49281.1_T1	NA	1.127	NA
EFV49284.1_T1	3.632	1.964	76.992
EFV49285.1_T1	3.55	7.609	8.888
EFV49286.1_T1	19.615	22.979	49.876
EFV49287.1_T1	0.283	0.262	0.263
EFV49289.1_T1	3.766	0.291	0.585
EFV49290.1_T1	168.673	142.361	100.932
EFV49291.1_T1	14.819	4.755	1.859
EFV49292.1_T1	1.946	NA	NA
EFV49293.1_T1	20.58	29.521	124.627
EFV49294.1_T1	0.554	1.027	NA
EFV49295.1_T1	21.027	28.388	8.092
EFV49296.1_T1	51.501	21.185	16.041
EFV49297.1_T1	11.488	10.649	7.39
EFV49300.1_T1	26.477	15.5	28.563
EFV49303.1_T1	12.692	19.032	29.282
EFV49305.1_T1	0.271	NA	0.253
EFV49306.1_T1	20.922	21.043	22.811
EFV49307.1_T1	0.159	0.59	12.602
EFV49308.1_T1	0.272	0.504	5.32
EFV49309.1_T1	0.3	0.556	NA
EFV49313.1_T1	17.166	59.024	9.286
EFV49314.1_T1	98.354	43.656	12.261
EFV49316.1_T1	2.971	31.142	7.24
EFV49318.1_T1	98.484	115.324	76.625
EFV49321.1_T1	NA	NA	0.881
EFV49322.1_T1	4.116	9.366	16.387
EFV49323.1_T1	NA	0.541	10.697
EFV49324.1_T1	0.414	0.896	13
EFV49325.1_T1	18.042	9.616	7.984
EFV49327.1_T1	2.864	0.738	0.445
EFV49329.1_T1	0.855	6.339	16.461
EFV49330.1_T1	1.09	7.323	11.93
EFV49335.1_T1	1.762	18.049	3.366
EFV49336.1_T1	0.821	7.986	6.498
EFV49339.1_T1	16.416	3.237	0.325
EFV49340.1_T1	50.817	58.551	83.511
EFV49341.1_T1	76.501	67.653	150.91
EFV49342.1_T1	24.231	40.064	74.641
EFV49343.1_T1	1.661	3.08	2.432
EFV49345.1_T1	5.14	7.827	1.197
EFV49346.1_T1	22.416	4.528	0.268
EFV49347.1_T1	8.596	4.597	1.54
EFV49348.1_T1	NA	0.418	2.101
EFV49349.1_T1	3.377	13.043	12.062
EFV49350.1_T1	44.22	64.858	42.461
EFV49352.1_T1	14.626	35.814	60.404
EFV49354.1_T1	10.814	14.96	37.441
EFV49355.1_T1	NA	NA	0.593
EFV49356.1_T1	5.575	19.995	119.91
EFV49357.1_T1	8.658	49.755	140.354
EFV49360.1_T1	1.045	1.549	3.114
EFV49362.1_T1	NA	0.448	3.15
EFV49365.1_T1	NA	0.721	NA
EFV49366.1_T1	10.953	0.554	NA
EFV49368.1_T1	35.417	31.144	66.557
EFV49369.1_T1	NA	0.564	NA
EFV49375.1_T1	13.56	8.57	30.435
EFV49376.1_T1	24.542	6.525	9.749
EFV49377.1_T1	42.523	20.709	25.516
EFV49378.1_T1	4.446	2.81	1.506
EFV49382.1_T1	4.834	5.906	0.614
EFV49383.1_T1	NA	NA	1.104
EFV49384.1_T1	2.096	3.108	1.171
EFV49387.1_T1	9.195	29.037	9.003
EFV49389.1_T1	1.246	0.77	5.03
EFV49390.1_T1	NA	NA	25.883
EFV49394.1_T1	130.009	143.962	59.686
EFV49395.1_T1	27.776	59.604	29.069
EFV49396.1_T1	0.47	10.449	0.875
EFV49399.1_T1	0.74	2.059	NA
EFV49402.1_T1	1.351	0.894	0.18
EFV49404.1_T1	0.114	0.211	0.424
EFV49406.1_T1	0.199	NA	NA
EFV49413.1_T1	6.51	18.104	3.733
EFV49414.1_T1	5.351	8.117	0.453
EFV49415.1_T1	8.543	5.663	5.469
EFV49417.1_T1	12.857	0.322	NA
EFV49418.1_T1	1.473	1.365	NA
EFV49420.1_T1	27.086	25.837	45.325
EFV49421.1_T1	1.056	3.915	3.935
EFV49422.1_T1	NA	0.865	1.738
EFV49423.1_T1	7.615	9.019	13.269
EFV49424.1_T1	8.974	6.684	50.615
EFV49425.1_T1	14.771	21.677	63.073
EFV49427.1_T1	NA	NA	0.542
EFV49428.1_T1	1.459	7.215	2.719
EFV49429.1_T1	0.27	NA	NA
EFV49431.1_T1	57.763	32.764	18.742
EFV49432.1_T1	NA	NA	0.9
EFV49433.1_T1	80.492	56.435	19.469
EFV49434.1_T1	22.187	31.087	27.401
EFV49435.1_T1	8.451	12.442	3.705
EFV49436.1_T1	0.356	0.165	0.331
EFV49437.1_T1	23.219	37.304	16.344
EFV49438.1_T1	NA	4.856	2.789
EFV49440.1_T1	10.887	8.683	1.179
EFV49442.1_T1	35.409	42.701	12.624
EFV49445.1_T1	NA	0.607	NA
EFV49446.1_T1	0.709	NA	1.322
EFV49448.1_T1	0.765	12.059	0.713
EFV49449.1_T1	2.003	NA	NA
EFV49451.1_T1	0.558	0.517	NA
EFV49453.1_T1	0.77	NA	NA
EFV49454.1_T1	6.798	NA	0.12
EFV49456.1_T1	44.271	12.626	11.7
EFV49457.1_T1	0.717	1.329	6.679
EFV49458.1_T1	8.025	47.504	8.482
EFV49459.1_T1	0.248	0.459	2.077
EFV49461.1_T1	1.682	NA	NA
EFV49462.1_T1	1.792	NA	NA
EFV49464.1_T1	574.621	1014.8	156.085
EFV49465.1_T1	1.353	1.254	2.521
EFV49466.1_T1	36.997	21.303	17.757
EFV49467.1_T1	0.272	0.253	NA
EFV49469.1_T1	0.197	NA	NA
EFV49470.1_T1	3.987	4.003	3.405
EFV49471.1_T1	180.194	103.395	22.984
EFV49472.1_T1	12.707	0.471	0.474
EFV49473.1_T1	17.818	43.685	29.719
EFV49475.1_T1	NA	0.709	0.713
EFV49476.1_T1	0.656	1.217	1.223
EFV49477.1_T1	51.422	1.263	13.96
EFV49478.1_T1	15.784	31.417	174.639
EFV49483.1_T1	50.89	39.474	23.778
EFV49485.1_T1	77.335	87.779	10.871
EFV49486.1_T1	3.124	2.317	1.164
EFV49488.1_T1	120.379	40.227	35.122
EFV49489.1_T1	2.128	NA	0.33
EFV49494.1_T1	28.725	13.061	0.168
EFV49495.1_T1	4.059	NA	NA
EFV49497.1_T1	NA	NA	0.287
EFV49499.1_T1	27.244	28.198	12.268
EFV49502.1_T1	21.671	NA	0.524
EFV49503.1_T1	NA	2.221	0.159
EFV49505.1_T1	11.215	14.198	7.135
EFV49506.1_T1	1.5	5.284	2.516
EFV49507.1_T1	0.572	0.531	0.533
EFV49509.1_T1	NA	1.629	2.456
EFV49511.1_T1	9.887	30.038	39.403
EFV49512.1_T1	2.003	10.212	7.932
EFV49513.1_T1	0.382	0.884	1.6
EFV49514.1_T1	0.563	NA	NA
EFV49517.1_T1	14.555	8.821	28.685
EFV49521.1_T1	NA	0.168	0.084
EFV49524.1_T1	NA	NA	0.783
EFV49527.1_T1	8.403	0.41	5.357
EFV49529.1_T1	19.357	104.331	19.704
EFV49530.1_T1	21.971	0.291	NA
EFV49533.1_T1	4.972	11.683	16.699
EFV49534.1_T1	44.607	24.007	0.894
EFV49535.1_T1	NA	3.157	0.635
EFV49537.1_T1	2.766	NA	0.444
EFV49539.1_T1	0.095	NA	0.265
EFV49540.1_T1	NA	NA	0.389
EFV49541.1_T1	305.349	494.992	344.217
EFV49542.1_T1	2.411	NA	0.562
EFV49543.1_T1	29.523	46.568	76.564
EFV49546.1_T1	14.521	49.511	37.848
EFV49547.1_T1	4.621	21.416	2.246
EFV49548.1_T1	NA	NA	0.906
EFV49549.1_T1	0.135	NA	0.252
EFV49550.1_T1	11.417	11.13	5.685
EFV49551.1_T1	7.807	6.607	3.689
EFV49552.1_T1	5.901	8.433	1.374
EFV49553.1_T1	NA	0.468	0.235
EFV49554.1_T1	0.16	0.966	2.762
EFV49555.1_T1	91.655	1.082	NA
EFV49556.1_T1	46.723	90.276	447.865
EFV49557.1_T1	73.733	0.579	NA
EFV49558.1_T1	17.73	45.494	63.052
EFV49559.1_T1	22.988	59.315	57.45
EFV49561.1_T1	NA	0.478	NA
EFV49562.1_T1	0.378	0.351	0.705
EFV49563.1_T1	1.622	3.507	4.532
EFV49564.1_T1	0.721	1.002	4.365
EFV49565.1_T1	NA	NA	0.432
EFV49566.1_T1	0.577	2.675	0.538
EFV49567.1_T1	3.796	11.259	9.296
EFV49568.1_T1	47.999	NA	NA
EFV49569.1_T1	0.93	0.172	NA
EFV49572.1_T1	1.805	1.369	0.612
EFV49574.1_T1	57.82	21.626	22.952
EFV49577.1_T1	NA	0.471	0.474
EFV49578.1_T1	45.264	32.599	80.185
EFV49579.1_T1	NA	0.475	NA
EFV49583.1_T1	2.671	6.808	3.733
EFV49584.1_T1	NA	NA	0.042
EFV49585.1_T1	0.16	0.148	4.916
EFV49586.1_T1	16.209	29.592	25.931
EFV49588.1_T1	56.668	44.572	14.157
EFV49589.1_T1	52.248	52.176	9.272
EFV49590.1_T1	28.58	26.812	15.783
EFV49592.1_T1	1.297	5.712	3.928
EFV49594.1_T1	16.054	31.565	12.842
EFV49595.1_T1	34.527	47.786	23.575
EFV49596.1_T1	0.189	NA	NA
EFV49601.1_T1	1.434	3.987	NA
EFV49602.1_T1	1.279	1.778	NA
EFV49604.1_T1	38.954	67.899	21.228
EFV49605.1_T1	11.788	49.472	5.339
EFV49606.1_T1	15.031	48.763	4.23
EFV49607.1_T1	16.772	4.929	3.43
EFV49608.1_T1	68.904	47.164	22.468
EFV49611.1_T1	8.024	12.336	22.793
EFV49614.1_T1	0.457	0.424	2.981
EFV49615.1_T1	14.24	19.134	38.669
EFV49616.1_T1	1.612	1.868	1.126
EFV49617.1_T1	59.595	3.946	1.133
EFV49618.1_T1	0.994	5.76	5.79
EFV49619.1_T1	42.568	118.137	0.467
EFV49621.1_T1	13.572	1.144	NA
EFV49622.1_T1	403.284	96.845	3.866
EFV49623.1_T1	26.503	25.252	38.211
EFV49624.1_T1	NA	NA	0.533
EFV49625.1_T1	39.432	109.194	148.466
EFV49626.1_T1	45.027	14.02	11.73
EFV49627.1_T1	42.067	19.187	11.509
EFV49631.1_T1	0.966	0.895	4.5
EFV49633.1_T1	6.75	NA	NA
EFV49635.1_T1	98.853	109.932	33.661
EFV49636.1_T1	18.813	12.432	22.071
EFV49637.1_T1	NA	NA	0.31
EFV49638.1_T1	41.054	23.182	10.112
EFV49639.1_T1	41.549	56.793	15.925
EFV49640.1_T1	65.596	164.698	36.996
EFV49642.1_T1	NA	NA	0.349
EFV49643.1_T1	58.072	27.467	18.035
EFV49644.1_T1	189.044	204.481	59.741
EFV49645.1_T1	1.185	NA	NA
EFV49646.1_T1	1.017	1.413	2.841
EFV49647.1_T1	3.014	4.19	54.47
EFV49648.1_T1	39.472	NA	NA
EFV49649.1_T1	NA	0.59	5.041
EFV49653.1_T1	7.107	9.332	3.862
EFV49655.1_T1	26.672	11.699	5.658
EFV49657.1_T1	0.637	NA	9.489
EFV49660.1_T1	12.05	3.885	NA
EFV49661.1_T1	11.425	18.735	0.409
EFV49664.1_T1	27.154	71.613	79.528
EFV49665.1_T1	NA	1.214	4.881
EFV49666.1_T1	1.911	2.917	2.304
EFV49667.1_T1	7.677	14.079	18.869
EFV49669.1_T1	58.54	2.087	NA
EFV49673.1_T1	7.816	5.692	5.721
EFV49674.1_T1	12.77	6.2	6.232
EFV49676.1_T1	3.619	4.88	9.196
EFV49678.1_T1	1.032	1.913	5.769
EFV49682.1_T1	3.315	5.866	1.404
EFV49683.1_T1	2.671	34.66	13.064
EFV49684.1_T1	NA	NA	0.281
EFV49685.1_T1	0.965	0.777	413.004
EFV49686.1_T1	2.62	10.753	21.965
EFV49687.1_T1	10.286	5.927	1.036
EFV49688.1_T1	4.12	NA	NA
EFV49690.1_T1	1.782	1.285	1.476
EFV49692.1_T1	39.991	6.95	NA
EFV49696.1_T1	2.943	4.676	4.7
EFV49697.1_T1	12.682	63.711	0.875
EFV49698.1_T1	4.006	23.519	40.644
EFV49700.1_T1	44.235	99.077	141.362
EFV49701.1_T1	1.127	6.418	13.201
EFV49704.1_T1	0.577	0.268	NA
EFV49707.1_T1	0.214	0.198	2.586
EFV49708.1_T1	3.108	31.045	3.137
EFV49710.1_T1	0.16	0.223	1.566
EFV49711.1_T1	24.258	24.214	3.767
EFV49712.1_T1	75.116	49.361	9.401
EFV49713.1_T1	NA	0.308	0.31
EFV49714.1_T1	34.674	12.626	2.307
EFV49716.1_T1	5.57	6.337	15.569
EFV49718.1_T1	41.913	36.85	44.505
EFV49720.1_T1	NA	NA	0.274
EFV49721.1_T1	NA	0.468	1.88
EFV49722.1_T1	4.481	NA	1.67
EFV49723.1_T1	40.228	84.543	82.009
EFV49725.1_T1	33.281	47.348	49.754
EFV49726.1_T1	1.47	2.574	3.196
EFV49730.1_T1	5.028	18.219	19.59
EFV49731.1_T1	1.301	2.302	1.212
EFV49732.1_T1	1.081	3.006	3.525
EFV49733.1_T1	116.453	0.495	0.498
EFV49737.1_T1	213.315	32.583	252.331
EFV49738.1_T1	4.711	4.242	1.505
EFV49740.1_T1	0.423	NA	NA
EFV49744.1_T1	87.501	1.096	0.441
EFV49745.1_T1	NA	0.36	NA
EFV49746.1_T1	169.67	120.115	9.266
EFV49748.1_T1	NA	NA	1.813
EFV49749.1_T1	8.266	31.107	29.226
EFV49750.1_T1	NA	NA	0.682
EFV49752.1_T1	0.37	2.059	0.172
EFV49753.1_T1	32.73	21.043	10.752
EFV49755.1_T1	6.002	10.885	34.767
EFV49756.1_T1	2.911	23.202	15.186
EFV49757.1_T1	1.022	0.577	0.621
EFV49758.1_T1	10.229	0.925	0.581
EFV49759.1_T1	0.778	6.854	2.176
EFV49760.1_T1	0.637	11.21	2.372
EFV49761.1_T1	0.483	8.507	1.8
EFV49762.1_T1	10.769	30.593	88.081
EFV49763.1_T1	NA	1.191	7.184
EFV49764.1_T1	13.713	24.831	28.259
EFV49765.1_T1	14.609	23.269	15.72
EFV49766.1_T1	1.741	0.807	17.435
EFV49768.1_T1	1.951	0.822	0.991
EFV49771.1_T1	60.876	0.931	0.187
EFV49774.1_T1	0.494	NA	0.92
EFV49777.1_T1	35.912	36.157	5.48
EFV49780.1_T1	191.792	212.048	295.669
EFV49781.1_T1	0.454	8.838	1.692
EFV49784.1_T1	NA	NA	0.286
EFV49787.1_T1	2.432	7.891	1.133
EFV49789.1_T1	2.149	NA	0.601
EFV49790.1_T1	NA	NA	8.226
EFV49794.1_T1	0.156	0.144	4.926
EFV49795.1_T1	NA	1.098	1.104
EFV49797.1_T1	NA	NA	1.523
EFV49798.1_T1	69.553	147.899	175.79
EFV49800.1_T1	37.514	53.297	130.777
EFV49801.1_T1	6.315	3.345	1.261
EFV49805.1_T1	47.097	53.504	56.929
EFV49806.1_T1	35.48	16.443	5.017
EFV49807.1_T1	13.349	15.151	5.076
EFV49808.1_T1	0.415	NA	NA
EFV49810.1_T1	NA	0.522	1.049
EFV49813.1_T1	2.252	1.043	51.393
EFV49815.1_T1	0.347	1.124	21.475
EFV49816.1_T1	19.575	70.09	27.855
EFV49817.1_T1	30.323	32.43	33.901
EFV49820.1_T1	2.694	13.197	971.901
EFV49821.1_T1	136.35	86.652	13.352
EFV49822.1_T1	30.18	7.183	2.66
EFV49823.1_T1	68.706	2.215	30.058
EFV49825.1_T1	6.126	3.674	3.022
EFV49827.1_T1	NA	0.625	2.513
EFV49828.1_T1	0.473	NA	NA
EFV49829.1_T1	134.472	2.698	NA
EFV49833.1_T1	NA	0.549	NA
EFV49834.1_T1	4.931	13.712	15.218
EFV49835.1_T1	133.877	22.318	18.694
EFV49836.1_T1	287.853	250.176	554.373
EFV49837.1_T1	11.334	7.49	8.897
EFV49838.1_T1	43.757	14.107	54.947
EFV49839.1_T1	0.327	0.607	3.051
EFV49842.1_T1	NA	1.403	NA
EFV49843.1_T1	11.975	47.868	0.349
EFV49847.1_T1	0.926	2.525	0.254
EFV49848.1_T1	1.145	NA	NA
EFV49850.1_T1	50.734	54.756	32.537
EFV49851.1_T1	7.84	8.629	3.196
EFV49852.1_T1	0.603	NA	NA
EFV49853.1_T1	0.252	0.117	2.695
EFV49856.1_T1	30.876	11.574	11.845
EFV49858.1_T1	17.838	1.503	NA
EFV49864.1_T1	1.052	6.094	NA
EFV49865.1_T1	0.524	1.942	NA
EFV49866.1_T1	0.608	2.255	NA
EFV49867.1_T1	1.073	8.451	5.496
EFV49868.1_T1	6.916	16.635	17.862
EFV49870.1_T1	4.128	NA	0.385
EFV49872.1_T1	NA	0.305	NA
EFV49874.1_T1	33.194	25.27	11.14
EFV49875.1_T1	26.034	57.289	14.292
EFV49876.1_T1	NA	NA	0.127
EFV49879.1_T1	10.726	1.988	7.745
EFV49881.1_T1	NA	NA	0.471
EFV49883.1_T1	13.051	8.506	3.04
EFV49884.1_T1	20.703	1.112	NA
EFV49885.1_T1	18.839	88.459	8.294
EFV49886.1_T1	NA	2.485	NA
EFV49887.1_T1	NA	0.556	1.398
EFV49888.1_T1	36.579	47.326	15.442
EFV49891.1_T1	1.195	NA	NA
EFV49892.1_T1	7.311	8.917	7.17
EFV49894.1_T1	0.917	0.85	13.246
EFV49895.1_T1	0.564	1.568	36.129
EFV49896.1_T1	2.092	3.016	65.621
EFV49898.1_T1	NA	0.486	NA
EFV49899.1_T1	1.31	NA	NA
EFV49900.1_T1	28.75	17.448	7.972
EFV49902.1_T1	24.246	13.893	9.857
EFV49903.1_T1	6.401	1.217	5.046
EFV49904.1_T1	9.018	NA	0.663
EFV49905.1_T1	113.435	256.967	30.61
EFV49906.1_T1	15.87	NA	0.616
EFV49909.1_T1	8.447	0.793	13.747
EFV49910.1_T1	1.145	NA	NA
EFV49911.1_T1	1.102	0.093	NA
EFV49913.1_T1	NA	0.339	NA
EFV49915.1_T1	0.612	2.457	274.718
EFV49916.1_T1	NA	NA	1.813
EFV49917.1_T1	NA	NA	4.569
EFV49918.1_T1	2.369	2.745	336.035
EFV49919.1_T1	4.257	0.538	111.767
EFV49920.1_T1	1.589	16.381	1903.46
EFV49921.1_T1	1.798	3.703	564.954
EFV49922.1_T1	7.925	5.586	1.846
EFV49923.1_T1	0.291	1.889	250.566
EFV49924.1_T1	17.736	18.287	17.306
EFV49925.1_T1	16.445	33.726	19.423
EFV49926.1_T1	16.761	11.016	25.126
EFV49932.1_T1	0.083	NA	0.077
EFV49935.1_T1	54.209	37.792	44.893
EFV49938.1_T1	0.483	0.895	3.375
EFV49939.1_T1	0.545	1.01	NA
EFV49940.1_T1	0.568	NA	NA
EFV49941.1_T1	NA	0.347	NA
EFV49942.1_T1	1.002	NA	3.733
EFV49945.1_T1	24.687	1.623	170.464
EFV49946.1_T1	31.098	38.771	35.91
EFV49947.1_T1	NA	NA	0.474
EFV49948.1_T1	20.72	9.553	7.623
EFV49949.1_T1	1.425	2.113	0.531
EFV49950.1_T1	5.988	11.1	5.114
EFV49951.1_T1	14.635	8.087	2.098
EFV49952.1_T1	34.873	20.304	26.625
EFV49954.1_T1	15.671	11.313	8.002
EFV49955.1_T1	38.409	33.439	35.929
EFV49957.1_T1	33.853	21.293	37.172
EFV49959.1_T1	3.948	0.457	NA
EFV49960.1_T1	2.814	NA	NA
EFV49961.1_T1	0.536	0.497	NA
EFV49963.1_T1	12.588	77.951	14.707
EFV49964.1_T1	NA	NA	1.175
EFV49965.1_T1	NA	NA	1.573
EFV49966.1_T1	NA	NA	0.486
EFV49967.1_T1	NA	0.383	0.385
EFV49968.1_T1	5.838	12.927	114.823
EFV49970.1_T1	761.219	78.913	2.333
EFV49971.1_T1	0.816	2.268	NA
EFV49974.1_T1	5.191	9.987	0.586
EFV49975.1_T1	0.816	NA	NA
EFV49976.1_T1	8.22	0.544	NA
EFV49977.1_T1	11.628	0.513	0.516
EFV49978.1_T1	89.465	134.286	108.895
EFV49979.1_T1	63.149	172.769	190.187
EFV49980.1_T1	9.504	22.389	6.272
EFV49983.1_T1	78.253	77.756	66.605
EFV49986.1_T1	NA	NA	0.821
EFV49987.1_T1	1.206	0.817	4.474
EFV49989.1_T1	0.176	0.164	2.63
EFV49990.1_T1	1.008	2.988	0.563
EFV49991.1_T1	0.761	5.996	3.899
EFV49992.1_T1	0.442	NA	NA
EFV49994.1_T1	16.104	121.468	17.068
EFV49995.1_T1	28.895	2.232	NA
EFV49996.1_T1	0.366	2.715	NA
EFV49997.1_T1	0.959	0.445	NA
EFV49998.1_T1	NA	0.59	1.779
EFV49999.1_T1	NA	0.935	NA
EFV50000.1_T1	0.431	1.199	NA
EFV50004.1_T1	13.037	NA	NA
EFV50005.1_T1	0.379	0.176	0.354
EFV50006.1_T1	10.67	5.934	7.787
EFV50007.1_T1	NA	0.569	NA
EFV50008.1_T1	0.276	0.256	2.059
EFV50009.1_T1	NA	NA	1.204
EFV50011.1_T1	0.668	0.619	0.622
EFV50012.1_T1	0.801	2.971	8.958
EFV50013.1_T1	1.064	2.466	8.923
EFV50016.1_T1	86.474	343.416	0.166
EFV50020.1_T1	0.592	NA	NA
EFV50027.1_T1	0.237	NA	NA
EFV50029.1_T1	NA	NA	0.354
EFV50030.1_T1	NA	NA	0.533
EFV50031.1_T1	0.597	NA	1.113
EFV50032.1_T1	NA	0.339	1.023
EFV50035.1_T1	2.523	1.002	NA
EFV50036.1_T1	3.953	6.764	0.142
EFV50037.1_T1	0.725	0.224	NA
EFV50040.1_T1	3.632	5.05	1.692
EFV50041.1_T1	2.617	3.504	1.084
EFV50043.1_T1	0.403	0.374	NA
EFV50044.1_T1	14.757	0.351	NA
EFV50045.1_T1	42.228	15.783	175.136
EFV50046.1_T1	50.546	19.687	32.251
EFV50047.1_T1	13.997	29.425	76.764
EFV50048.1_T1	108.173	97.666	83.238
EFV50049.1_T1	157.23	182.339	98.895
EFV50050.1_T1	2.61	2.42	26.753
EFV50051.1_T1	2.355	4.931	59.636
EFV50052.1_T1	119.069	80.975	51.397
EFV50053.1_T1	144.732	147.507	125.69
EFV50054.1_T1	32.031	14.272	8.9
EFV50055.1_T1	74.202	31.868	8.92
EFV50056.1_T1	7.095	17.975	10.796
EFV50057.1_T1	206.413	365.538	126.23
EFV50058.1_T1	122.146	187.826	329.205
EFV50059.1_T1	51.28	138.373	54.232
EFV50060.1_T1	62.66	17.361	0.952
EFV50061.1_T1	100.072	55.376	68.052
EFV50062.1_T1	18.986	0.279	1.685
EFV50066.1_T1	56.92	128.421	245.212
EFV50069.1_T1	20.353	NA	5.205
EFV50070.1_T1	0.625	2.896	5.239
EFV50072.1_T1	5.547	2	3.733
EFV50073.1_T1	NA	0.421	0.423
EFV50074.1_T1	4.72	3.75	1.257
EFV50075.1_T1	NA	0.535	NA
EFV50076.1_T1	NA	0.383	0.385
EFV50077.1_T1	NA	0.088	1.496
EFV50079.1_T1	9.249	36.112	4.439
EFV50080.1_T1	NA	2.14	NA
EFV50082.1_T1	0.476	NA	1.775
EFV50083.1_T1	1.641	NA	NA
EFV50084.1_T1	2.096	0.971	0.976
EFV50085.1_T1	0.272	0.253	0.254
EFV50086.1_T1	3.845	16.292	6.653
EFV50091.1_T1	NA	NA	1.197
EFV50092.1_T1	3.05	NA	NA
EFV50093.1_T1	NA	NA	0.496
EFV50100.1_T1	NA	1.288	9.712
EFV50104.1_T1	0.812	2.333	1.966
EFV50105.1_T1	0.568	0.526	1.586
EFV50107.1_T1	NA	0.15	6.406
EFV50108.1_T1	NA	NA	0.45
EFV50109.1_T1	1.335	0.825	3.733
EFV50110.1_T1	5.066	2.087	5.244
EFV50111.1_T1	NA	0.471	NA
EFV50112.1_T1	2.376	1.468	0.738
EFV50114.1_T1	0.359	1.666	3.516
EFV50115.1_T1	5.342	NA	NA
EFV50116.1_T1	0.597	NA	NA
EFV50117.1_T1	0.608	10.71	3.116
EFV50118.1_T1	132.936	155.164	22.171
EFV50119.1_T1	80.776	47.54	31.727
EFV50120.1_T1	NA	0.471	NA
EFV50121.1_T1	78.312	143.672	157.441
EFV50122.1_T1	25.442	21.371	110.614
EFV50123.1_T1	1.099	0.509	4.606
EFV50125.1_T1	13.089	7.189	13.323
EFV50126.1_T1	1.56	3.614	7.508
EFV50127.1_T1	0.39	0.724	4.727
EFV50129.1_T1	2.49	11.268	12.555
EFV50135.1_T1	1.777	2.196	2.759
EFV50136.1_T1	53.716	101.485	70.479
EFV50137.1_T1	4.209	8.512	3.208
EFV50138.1_T1	33.451	7.352	45.302
EFV50147.1_T1	NA	0.531	NA
EFV50149.1_T1	NA	2.228	0.747
EFV50150.1_T1	5.658	15.692	25.706
EFV50151.1_T1	2.411	16.481	3.65
EFV50152.1_T1	3.405	4.735	0.397
EFV50154.1_T1	87.322	195.446	105.341
EFV50156.1_T1	1.126	NA	NA
EFV50157.1_T1	0.216	NA	NA
EFV50161.1_T1	316.129	148.892	1.197
EFV50163.1_T1	2479.87	1507.36	13.016
EFV50165.1_T1	109.527	4.948	0.514
EFV50166.1_T1	267.501	319.083	318.654
EFV50167.1_T1	4.956	3.26	26.216
EFV50168.1_T1	70.345	39.855	41.502
EFV50169.1_T1	0.674	0.625	3.77
EFV50170.1_T1	1.164	1.619	2.169
EFV50171.1_T1	NA	NA	0.317
EFV50172.1_T1	0.181	NA	NA
EFV50174.1_T1	0.473	1.26	0.165
EFV50175.1_T1	1.238	2.296	NA
EFV50180.1_T1	0.307	1.994	6.393
EFV50181.1_T1	143.286	147.701	4.789
EFV50182.1_T1	1.298	0.109	0.11
EFV50183.1_T1	1.847	4.066	43.666
EFV50184.1_T1	0.228	0.633	6.367
EFV50185.1_T1	42.275	22.422	7.877
EFV50186.1_T1	1962	1170.04	8.798
EFV50187.1_T1	92.949	44.563	94.312
EFV50189.1_T1	98.596	185.784	22.965
EFV50190.1_T1	25.226	19.29	6.463
EFV50191.1_T1	113.6	149.634	147.128
EFV50192.1_T1	62.48	72.313	208.195
EFV50193.1_T1	57.313	63.13	64.342
EFV50194.1_T1	154.868	116.137	53.951
EFV50195.1_T1	0.303	NA	0.282
EFV50196.1_T1	NA	1.014	1.529
EFV50199.1_T1	16.935	NA	0.343
EFV50200.1_T1	7.148	23.927	59.385
EFV50201.1_T1	60.632	33.77	100.312
EFV50202.1_T1	10.028	20.527	17.908
EFV50203.1_T1	1.301	3.82	1.213
EFV50204.1_T1	0.908	1.683	2.538
EFV50205.1_T1	10.13	0.899	0.803
EFV50207.1_T1	0.483	0.895	0.45
EFV50208.1_T1	68.109	6.012	23.011
EFV50211.1_T1	1.04	2.53	2.059
EFV50214.1_T1	4.902	26.304	1.923
EFV50215.1_T1	67.077	7.789	0.549
EFV50216.1_T1	1871.73	378.23	134.686
EFV50217.1_T1	193.659	264.691	81.803
EFV50218.1_T1	41.699	27.7	13.597
EFV50219.1_T1	75.346	93.643	83.417
EFV50220.1_T1	46.041	87.946	206.124
EFV50223.1_T1	NA	1.169	NA
EFV50226.1_T1	NA	0.698	NA
EFV50229.1_T1	0.149	NA	0.487
EFV50230.1_T1	2.064	12.626	9.999
EFV50233.1_T1	10.84	7.201	22.554
EFV50234.1_T1	19.328	18.769	13.891
EFV50235.1_T1	127.493	126	74.206
EFV50236.1_T1	22.927	17.824	92.082
EFV50238.1_T1	30.6	21.247	139.683
EFV50239.1_T1	46.732	10.599	23.622
EFV50240.1_T1	15.506	141.618	67.19
EFV50241.1_T1	21.016	22.366	8.34
EFV50242.1_T1	49.062	104.555	39.871
EFV50243.1_T1	62.961	128.096	4.796
EFV50244.1_T1	717.607	1002.86	330.463
EFV50245.1_T1	482.223	2.664	14.19
EFV50246.1_T1	2.39	3.323	37.85
EFV50247.1_T1	NA	NA	5.099
EFV50248.1_T1	27.326	52.423	352.108
EFV50249.1_T1	NA	NA	0.572
EFV50250.1_T1	45.607	36.686	48.293
EFV50251.1_T1	10.814	10.173	19.548
EFV50253.1_T1	4.397	8.15	30.182
EFV50254.1_T1	9.933	16.769	80.971
EFV50255.1_T1	83.862	201.674	86.938
EFV50256.1_T1	207.148	91.52	35.294
EFV50257.1_T1	434.85	347.534	181.664
EFV50258.1_T1	58.156	301.995	42.273
EFV50259.1_T1	3.375	35.262	75.46
EFV50260.1_T1	23.45	50.345	138.075
EFV50261.1_T1	106.06	104.589	193.522
EFV50262.1_T1	11.539	24.717	58.866
EFV50263.1_T1	12.118	37.568	45.158
EFV50265.1_T1	8.296	9.054	43.384
EFV50266.1_T1	685.312	505.565	14.684
EFV50267.1_T1	300.639	131.951	42.72
EFV50268.1_T1	66.92	149.089	96.448
[truncated: 10,210 more rows]
