# Supplementary material for: Comparative multi-omics analyses reveal differential expression of key genes relevant for parasitism between non-encapsulated and encapsulated Trichinella
Source: Commun Biol. 2021 Jan 29;4:134. doi: 10.1038/s42003-021-01650-z (PMC7846577; doi:10.1038/s42003-021-01650-z)
Supplement: Supplementary file 12 — Supplementary Data 9 [file 42003_2021_1650_MOESM12_ESM.xlsx]

## Sheet: Sheet1
ID; Descriptions	T.p	T.s	P-Value
Predictions of Excretory/Secretory	471	484
Total genes with IPR Annotation	450	471
IPR004947; Deoxyribonuclease II	15	51	9.312e-06
IPR001304; C-type lectin	8	0	0.003145
IPR016186; C-type lectin-like	9	1	0.009768
IPR004345; TB2/DP1/HVA22-related protein	8	1	0.01843
IPR016187; C-type lectin fold	11	3	0.0305
IPR027417; P-loop containing nucleoside triphosphate hydrolase	24	12	0.03998
IPR000504; RNA recognition motif domain	4	0	0.0566
IPR012677; Nucleotide-binding alpha-beta plait domain	4	0	0.0566
IPR013083; Zinc finger, RING/FYVE/PHD-type	3	10	0.0911
IPR001650; Helicase, C-terminal	3	0	0.1162
IPR016040; NAD(P)-binding domain	3	9	0.1446
IPR009030; Insulin-like growth factor binding protein, N-terminal	12	6	0.1553
IPR008197; WAP-type 'four-disulfide core' domain	12	6	0.1553
IPR002172; Low-density lipoprotein (LDL) receptor class A repeat	6	2	0.1688
IPR001254; Serine proteases, trypsin domain	10	18	0.1814
IPR006150; Cysteine-rich repeat	10	5	0.1978
IPR023753; FAD/NAD(P)-binding domain	4	1	0.2075
IPR015797; NUDIX hydrolase domain-like	4	1	0.2075
IPR024079; Metallopeptidase, catalytic domain	7	3	0.2146
IPR001881; EGF-like calcium-binding domain	27	20	0.2349
IPR014001; Helicase superfamily 1/2, ATP-binding domain	2	0	0.2385
IPR002401; Cytochrome P450, E-class, group I	2	0	0.2385
IPR000421; Coagulation factor 5/8 C-terminal domain	2	0	0.2385
IPR003663; Sugar/inositol transporter	2	0	0.2385
IPR001799; Ephrin receptor-binding domain	2	0	0.2385
IPR016161; Aldehyde/histidinol dehydrogenase	2	0	0.2385
IPR001723; Nuclear hormone receptor	2	0	0.2385
IPR009072; Histone-fold	2	0	0.2385
IPR013106; Immunoglobulin V-set domain	2	0	0.2385
IPR014716; Fibrinogen, alpha/beta/gamma chain, C-terminal globular, subdomain 1	2	0	0.2385
IPR005135; Endonuclease/exonuclease/phosphatase	2	0	0.2385
IPR015590; Aldehyde dehydrogenase domain	2	0	0.2385
IPR003172; MD-2-related lipid-recognition domain	2	0	0.2385
IPR008972; Cupredoxin	2	0	0.2385
IPR005828; Major facilitator, sugar transporter-like	2	0	0.2385
IPR010987; Glutathione S-transferase, C-terminal-like	2	0	0.2385
IPR018497; Peptidase M13, C-terminal domain	2	0	0.2385
IPR002181; Fibrinogen, alpha/beta/gamma chain, C-terminal globular domain	2	0	0.2385
IPR001657; Hedgehog protein	2	0	0.2385
IPR000536; Nuclear hormone receptor, ligand-binding domain	2	0	0.2385
IPR017448; SRCR-like domain	2	0	0.2385
IPR008753; Peptidase M13, N-terminal domain	2	0	0.2385
IPR016162; Aldehyde dehydrogenase N-terminal domain	2	0	0.2385
IPR002486; Nematode cuticle collagen, N-terminal	2	0	0.2385
IPR016163; Aldehyde dehydrogenase, C-terminal	2	0	0.2385
IPR001752; Kinesin motor domain	2	0	0.2385
IPR011641; Tyrosine-protein kinase ephrin type A/B receptor-like	2	0	0.2385
IPR001270; ClpA/B family	2	0	0.2385
IPR001190; SRCR domain	2	0	0.2385
IPR002641; Patatin/Phospholipase A2-related	0	3	0.2496
IPR016035; Acyl transferase/acyl hydrolase/lysophospholipase	0	3	0.2496
IPR011011; Zinc finger, FYVE/PHD-type	0	3	0.2496
IPR009003; Peptidase S1, PA clan	11	18	0.261
IPR006026; Peptidase, metallopeptidase	5	2	0.277
IPR029034; Cystine-knot cytokine	5	2	0.277
IPR000742; EGF-like domain	33	26	0.2833
IPR012336; Thioredoxin-like fold	16	11	0.33
IPR001791; Laminin G domain	6	3	0.3313
IPR005225; Small GTP-binding protein domain	6	3	0.3313
IPR003961; Fibronectin type III	11	7	0.3457
IPR003587; Hint domain N-terminal	3	1	0.3631
IPR003959; ATPase, AAA-type, core	3	1	0.3631
IPR001767; Hedgehog protein, Hint domain	3	1	0.3631
IPR028992; Hedgehog/Intein (Hint) domain	3	1	0.3631
IPR018998; Endoribonuclease XendoU	3	1	0.3631
IPR002405; Inhibin, alpha subunit	3	1	0.3631
IPR001506; Peptidase M12A, astacin	3	1	0.3631
IPR002557; Chitin binding domain	3	1	0.3631
IPR003582; ShKT domain	3	1	0.3631
IPR005821; Ion transport domain	1	4	0.3743
IPR000884; Thrombospondin type-1 (TSP1) repeat	4	8	0.3861
IPR009057; Homeodomain-like	4	2	0.4417
IPR001356; Homeobox domain	4	2	0.4417
IPR023413; Green fluorescent protein-like	4	2	0.4417
IPR001839; Transforming growth factor-beta, C-terminal	4	2	0.4417
IPR000033; LDLR class B repeat	4	2	0.4417
IPR013766; Thioredoxin domain	9	6	0.4421
IPR026906; Leucine rich repeat 5	2	5	0.4522
IPR001841; Zinc finger, RING-type	2	5	0.4522
IPR001314; Peptidase S1A, chymotrypsin-type	6	10	0.4524
IPR018108; Mitochondrial substrate/solute carrier	1	0	0.4886
IPR025755; 60S ribosomal protein L4, C-terminal domain	1	0	0.4886
IPR031701; Homeobox protein SIX1, N-terminal SD domain	1	0	0.4886
IPR011038; Calycin-like	1	0	0.4886
IPR011029; Death-like domain	1	0	0.4886
IPR002343; Paraneoplastic encephalomyelitis antigen	1	0	0.4886
IPR001440; Tetratricopeptide repeat 1	1	0	0.4886
IPR003386; Lecithin:cholesterol/phospholipid:diacylglycerol acyltransferase	1	0	0.4886
IPR008971; HSP40/DnaJ peptide-binding	1	0	0.4886
IPR000157; Toll/interleukin-1 receptor homology (TIR) domain	1	0	0.4886
IPR000246; Peptidase T2, asparaginase 2	1	0	0.4886
IPR011989; Armadillo-like helical	1	0	0.4886
IPR003126; Zinc finger, UBR-type	1	0	0.4886
IPR019345; Armet protein	1	0	0.4886
IPR014729; Rossmann-like alpha/beta/alpha sandwich fold	1	0	0.4886
IPR004161; Translation elongation factor EFTu/EF1A, domain 2	1	0	0.4886
IPR000798; Ezrin/radixin/moesin-like	1	0	0.4886
IPR032174; Intron-binding protein aquarius, N-terminal	1	0	0.4886
IPR000889; Glutathione peroxidase	1	0	0.4886
IPR000795; Transcription factor, GTP-binding domain	1	0	0.4886
IPR003968; Potassium channel, voltage dependent, Kv	1	0	0.4886
IPR004434; Isocitrate dehydrogenase NAD-dependent	1	0	0.4886
IPR001895; Ras guanine-nucleotide exchange factors catalytic domain	1	0	0.4886
IPR008155; Amyloidogenic glycoprotein	1	0	0.4886
IPR016293; Peptidase M10A, stromelysin-type	1	0	0.4886
IPR007245; GPI transamidase component PIG-T	1	0	0.4886
IPR017867; Protein-tyrosine phosphatase, low molecular weight	1	0	0.4886
IPR032023; GCC2, Rab binding domain	1	0	0.4886
IPR001678; SAM-dependent methyltransferase RsmB/NOP2-type	1	0	0.4886
IPR008154; Amyloidogenic glycoprotein, extracellular	1	0	0.4886
IPR007311; ST7	1	0	0.4886
IPR001766; Fork head domain	1	0	0.4886
IPR001239; Proteinase inhibitor I1, Kazal-type, metazoa	1	0	0.4886
IPR019577; SPARC/Testican, calcium-binding domain	1	0	0.4886
IPR000001; Kringle	1	0	0.4886
IPR018504; RTX N-terminal	1	0	0.4886
IPR009000; Translation protein, beta-barrel domain	1	0	0.4886
IPR006076; FAD dependent oxidoreductase	1	0	0.4886
IPR014748; Crontonase, C-terminal	1	0	0.4886
IPR010939; Protein of unknown function DUF1136	1	0	0.4886
IPR019192; Ribosomal protein L28/L40, mitochondrial	1	0	0.4886
IPR000873; AMP-dependent synthetase/ligase	1	0	0.4886
IPR006314; Dyp-type peroxidase	1	0	0.4886
IPR032198; E2F transcription factor, CC-MB domain	1	0	0.4886
IPR001548; Peptidase M2, peptidyl-dipeptidase A	1	0	0.4886
IPR019378; GDP-fucose protein O-fucosyltransferase	1	0	0.4886
IPR007867; Glucose-methanol-choline oxidoreductase, C-terminal	1	0	0.4886
IPR008954; Moesin tail domain	1	0	0.4886
IPR021150; Ubiquinol-cytochrome c chaperone/UPF0174	1	0	0.4886
IPR031322; Shikimate kinase/gluconokinase	1	0	0.4886
IPR011645; Haem NO binding associated	1	0	0.4886
IPR028565; Mu homology domain	1	0	0.4886
IPR017378; Torsin 1/2	1	0	0.4886
IPR021757; Ribosomal protein L46	1	0	0.4886
IPR030395; Glycerophosphodiester phosphodiesterase domain	1	0	0.4886
IPR001594; Zinc finger, DHHC-type, palmitoyltransferase	1	0	0.4886
IPR027791; Galactosyltransferase, C-terminal	1	0	0.4886
IPR014775; L27 domain, C-terminal	1	0	0.4886
IPR000131; ATPase, F1 complex, gamma subunit	1	0	0.4886
IPR032354; FOXP, coiled-coil domain	1	0	0.4886
IPR022192; Mitochondrial degradasome RNA helicase subunit, C-terminal domain	1	0	0.4886
IPR017942; Lipid-binding serum glycoprotein, N-terminal	1	0	0.4886
IPR026300; CWF11 family	1	0	0.4886
IPR003410; HYR domain	1	0	0.4886
IPR032393; Stromal interaction molecule, Orai1-activating region	1	0	0.4886
IPR017050; Metallopeptidase, nematode	1	0	0.4886
IPR014715; Fibrinogen, alpha/beta/gamma chain, C-terminal globular, subdomain 2	1	0	0.4886
IPR000640; Translation elongation factor EFG, V domain	1	0	0.4886
IPR010345; Interleukin-17 family	1	0	0.4886
IPR006509; Splicing factor, RBM39-like	1	0	0.4886
IPR019543; Beta-amyloid precursor protein C-terminal	1	0	0.4886
IPR025110; AMP-binding enzyme C-terminal domain	1	0	0.4886
IPR027267; Arfaptin homology (AH) domain/BAR domain	1	0	0.4886
IPR005517; Translation elongation factor EFG/EF2, domain IV	1	0	0.4886
IPR016272; Lipase, LIPH-type	1	0	0.4886
IPR006103; Glycoside hydrolase family 2, catalytic domain	1	0	0.4886
IPR014788; Acetylcholinesterase, tetramerisation domain	1	0	0.4886
IPR000156; Ran binding domain	1	0	0.4886
IPR010483; Alpha-2-macroglobulin RAP, C-terminal	1	0	0.4886
IPR000109; Proton-dependent oligopeptide transporter family	1	0	0.4886
IPR003280; Two pore domain potassium channel	1	0	0.4886
IPR020946; Flavin monooxygenase-like	1	0	0.4886
IPR008139; Saposin B type domain	1	0	0.4886
IPR023392; Mitochondrial outer membrane translocase complex, subunit Tom20 domain	1	0	0.4886
IPR011333; POZ domain	1	0	0.4886
IPR001090; Ephrin receptor ligand binding domain	1	0	0.4886
IPR002833; Peptidyl-tRNA hydrolase, PTH2	1	0	0.4886
IPR000172; Glucose-methanol-choline oxidoreductase, N-terminal	1	0	0.4886
IPR006001; Carbohydrate kinase, thermoresistant glucokinase	1	0	0.4886
IPR019749; Band 4.1 domain	1	0	0.4886
IPR008389; ATPase, V0 complex, subunit e1/e2	1	0	0.4886
IPR018980; FERM, C-terminal PH-like domain	1	0	0.4886
IPR031656; Alpha-glycerophosphate oxidase, C-terminal	1	0	0.4886
IPR023578; Ras guanine nucleotide exchange factor domain	1	0	0.4886
IPR001628; Zinc finger, nuclear hormone receptor-type	1	0	0.4886
IPR006141; Intein N-terminal splicing region	1	0	0.4886
IPR011656; Notch, NODP domain	1	0	0.4886
IPR008045; DNA replication licensing factor Mcm2	1	0	0.4886
IPR009567; Store-operated calcium entry-associated regulatory factor	1	0	0.4886
IPR006636; Heat shock chaperonin-binding	1	0	0.4886
IPR000237; GRIP	1	0	0.4886
IPR022775; AP complex, mu/sigma subunit	1	0	0.4886
IPR002602; Domain of unknown function DB	1	0	0.4886
IPR015849; Amyloidogenic glycoprotein, heparin-binding	1	0	0.4886
IPR000961; AGC-kinase, C-terminal	1	0	0.4886
IPR018491; SLC12A transporter, C-terminal	1	0	0.4886
IPR008138; Saposin B type, region 2	1	0	0.4886
IPR003131; Potassium channel tetramerisation-type BTB domain	1	0	0.4886
IPR002056; Protein import receptor MAS20	1	0	0.4886
IPR023574; Ribosomal protein L4 domain	1	0	0.4886
IPR026321; Coiled-coil domain-containing protein 134	1	0	0.4886
IPR004841; Amino acid permease/ SLC12A domain	1	0	0.4886
IPR011259; Ezrin/radixin/moesin, C-terminal	1	0	0.4886
IPR022422; Protein import receptor MAS20, metazoan	1	0	0.4886
IPR024329; Amyloidogenic glycoprotein, E2 domain	1	0	0.4886
IPR018863; Fragile site-associated protein, C-terminal	1	0	0.4886
IPR002136; Ribosomal protein L4/L1e	1	0	0.4886
IPR008297; Notch	1	0	0.4886
IPR009066; Alpha-2-macroglobulin receptor-associated protein, domain 1	1	0	0.4886
IPR004856; Glycosyl transferase, ALG6/ALG8	1	0	0.4886
IPR013806; Kringle-like fold	1	0	0.4886
IPR004821; Cytidyltransferase-like domain	1	0	0.4886
IPR003378; Fringe-like	1	0	0.4886
IPR028884; tRNA (guanine-N(7)-)-methyltransferase non-catalytic subunit, Trm82	1	0	0.4886
IPR012334; Pectin lyase fold	1	0	0.4886
IPR011055; Duplicated hybrid motif	1	0	0.4886
IPR000558; Histone H2B	1	0	0.4886
IPR007518; Protein of unknown function DUF544	1	0	0.4886
IPR006548; Splicing factor ELAV/HuD	1	0	0.4886
IPR006101; Glycoside hydrolase, family 2	1	0	0.4886
IPR002939; Chaperone DnaJ, C-terminal	1	0	0.4886
IPR011012; Longin-like domain	1	0	0.4886
IPR029123; Splicing factor RBM39, linker	1	0	0.4886
IPR023267; RNA (C5-cytosine) methyltransferase	1	0	0.4886
IPR000300; Inositol polyphosphate-related phosphatase	1	0	0.4886
IPR001170; Natriuretic peptide receptor	1	0	0.4886
IPR027925; MCM N-terminal domain	1	0	0.4886
IPR023476; Peptidyl-tRNA hydrolase II domain	1	0	0.4886
IPR000960; Flavin monooxygenase FMO	1	0	0.4886
IPR007657; Glycosyltransferase AER61, uncharacterised	1	0	0.4886
IPR027936; Ephrin receptor, transmembrane domain	1	0	0.4886
IPR000863; Sulfotransferase domain	1	0	0.4886
IPR004148; BAR domain	1	0	0.4886
IPR011050; Pectin lyase fold/virulence factor	1	0	0.4886
IPR019748; FERM central domain	1	0	0.4886
IPR014878; Domain of unknown function DUF1794	1	0	0.4886
IPR003137; PA domain	1	0	0.4886
IPR006104; Glycosyl hydrolases family 2, sugar binding domain	1	0	0.4886
IPR023395; Mitochondrial carrier domain	1	0	0.4886
IPR011001; Saposin-like	1	0	0.4886
IPR002115; Protein-tyrosine phosphatase, low molecular weight, mammalian	1	0	0.4886
IPR019153; DDRGK domain containing protein	1	0	0.4886
IPR004172; L27 domain	1	0	0.4886
IPR001879; GPCR, family 2, extracellular hormone receptor domain	1	0	0.4886
IPR014721; Ribosomal protein S5 domain 2-type fold, subgroup	1	0	0.4886
IPR006626; Parallel beta-helix repeat	1	0	0.4886
IPR009022; Elongation factor G, III-V domain	1	0	0.4886
IPR003316; E2F/DP family, winged-helix DNA-binding domain	1	0	0.4886
IPR011178; Amyloidogenic glycoprotein, copper-binding	1	0	0.4886
IPR000219; Dbl homology (DH) domain	1	0	0.4886
IPR021645; Shal-type voltage-gated potassium channels	1	0	0.4886
IPR008373; Saposin	1	0	0.4886
IPR010660; Notch, NOD domain	1	0	0.4886
IPR004046; Glutathione S-transferase, C-terminal	1	0	0.4886
IPR001508; Ionotropic glutamate receptor, metazoa	1	0	0.4886
IPR003146; Proteinase inhibitor, carboxypeptidase propeptide	1	0	0.4886
IPR001320; Ionotropic glutamate receptor	1	0	0.4886
IPR000330; SNF2-related, N-terminal domain	1	0	0.4886
IPR024084; Isopropylmalate dehydrogenase-like domain	1	0	0.4886
IPR029055; Nucleophile aminohydrolases, N-terminal	1	0	0.4886
IPR001977; Dephospho-CoA kinase	1	0	0.4886
IPR007125; Histone H2A/H2B/H3	1	0	0.4886
IPR000651; Ras-like guanine nucleotide exchange factor, N-terminal	1	0	0.4886
IPR003975; Potassium channel, voltage dependent, Kv4	1	0	0.4886
IPR032471; GAIN domain, N-terminal	1	0	0.4886
IPR013088; Zinc finger, NHR/GATA-type	1	0	0.4886
IPR019489; Clp ATPase, C-terminal	1	0	0.4886
IPR000447; FAD-dependent glycerol-3-phosphate dehydrogenase	1	0	0.4886
IPR019594; Ionotropic glutamate receptor, L-glutamate and glycine-binding domain	1	0	0.4886
IPR000034; Laminin IV	1	0	0.4886
IPR000210; BTB/POZ domain	1	0	0.4886
IPR007026; CC domain	1	0	0.4886
IPR000242; PTP type protein phosphatase	1	0	0.4886
IPR011545; DEAD/DEAH box helicase domain	1	0	0.4886
IPR011008; Dimeric alpha-beta barrel	1	0	0.4886
IPR004045; Glutathione S-transferase, N-terminal	1	0	0.4886
IPR001199; Cytochrome b5-like heme/steroid binding domain	1	0	0.4886
IPR010448; Torsin	1	0	0.4886
IPR023485; Phosphotyrosine protein phosphatase I superfamily	1	0	0.4886
IPR023633; ATPase, F1 complex, gamma subunit domain	1	0	0.4886
IPR012132; Glucose-methanol-choline oxidoreductase	1	0	0.4886
IPR001781; Zinc finger, LIM-type	1	0	0.4886
IPR003841; Sodium-dependent phosphate transport protein	1	0	0.4886
IPR001368; TNFR/NGFR cysteine-rich region	1	0	0.4886
IPR007266; Endoplasmic reticulum oxidoreductin 1	1	0	0.4886
IPR020846; Major facilitator superfamily domain	5	3	0.4969
IPR011047; Quinoprotein alcohol dehydrogenase-like superfamily	0	2	0.4997
IPR002073; 3'5'-cyclic nucleotide phosphodiesterase, catalytic domain	0	2	0.4997
IPR023780; Chromo domain	0	2	0.4997
IPR013763; Cyclin-like	0	2	0.4997
IPR000953; Chromo/chromo shadow domain	0	2	0.4997
IPR000306; FYVE zinc finger	0	2	0.4997
IPR023088; 3'5'-cyclic nucleotide phosphodiesterase	0	2	0.4997
IPR006176; 3-hydroxyacyl-CoA dehydrogenase, NAD binding	0	2	0.4997
IPR013105; Tetratricopeptide repeat 2	0	2	0.4997
IPR006671; Cyclin, N-terminal	0	2	0.4997
IPR014873; Voltage-dependent calcium channel, alpha-1 subunit, IQ domain	0	2	0.4997
IPR000542; Acyltransferase ChoActase/COT/CPT	0	2	0.4997
IPR001164; Arf GTPase activating protein	0	2	0.4997
IPR014882; Cathepsin C exclusion	0	2	0.4997
IPR031649; Voltage-dependent L-type calcium channel, IQ-associated domain	0	2	0.4997
IPR001878; Zinc finger, CCHC-type	0	2	0.4997
IPR016197; Chromo domain-like	0	2	0.4997
IPR001079; Galectin, carbohydrate recognition domain	0	2	0.4997
IPR016135; Ubiquitin-conjugating enzyme/RWD-like	0	2	0.4997
IPR000608; Ubiquitin-conjugating enzyme E2	0	2	0.4997
IPR001394; Peptidase C19, ubiquitin carboxyl-terminal hydrolase	0	2	0.4997
IPR000014; PAS domain	0	2	0.4997
IPR029033; Histidine phosphatase superfamily	3	6	0.5067
IPR000560; Histidine phosphatase superfamily, clade-2	3	6	0.5067
IPR020683; Ankyrin repeat-containing domain	3	6	0.5067
IPR000859; CUB domain	6	4	0.5383
IPR013780; Glycosyl hydrolase, family 13, all-beta	6	4	0.5383
IPR013320; Concanavalin A-like lectin/glucanase domain	15	12	0.5596
IPR001828; Receptor, ligand binding region	7	5	0.5709
IPR002126; Cadherin	7	5	0.5709
IPR028082; Periplasmic binding protein-like I	7	5	0.5709
IPR000668; Peptidase C1A, papain C-terminal	5	8	0.5796
IPR015919; Cadherin-like	8	6	0.5974
IPR013783; Immunoglobulin-like fold	20	17	0.6153
IPR031327; Mini-chromosome maintenance protein	2	1	0.6162
IPR031319; Alpha-amylase, C-terminal domain	2	1	0.6162
IPR007087; Zinc finger, C2H2	2	1	0.6162
IPR003586; Hint domain C-terminal	2	1	0.6162
IPR001627; Sema domain	2	1	0.6162
IPR001096; Peptidase C13, legumain	2	1	0.6162
IPR001128; Cytochrome P450	2	1	0.6162
IPR006589; Glycosyl hydrolase, family 13, subfamily, catalytic domain	2	1	0.6162
IPR013151; Immunoglobulin	2	1	0.6162
IPR006102; Glycoside hydrolase, family 2, immunoglobulin-like beta-sandwich	2	1	0.6162
IPR006046; Alpha amylase	2	1	0.6162
IPR021190; Peptidase M10A	2	1	0.6162
IPR004911; Gamma interferon inducible lysosomal thiol reductase GILT	2	1	0.6162
IPR002591; Type I phosphodiesterase/nucleotide pyrophosphatase/phosphate transferase	2	1	0.6162
IPR001111; Transforming growth factor-beta, N-terminal	2	1	0.6162
IPR017946; PLC-like phosphodiesterase, TIM beta/alpha-barrel domain	2	1	0.6162
IPR000998; MAM domain	2	1	0.6162
IPR005052; Legume-like lectin	2	1	0.6162
IPR002350; Kazal domain	2	1	0.6162
IPR014352; FERM/acyl-CoA-binding protein, 3-helical bundle	2	1	0.6162
IPR001054; Adenylyl cyclase class-3/4/guanylyl cyclase	2	1	0.6162
IPR016286; Alpha-L-fucosidase, metazoa-type	2	1	0.6162
IPR000772; Ricin B, lectin domain	2	1	0.6162
IPR017850; Alkaline-phosphatase-like, core domain	2	1	0.6162
IPR001818; Peptidase M10, metallopeptidase	2	1	0.6162
IPR003886; NIDO domain	2	1	0.6162
IPR006620; Prolyl 4-hydroxylase, alpha subunit	2	1	0.6162
IPR006047; Glycosyl hydrolase, family 13, catalytic domain	2	1	0.6162
IPR024731; EGF domain	2	1	0.6162
IPR020479; Homeodomain, metazoa	2	1	0.6162
IPR011500; GPCR, family 3, nine cysteines domain	2	1	0.6162
IPR002477; Peptidoglycan binding-like	2	1	0.6162
IPR000162; GPCR, family 3, metabotropic glutamate receptor	2	1	0.6162
IPR026823; Complement Clr-like EGF domain	2	1	0.6162
IPR000933; Glycoside hydrolase, family 29	2	1	0.6162
IPR031919; Alpha-L-fucosidase, C-terminal	2	1	0.6162
IPR001660; Sterile alpha motif domain	2	1	0.6162
IPR016090; Phospholipase A2 domain	2	1	0.6162
IPR017849; Alkaline phosphatase-like, alpha/beta/alpha	2	1	0.6162
IPR013761; Sterile alpha motif/pointed domain	2	1	0.6162
IPR001208; MCM domain	2	1	0.6162
IPR000832; GPCR, family 2, secretin-like	2	1	0.6162
IPR013812; Glycoside hydrolase, family 2/20, immunoglobulin-like beta-sandwich domain	2	1	0.6162
IPR029787; Nucleotide cyclase	2	1	0.6162
IPR027359; Voltage-dependent channel, four helix bundle domain	1	3	0.6246
IPR020472; G-protein beta WD-40 repeat	1	3	0.6246
IPR029071; Ubiquitin-related domain	1	3	0.6246
IPR003594; Histidine kinase-like ATPase, C-terminal domain	1	3	0.6246
IPR001611; Leucine-rich repeat	12	10	0.6686
IPR011991; Winged helix-turn-helix DNA-binding domain	3	2	0.68
IPR005788; Disulphide isomerase	3	2	0.68
IPR014766; Carboxypeptidase, regulatory domain	3	2	0.68
IPR020067; Frizzled domain	3	2	0.68
IPR016201; Plexin-like fold	3	2	0.68
IPR001124; Lipid-binding serum glycoprotein, C-terminal	3	2	0.68
IPR000436; Sushi/SCR/CCP domain	3	2	0.68
IPR008758; Peptidase S28	3	2	0.68
IPR017943; Bactericidal permeability-increasing protein, alpha/beta domain	3	2	0.68
IPR002049; Laminin EGF domain	3	2	0.68
IPR000539; Frizzled protein	3	2	0.68
IPR009020; Proteinase inhibitor, propeptide	3	2	0.68
IPR003107; HAT (Half-A-TPR) repeat	3	2	0.68
IPR002198; Short-chain dehydrogenase/reductase SDR	2	4	0.687
IPR017986; WD40-repeat-containing domain	2	4	0.687
IPR019734; Tetratricopeptide repeat	2	4	0.687
IPR013111; EGF-like domain, extracellular	2	4	0.687
IPR001680; WD40 repeat	2	4	0.687
IPR003578; Small GTPase superfamily, Rho type	4	3	0.7198
IPR003593; AAA+ ATPase domain	4	3	0.7198
IPR011042; Six-bladed beta-propeller, TolB-like	4	3	0.7198
IPR011992; EF-hand domain pair	4	3	0.7198
IPR002041; Ran GTPase	4	3	0.7198
IPR001478; PDZ domain	4	3	0.7198
IPR002110; Ankyrin repeat	3	5	0.7259
IPR002223; Pancreatic trypsin inhibitor Kunitz domain	5	4	0.7477
IPR003579; Small GTPase superfamily, Rab type	5	4	0.7477
IPR029044; Nucleotide-diphospho-sugar transferases	5	4	0.7477
IPR015943; WD40/YVTN repeat-like-containing domain	4	6	0.7532
IPR002018; Carboxylesterase, type B	4	6	0.7532
IPR011993; Pleckstrin-homology domain (PH domain)/Phosphotyrosine-binding domain (PTB)	6	5	0.7686
IPR006202; Neurotransmitter-gated ion-channel ligand-binding domain	5	7	0.7736
IPR008979; Galactose-binding domain-like	7	6	0.785
IPR001245; Serine-threonine/tyrosine-protein kinase catalytic domain	7	6	0.785
IPR002035; von Willebrand factor, type A	6	8	0.7897
IPR003591; Leucine-rich repeat, typical subtype	12	11	0.834
IPR011009; Protein kinase-like domain	18	17	0.8635
IPR007110; Immunoglobulin-like domain	15	15	1
IPR003599; Immunoglobulin subtype	14	14	1
IPR013098; Immunoglobulin I-set	12	13	1
IPR003598; Immunoglobulin subtype 2	13	13	1
IPR029058; Alpha/Beta hydrolase fold	11	12	1
IPR002290; Serine/threonine/dual specificity protein kinase, catalytic domain	10	11	1
IPR000719; Protein kinase domain	10	10	1
IPR017853; Glycoside hydrolase superfamily	10	10	1
IPR013032; EGF-like, conserved site	7	8	1
IPR011990; Tetratricopeptide-like helical domain	7	8	1
IPR013781; Glycoside hydrolase, catalytic domain	7	7	1
IPR014044; CAP domain	5	6	1
IPR029052; Metallo-dependent phosphatase-like	4	5	1
IPR004843; Calcineurin-like phosphoesterase domain, apaH type	4	5	1
IPR015880; Zinc finger, C2H2-like	5	5	1
IPR006201; Neurotransmitter-gated ion-channel	4	5	1
IPR006029; Neurotransmitter-gated ion-channel transmembrane domain	4	5	1
IPR006179; 5'-Nucleotidase/apyrase	3	4	1
IPR013087; Zinc finger C2H2-type/integrase DNA-binding domain	4	4	1
IPR020635; Tyrosine-protein kinase, catalytic domain	4	4	1
IPR001806; Small GTPase superfamily	4	4	1
IPR009038; GOLD domain	3	4	1
IPR008160; Collagen triple helix repeat	4	4	1
IPR020849; Small GTPase superfamily, Ras type	4	4	1
IPR017978; GPCR family 3, C-terminal	4	4	1
IPR028150; Lustrin, cysteine-rich repeated domain	3	4	1
IPR012340; Nucleic acid-binding, OB-fold	3	4	1
IPR001623; DnaJ domain	3	3	1
IPR027361; Nicotinic acetylcholine-gated receptor, transmembrane domain	3	3	1
IPR009033; Calreticulin/calnexin, P domain	3	3	1
IPR000337; GPCR, family 3	3	3	1
IPR000834; Peptidase M14, carboxypeptidase A	3	3	1
IPR029045; ClpP/crotonase-like domain	2	3	1
IPR000008; C2 domain	2	3	1
IPR020568; Ribosomal protein S5 domain 2-type fold	2	3	1
IPR000997; Cholinesterase	2	3	1
IPR001580; Calreticulin/calnexin	3	3	1
IPR001452; SH3 domain	2	3	1
IPR021109; Aspartic peptidase domain	2	3	1
IPR001283; Cysteine-rich secretory protein, allergen V5/Tpx-1-related	3	3	1
IPR001753; Crotonase superfamily	2	3	1
IPR002048; EF-hand domain	3	3	1
IPR008334; 5'-Nucleotidase, C-terminal	3	3	1
IPR016024; Armadillo-type fold	3	3	1
IPR000047; Helix-turn-helix motif	2	2	1
IPR001461; Aspartic peptidase	2	2	1
IPR001007; VWFC domain	1	2	1
IPR002884; Proprotein convertase, P	2	2	1
IPR013126; Heat shock protein 70 family	1	2	1
IPR005792; Protein disulphide isomerase	2	2	1
IPR009169; Calreticulin	2	2	1
IPR000209; Peptidase S8/S53 domain	2	2	1
IPR001849; Pleckstrin homology domain	1	2	1
IPR006222; Glycine cleavage T-protein-like, N-terminal	1	2	1
IPR000716; Thyroglobulin type-1	2	2	1
IPR020575; Heat shock protein Hsp90, N-terminal	1	2	1
IPR001577; Peptidase M8, leishmanolysin	2	2	1
IPR000980; SH2 domain	1	2	1
IPR013201; Cathepsin propeptide inhibitor domain (I29)	2	2	1
IPR015500; Peptidase S8, subtilisin-related	2	2	1
IPR001404; Heat shock protein Hsp90 family	1	2	1
IPR013162; CD80-like, immunoglobulin C2-set	1	2	1
IPR031481; Fucosyltransferase, N-terminal	2	2	1
IPR013547; Prolyl 4-hydroxylase alpha-subunit, N-terminal	1	2	1
IPR029021; Protein-tyrosine phosphatase-like	1	2	1
IPR000644; CBS domain	1	2	1
IPR008936; Rho GTPase activation protein	1	2	1
IPR002919; Trypsin Inhibitor-like, cysteine rich domain	1	2	1
IPR002241; Glycoside hydrolase, family 27	2	2	1
IPR018937; Magnesium transporter	1	2	1
IPR009138; Neural cell adhesion	1	2	1
IPR013785; Aldolase-type TIM barrel	2	2	1
IPR000372; Leucine-rich repeat N-terminal domain	1	2	1
IPR000782; FAS1 domain	1	2	1
IPR000483; Cysteine-rich flanking region, C-terminal	2	2	1
IPR014756; Immunoglobulin E-set	1	2	1
IPR008211; Laminin, N-terminal	1	2	1
IPR002816; Pheromone shutdown, TraB	2	2	1
IPR012337; Ribonuclease H-like domain	1	2	1
IPR001807; Chloride channel, voltage gated	1	2	1
IPR001107; Band 7 domain	2	2	1
IPR001503; Glycosyl transferase family 10	2	2	1
IPR017905; ERV/ALR sulfhydryl oxidase domain	2	2	1
IPR029063; S-adenosyl-L-methionine-dependent methyltransferase	2	2	1
IPR008969; Carboxypeptidase-like, regulatory domain	2	2	1
IPR008847; Suppressor of forked	2	2	1
IPR024156; Small GTPase superfamily, ARF type	2	2	1
IPR001487; Bromodomain	1	2	1
IPR014743; Chloride channel, core	1	2	1
IPR006149; EB domain	2	2	1
IPR013977; Glycine cleavage T-protein, C-terminal barrel domain	0	1	1
IPR019579; Uncharacterised protein family UPF0564	1	1	1
IPR015359; Phosphoinositide-specific phospholipase C, EF-hand-like domain	1	1	1
IPR031330; Glycoside hydrolase 35, catalytic domain	0	1	1
IPR016181; Acyl-CoA N-acyltransferase	0	1	1
IPR001774; Delta/Serrate/lag-2 (DSL) protein	1	1	1
IPR019787; Zinc finger, PHD-finger	0	1	1
IPR019791; Haem peroxidase, animal	1	1	1
IPR008428; Chondroitin N-acetylgalactosaminyltransferase	1	1	1
IPR001158; DIX domain	0	1	1
IPR003929; Potassium channel, calcium-activated, BK, alpha subunit	0	1	1
IPR015916; Galactose oxidase, beta-propeller	0	1	1
IPR013548; Plexin, cytoplasmic RasGAP domain	0	1	1
IPR009011; Mannose-6-phosphate receptor binding domain	1	1	1
IPR031688; Voltage-gated calcium channel subunit alpha, C-terminal	0	1	1
IPR027483; Phosphatidylinositol-4-phosphate 5-kinase, C-terminal	0	1	1
IPR001247; Exoribonuclease, phosphorolytic domain 1	0	1	1
IPR007252; Nuclear pore protein 84/107	0	1	1
IPR000276; G protein-coupled receptor, rhodopsin-like	1	1	1
IPR002456; GPCR family 3, gamma-aminobutyric acid receptor, type B1	0	1	1
IPR017073; Ubiquitin binding protein, Hrs/VPS27	0	1	1
IPR001944; Glycoside hydrolase, family 35	0	1	1
IPR001711; Phospholipase C, phosphatidylinositol-specific, Y domain	1	1	1
IPR018205; VHS subgroup	0	1	1
IPR023215; Nitrophenylphosphatase-like domain	1	1	1
IPR022755; Zinc finger, double-stranded RNA binding	1	1	1
IPR003439; ABC transporter-like	0	1	1
IPR013655; PAS fold-3	0	1	1
IPR011598; Myc-type, basic helix-loop-helix (bHLH) domain	0	1	1
IPR025705; Beta-hexosaminidase	0	1	1
IPR004088; K Homology domain, type 1	0	1	1
IPR000418; Ets domain	1	1	1
IPR027266; GTP-binding protein TrmE/Glycine cleavage system T protein, domain 1	0	1	1
IPR008949; Isoprenoid synthase domain	0	1	1
IPR000196; Ribosomal protein L19/L19e domain	0	1	1
IPR023214; HAD-like domain	1	1	1
IPR006349; 2-phosphoglycolate phosphatase, eukaryotic	1	1	1
IPR016137; RGS domain	0	1	1
IPR007945; Neuroendocrine 7B2 precursor	1	1	1
IPR000118; Granulin	1	1	1
IPR013154; Alcohol dehydrogenase, N-terminal	0	1	1
IPR007671; Selenoprotein P, N-terminal	1	1	1
IPR005123; Oxoglutarate/iron-dependent dioxygenase	1	1	1
IPR031595; Protein-only RNase P, C-terminal	0	1	1
IPR008851; Transcription initiation factor IIF, alpha subunit	0	1	1
IPR006108; 3-hydroxyacyl-CoA dehydrogenase, C-terminal	0	1	1
IPR017874; CRIC domain	1	1	1
IPR000322; Glycoside hydrolase family 31	1	1	1
IPR009060; UBA-like	0	1	1
IPR001212; Somatomedin B domain	0	1	1
IPR007718; SRP40, C-terminal	0	1	1
IPR006357; HAD-superfamily hydrolase, subfamily IIA	1	1	1
IPR006954; Moulting cycle MLT-10-like protein	1	1	1
IPR013969; Oligosaccharide biosynthesis protein Alg14-like	0	1	1
IPR007676; Ribophorin I	1	1	1
IPR001965; Zinc finger, PHD-type	0	1	1
IPR013149; Alcohol dehydrogenase, C-terminal	0	1	1
IPR018955; Branched-chain alpha-ketoacid dehydrogenase kinase/Pyruvate dehydrogenase kinase, N-terminal	0	1	1
IPR016047; Peptidase M23	1	1	1
IPR016021; MIF4G-like domain	0	1	1
IPR000198; Rho GTPase-activating protein domain	1	1	1
IPR009091; Regulator of chromosome condensation 1/beta-lactamase-inhibitor protein II	0	1	1
IPR002077; Voltage-dependent calcium channel, alpha-1 subunit	0	1	1
IPR002213; UDP-glucuronosyl/UDP-glucosyltransferase	0	1	1
IPR014881; Nin one binding (NOB1) Zn-ribbon-like	0	1	1
IPR011651; Notch ligand, N-terminal domain	1	1	1
IPR013930; RNA polymerase II-associated protein 1, N-terminal	1	1	1
IPR009114; Angiomotin	0	1	1
IPR001507; Zona pellucida domain	1	1	1
IPR018316; Tubulin/FtsZ, 2-layer sandwich domain	0	1	1
IPR010513; KEN domain	0	1	1
IPR011021; Arrestin-like, N-terminal	0	1	1
IPR002452; Alpha tubulin	0	1	1
IPR015915; Kelch-type beta propeller	1	1	1
IPR015847; Exoribonuclease, phosphorolytic domain 2	0	1	1
IPR004147; UbiB domain	1	1	1
IPR003689; Zinc/iron permease	0	1	1
IPR003008; Tubulin/FtsZ, GTPase domain	0	1	1
IPR008506; Protein of unknown function DUF788, TMEM208	0	1	1
IPR000760; Inositol monophosphatase	0	1	1
IPR012896; Integrin beta subunit, tail	1	1	1
IPR028614; GDP-L-fucose synthase	0	1	1
IPR029047; Heat shock protein 70kD, peptide-binding domain	1	1	1
IPR006761; Twisted gastrulation (Tsg) protein	0	1	1
IPR007482; Protein-tyrosine phosphatase-like, PTPLA	0	1	1
IPR027408; PNPase/RNase PH domain	0	1	1
IPR000182; GNAT domain	0	1	1
IPR001605; Pleckstrin homology domain, spectrin-type	0	1	1
IPR011893; Selenoprotein, Rdx type	1	1	1
IPR004182; GRAM domain	0	1	1
IPR004022; DDT domain	0	1	1
IPR006644; Dystroglycan-type cadherin-like	1	1	1
IPR003645; Follistatin-like, N-terminal	1	1	1
IPR003395; RecF/RecN/SMC, N-terminal	0	1	1
IPR000233; Cadherin, cytoplasmic domain	0	1	1
IPR001279; Metallo-beta-lactamase	0	1	1
IPR000734; Triacylglycerol lipase family	1	1	1
IPR024240; Alpha-N-acetylglucosaminidase, N-terminal	0	1	1
IPR001330; PFTB repeat	0	1	1
IPR024732; Alpha-N-acetylglucosaminidase, C-terminal	0	1	1
IPR003112; Olfactomedin-like domain	0	1	1
IPR017703; YgfZ/GcvT conserved site	1	1	1
IPR012913; Glucosidase II beta subunit-like	0	1	1
IPR012162; Polyribonucleotide nucleotidyltransferase	0	1	1
IPR024066; RGS, subdomain 1	0	1	1
IPR013099; Potassium channel domain	1	1	1
IPR009017; Green fluorescent protein	1	1	1
IPR011566; Ubiquinone biosynthesis protein Coq7	0	1	1
IPR008927; 6-phosphogluconate dehydrogenase C-terminal domain-like	0	1	1
IPR006677; tRNA intron endonuclease, catalytic domain-like	0	1	1
IPR027469; Cation efflux protein transmembrane domain	0	1	1
IPR006605; G2 nidogen/fibulin G2F	1	1	1
IPR019170; Meckelin	1	1	1
IPR018619; Hyccin	0	1	1
IPR001139; Glycoside hydrolase, family 30	1	1	1
IPR019129; Folate-sensitive fragile site protein Fra10Ac1	0	1	1
IPR000519; P-type trefoil domain	1	1	1
IPR009231; Chloride channel CLIC-like	1	1	1
IPR001382; Glycoside hydrolase, family 47	1	1	1
IPR000477; Reverse transcriptase domain	1	1	1
IPR001179; FKBP-type peptidyl-prolyl cis-trans isomerase domain	0	1	1
IPR025483; Lipase, eukaryotic	1	1	1
IPR004156; Organic anion transporter polypeptide OATP	0	1	1
IPR021772; Protein of unknown function DUF3337	0	1	1
IPR016177; DNA-binding domain	0	1	1
IPR013328; 6-phosphogluconate dehydrogenase, domain 2	0	1	1
IPR008754; Peptidase M43, pregnancy-associated plasma-A	0	1	1
IPR001148; Alpha carbonic anhydrase	1	1	1
IPR002369; Integrin beta subunit, N-terminal	1	1	1
IPR000010; Cystatin domain	1	1	1
IPR015883; Glycoside hydrolase family 20, catalytic domain	0	1	1
IPR013706; 3'5'-cyclic nucleotide phosphodiesterase N-terminal	0	1	1
IPR002524; Cation efflux protein	0	1	1
IPR024733; Alpha-N-acetylglucosaminidase, tim-barrel domain	0	1	1
IPR007234; Vps53-like, N-terminal	0	1	1
IPR014936; Axin beta-catenin binding	0	1	1
IPR027442; MAP kinase activated protein kinase, C-terminal domain	0	1	1
IPR000408; Regulator of chromosome condensation, RCC1	0	1	1
IPR016034; Phosphatidylinositol-4-phosphate 5-kinase, core, subgroup	0	1	1
IPR026283; Beta-galactosidase 1-like	0	1	1
IPR011043; Galactose oxidase/kelch, beta-propeller	0	1	1
IPR002930; Glycine cleavage system H-protein	0	1	1
IPR002666; Reduced folate carrier	1	1	1
IPR022145; Domain of unknown function DUF3677	1	1	1
IPR031098; Arthropod neurohormone/Alpha-latrotoxin associated low molecular weight protein	0	1	1
IPR003609; PAN/Apple domain	1	1	1
IPR011053; Single hybrid motif	0	1	1
IPR000726; Glycoside hydrolase, family 19, catalytic	0	1	1
IPR025799; Protein arginine N-methyltransferase	1	1	1
IPR027484; Phosphatidylinositol-4-phosphate 5-kinase, N-terminal domain	0	1	1
IPR000582; Acyl-CoA-binding protein, ACBP	1	1	1
IPR004010; Cache domain	0	1	1
IPR006689; Small GTPase superfamily, ARF/SAR type	1	1	1
IPR001733; Peptidase S26B	0	1	1
IPR020821; Extracellular Endonuclease, subunit A	1	1	1
IPR000217; Tubulin	0	1	1
IPR001604; DNA/RNA non-specific endonuclease	1	1	1
IPR004087; K Homology domain	0	1	1
IPR008930; Terpenoid cyclases/protein prenyltransferase alpha-alpha toroid	0	1	1
IPR008942; ENTH/VHS	0	1	1
IPR002219; Protein kinase C-like, phorbol ester/diacylglycerol-binding domain	1	1	1
IPR002227; Tyrosinase copper-binding domain	1	1	1
IPR019330; Mesoderm development candidate 2	1	1	1
IPR002000; Lysosome-associated membrane glycoprotein	1	1	1
IPR010255; Haem peroxidase	1	1	1
IPR002347; Glucose/ribitol dehydrogenase	1	1	1
IPR023394; Sec7 domain, alpha orthogonal bundle	0	1	1
IPR002656; Acyltransferase 3	1	1	1
IPR018979; FERM, N-terminal	1	1	1
IPR008922; Uncharacterised domain, di-copper centre	1	1	1
IPR002131; Glycoprotein hormone receptor family	1	1	1
IPR000626; Ubiquitin domain	0	1	1
IPR015507; Ribosomal RNA large subunit methyltransferase E	0	1	1
IPR013519; Integrin alpha beta-propellor	1	1	1
IPR002654; Glycosyl transferase, family 25	1	1	1
IPR029043; Glycine cleavage T-protein/YgfZ, C-terminal domain	0	1	1
IPR020616; Thiolase, N-terminal	0	1	1
IPR001763; Rhodanese-like domain	0	1	1
IPR000340; Dual specificity phosphatase, catalytic domain	0	1	1
IPR002937; Amine oxidase	0	1	1
IPR023346; Lysozyme-like domain	0	1	1
IPR001156; Transferrin-like domain	0	1	1
IPR024936; Cyclophilin-type peptidyl-prolyl cis-trans isomerase	1	1	1
IPR006558; LamG-like jellyroll fold	0	1	1
IPR015848; Polyribonucleotide nucleotidyltransferase, RNA-binding domain	0	1	1
IPR013929; RNA polymerase II-associated protein 1, C-terminal	1	1	1
IPR029018; Chitobiase/beta-hexosaminidase domain 2-like	0	1	1
IPR000407; Nucleoside phosphatase GDA1/CD39	0	1	1
IPR004012; RUN domain	0	1	1
IPR028325; Voltage-gated potassium channel	1	1	1
IPR001442; Collagen IV, non-collagenous	1	1	1
IPR029169; PEST proteolytic signal-containing nuclear protein	0	1	1
IPR019323; Active zone protein ELKS	0	1	1
IPR000909; Phosphatidylinositol-specific phospholipase C, X domain	1	1	1
IPR019759; Peptidase S24/S26A/S26B	0	1	1
IPR011030; Vitellinogen, superhelical	0	1	1
IPR015927; Peptidase S24/S26A/S26B/S26C	0	1	1
IPR027295; Quinoprotein alcohol dehydrogenase-like domain	0	1	1
IPR006048; Alpha-amylase/branching enzyme, C-terminal all beta	1	1	1
IPR013649; Integrin alpha-2	1	1	1
IPR006676; tRNA-splicing endonuclease	0	1	1
IPR003380; Transforming protein Ski	0	1	1
IPR008465; Dystroglycan	1	1	1
IPR002472; Palmitoyl protein thioesterase	1	1	1
IPR019342; NADH:ubiquinone oxidoreductase, iron-sulphur subunit 5	0	1	1
IPR022967; RNA-binding domain, S1	1	1	1
IPR002550; Domain of unknown function DUF21	1	1	1
IPR013818; Lipase, N-terminal	1	1	1
IPR011013; Galactose mutarotase-like domain	1	1	1
IPR029019; Beta-hexosaminidase, eukaryotic type, N-terminal	0	1	1
IPR006693; Partial AB-hydrolase lipase domain	1	1	1
IPR029000; Cyclophilin-like domain	1	1	1
IPR002394; Nicotinic acetylcholine receptor	1	1	1
IPR019956; Ubiquitin	0	1	1
IPR011701; Major facilitator superfamily	1	1	1
IPR015416; Zinc finger, H2C2-type, histone UAS binding	0	1	1
IPR002861; Reeler domain	1	1	1
IPR011527; ABC transporter type 1, transmembrane domain	0	1	1
IPR006028; Gamma-aminobutyric acid A receptor/Glycine receptor alpha	1	1	1
IPR010711; Phospholipase A2, group XII secretory	1	1	1
IPR017096; BTB-kelch protein	0	1	1
IPR007484; Peptidase M28	0	1	1
IPR006652; Kelch repeat type 1	1	1	1
IPR010515; Collagenase NC10/endostatin	0	1	1
IPR001846; von Willebrand factor, type D domain	0	1	1
IPR002165; Plexin repeat	1	1	1
IPR006621; Nose resistant-to-fluoxetine protein, N-terminal	1	1	1
IPR019326; Protein of unknown function DUF2369	0	1	1
IPR028360; Peptidase S24/S26, beta-ribbon domain	0	1	1
IPR011856; tRNA endonuclease-like domain	0	1	1
IPR003029; S1 domain	0	1	1
IPR029048; Heat shock protein 70kD, C-terminal domain	1	1	1
IPR001584; Integrase, catalytic core	1	1	1
IPR012486; N1221-like	0	1	1
IPR021819; Protein of unknown function DUF3402	0	1	1
IPR003607; HD/PDEase domain	0	1	1
IPR007834; DSS1/SEM1	0	1	1
IPR010569; Myotubularin-like phosphatase domain	0	1	1
IPR032630; P-type ATPase, C-terminal	0	1	1
IPR008280; Tubulin/FtsZ, C-terminal	0	1	1
IPR009078; Ferritin-like superfamily	0	1	1
IPR001509; NAD-dependent epimerase/dehydratase, N-terminal domain	0	1	1
IPR008636; Hook-related protein family	1	1	1
IPR000175; Sodium:neurotransmitter symporter	0	1	1
IPR014836; Integrin beta subunit, cytoplasmic domain	1	1	1
IPR003213; Cytochrome c oxidase, subunit VIb	0	1	1
IPR008278; 4'-phosphopantetheinyl transferase superfamily	0	1	1
IPR013608; VWA N-terminal	1	1	1
IPR007000; Phospholipase B-like	0	1	1
IPR015974; Ribosomal protein L19/L19e, domain 3	0	1	1
IPR006567; PUG domain	0	1	1
IPR001739; Methyl-CpG DNA binding	0	1	1
IPR024766; Zinc finger, RING-H2-type	0	1	1
IPR013517; FG-GAP repeat	1	1	1
IPR020617; Thiolase, C-terminal	0	1	1
IPR000904; Sec7 domain	0	1	1
IPR003306; WIF domain	1	1	1
IPR031420; UPF0669 protein C6orf120	0	1	1
IPR005502; ADP-ribosylation/Crystallin J1	1	1	1
IPR005817; Wnt	1	1	1
IPR011032; GroES-like	0	1	1
IPR022052; Histone-binding protein RBBP4, N-terminal	1	1	1
IPR006597; Sel1-like repeat	0	1	1
IPR018391; Pyrrolo-quinoline quinone beta-propeller repeat	0	1	1
IPR014890; c-SKI SMAD4-binding domain	0	1	1
IPR003134; Hs1/Cortactin	1	1	1
IPR000800; Notch domain	1	1	1
IPR002014; VHS domain	0	1	1
IPR013618; Domain of unknown function DUF1736	1	1	1
IPR015812; Integrin beta subunit	1	1	1
IPR003605; GS domain	1	1	1
IPR016189; Translation initiation factor IF2/IF5, N-terminal	0	1	1
IPR002877; Ribosomal RNA methyltransferase FtsJ domain	0	1	1
IPR000764; Uridine kinase-like	1	1	1
IPR027397; Catenin binding domain	0	1	1
IPR001375; Peptidase S9, prolyl oligopeptidase, catalytic domain	0	1	1
IPR009465; Spondin, N-terminal	1	1	1
IPR006796; Dickkopf, N-terminal cysteine-rich	1	1	1
IPR006186; Serine/threonine-specific protein phosphatase/bis(5-nucleosyl)-tetraphosphatase	1	1	1
IPR020422; Dual specificity protein phosphatase domain	0	1	1
IPR002735; Translation initiation factor IF2/IF5	0	1	1
IPR002130; Cyclophilin-type peptidyl-prolyl cis-trans isomerase domain	1	1	1
IPR002498; Phosphatidylinositol-4-phosphate 5-kinase, core	0	1	1
IPR025887; Glycoside hydrolase family 31, N-terminal domain	0	1	1
IPR003890; MIF4G-like, type 3	0	1	1
IPR008855; Translocon-associated	1	1	1
IPR016039; Thiolase-like	0	1	1
IPR003613; U box domain	0	1	1
IPR016093; MIR motif	1	1	1
IPR024641; Hepatocyte growth factor-regulated tyrosine kinase substrate, helical domain	0	1	1
IPR000413; Integrin alpha chain	1	1	1
IPR003595; Protein-tyrosine phosphatase, catalytic	1	1	1
IPR002909; IPT domain	0	1	1
IPR024646; Angiomotin, C-terminal	0	1	1
IPR002155; Thiolase	0	1	1
IPR031727; Galactose mutarotase, N-terminal barrel	1	1	1
IPR001192; Phosphoinositide phospholipase C family	1	1	1
IPR001173; Glycosyltransferase 2-like	1	1	1
IPR008042; Retrotransposon, Pao	0	1	1
IPR001893; Cysteine-rich Golgi apparatus protein 1 repeat	1	1	1
IPR010919; SAND domain-like	0	1	1
IPR023123; Tubulin, C-terminal	0	1	1
